# Supplementary material for: Comparative Analyses of Anatomical Structure, Phytohormone Levels, and Gene Expression Profiles Reveal Potential Dwarfing Mechanisms in Shengyin Bamboo (Phyllostachys edulis f. tubaeformis)
Source: Int J Mol Sci. 2018 Jun 7;19(6):1697. doi: 10.3390/ijms19061697 (PMC6032043; doi:10.3390/ijms19061697)
Supplement: Supplementary file 1 [file ijms-19-01697-s001.zip]

Archive with 4 entries (3 files):
- Supplemental Tables/Supplemental Table S1.xls
- Supplemental Tables/Supplemental Table S2.xls
- Supplemental Tables/Supplemental Table S3-5.xlsx
- Supplemental Tables/
