# Supplementary material for: Comparative Analyses of Anatomical Structure, Phytohormone Levels, and Gene Expression Profiles Reveal Potential Dwarfing Mechanisms in Shengyin Bamboo (Phyllostachys edulis f. tubaeformis)
Source: Int J Mol Sci. 2018 Jun 7;19(6):1697. doi: 10.3390/ijms19061697 (PMC6032043; doi:10.3390/ijms19061697)
Supplement: Supplementary file 1 [file ijms-19-01697-s001.zip › Supplemental Tables/Supplemental Table S1.xls]

## Sheet: Sheet3
Table S1: Expression data and annotations for all differently expressed genes.
	SYa_vs_MZA.DEG		SYb_vs_MZB.DEG		SYd_vs_MZD.DEG		MZD_vs_MZB.DEG		SYd_vs_SYb.DEG		Blast swiss prot
	log2.Fold_change.	pvalue	log2.Fold_change.	pvalue	log2.Fold_change.	pvalue	log2.Fold_change.	pvalue	log2.Fold_change.	pvalue
PH01000000G0240	==	==	==	==	==	==	3.1772	0.00046198	==	==	sp|Q9LY41|ATL4_ARATH E3 ubiquitin-protein ligase ATL4 OS=Arabidopsis thaliana GN=ATL4 PE=1 SV=1//1.28487e-17
PH01000000G0600	==	==	==	==	==	==	-3.4877	1.899e-12	-2.0735	3.2728e-10	sp|Q9LIE4|ZDHC8_ARATH Probable protein S-acyltransferase 20 OS=Arabidopsis thaliana GN=PAT20 PE=3 SV=2//1.09784e-135
PH01000000G0960	==	==	-1.5431	5.42e-28	==	==	-7.1883	1.0491e-80	-5.6745	2.2935e-31	sp|P0CG89|H4_SOYBN Histone H4 OS=Glycine max PE=3 SV=1//2.76478e-45
PH01000000G1200	==	==	==	==	==	==	-1.0306	2.2616e-08	-1.4354	2.4987e-09	sp|Q9XGY5|TIM13_ORYSJ Mitochondrial import inner membrane translocase subunit Tim13 OS=Oryza sativa subsp. japonica GN=TIM13 PE=3 SV=2//2.27261e-33
PH01000000G1220	==	==	==	==	==	==	-4.7685	2.5738e-08	-6.1924	1.7852e-07	sp|P42749|UBC5_ARATH Ubiquitin-conjugating enzyme E2 5 OS=Arabidopsis thaliana GN=UBC5 PE=2 SV=2//1.51274e-07
PH01000000G1450	==	==	==	==	==	==	8.0045	7.4521e-26	7.9344	1.0636e-24	sp|Q9SUS4|RHA1A_ARATH RING-H2 zinc finger protein RHA1a OS=Arabidopsis thaliana GN=RHA1A PE=2 SV=1//1.37785e-09
PH01000000G1660	==	==	==	==	==	==	4.2061	1.4235e-11	4.009	2.1006e-08	sp|Q9FYR7|SCL8_ARATH Scarecrow-like protein 8 OS=Arabidopsis thaliana GN=SCL8 PE=2 SV=1//1.22044e-81
PH01000000G1990	==	==	==	==	==	==	-1.1081	0.00061403	-1.6301	0.0002721	-//-
PH01000000G2050	==	==	==	==	==	==	2.1388	0.0016035	==	==	sp|B3SGL0|BCH_GENLU Beta-carotene 3-hydroxylase, chloroplastic OS=Gentiana lutea GN=BHY PE=2 SV=1//5.7199e-102
PH01000000G2070	==	==	==	==	-3.0467	2.0995e-34	5.7191	1.1356e-48	==	==	sp|Q7XQ83|SP1L4_ORYSJ Protein SPIRAL1-like 4 OS=Oryza sativa subsp. japonica GN=Os04g0578300 PE=3 SV=1//1.76744e-43
PH01000000G2120	==	==	==	==	==	==	8.1302	6.1712e-31	9.9366	8.3567e-45	sp|P31531|1A1C_SOYBN 1-aminocyclopropane-1-carboxylate synthase OS=Glycine max GN=ACS1 PE=2 SV=1//0
PH01000000G2180	==	==	==	==	==	==	-2.9249	0.00010638	==	==	sp|Q3EAL1|OFP6_ARATH Transcription repressor OFP6 OS=Arabidopsis thaliana GN=OFP6 PE=1 SV=1//3.59694e-11
PH01000000G2200	==	==	==	==	==	==	8.055	0.00035097	==	==	-//-
PH01000000G2220	==	==	==	==	==	==	4.2656	5.6599e-11	4.9732	2.0689e-11	sp|Q8GYY5|RGAP3_ARATH Rho GTPase-activating protein 3 OS=Arabidopsis thaliana GN=ROPGAP3 PE=2 SV=1//4.07568e-20
PH01000000G2240	==	==	==	==	==	==	5.1779	7.9427e-06	5.4958	0.00020061	sp|Q6NKT5|RGAP5_ARATH Rho GTPase-activating protein 5 OS=Arabidopsis thaliana GN=ROPGAP5 PE=2 SV=1//7.20837e-09
PH01000000G2270	==	==	==	==	==	==	-4.0425	1.8992e-24	-2.6124	2.5333e-14	sp|C0LGS2|Y4361_ARATH Probable LRR receptor-like serine/threonine-protein kinase At4g36180 OS=Arabidopsis thaliana GN=At4g36180 PE=2 SV=1//0
PH01000000G2440	==	==	==	==	==	==	-8.356	6.4456e-26	-4.2132	1.5357e-16	sp|O22126|FLA8_ARATH Fasciclin-like arabinogalactan protein 8 OS=Arabidopsis thaliana GN=FLA8 PE=1 SV=1//4.09725e-120
PH01000000G2470	==	==	==	==	==	==	-3.1158	0.0018472	==	==	sp|Q8H038|KATAM_ORYSJ Xyloglucan galactosyltransferase KATAMARI1 homolog OS=Oryza sativa subsp. japonica GN=Os03g0144800 PE=2 SV=1//1.65743e-83
PH01000000G2620	==	==	==	==	==	==	-2.4619	0.0016113	-3.1887	0.0013703	sp|O65351|SBT17_ARATH Subtilisin-like protease SBT1.7 OS=Arabidopsis thaliana GN=SBT1.7 PE=1 SV=1//1.49254e-24
PH01000000G3550	==	==	==	==	==	==	9.1447	1.3175e-65	8.5716	4.507e-54	sp|Q9LYP1|RBL3_ARATH RHOMBOID-like protein 3 OS=Arabidopsis thaliana GN=RBL3 PE=2 SV=1//9.9373e-97
PH01000000G3700	==	==	==	==	==	==	1.6693	0.0006802	==	==	sp|Q9LN71|RING1_ARATH E3 ubiquitin-protein ligase At1g12760 OS=Arabidopsis thaliana GN=At1g12760 PE=1 SV=1//1.0727e-124
PH01000000G3890	==	==	==	==	==	==	-1.3904	0.0011751	-2.964	1.9011e-06	sp|Q6LA54|YF48_SCHPO Uncharacterized WD repeat-containing protein C3H5.08c OS=Schizosaccharomyces pombe (strain 972 / ATCC 24843) GN=SPAC3H5.08c PE=1 SV=2//1.65818e-47
PH01000000G4160	==	==	==	==	==	==	2.0101	2.7845e-05	==	==	sp|Q8LAP8|DOF46_ARATH Dof zinc finger protein DOF4.6 OS=Arabidopsis thaliana GN=DOF4.6 PE=2 SV=2//9.36887e-36
PH01000000G4400	==	==	==	==	==	==	-4.7405	1.0987e-05	==	==	sp|Q9LNQ1|TI231_ARATH Mitochondrial import inner membrane translocase subunit TIM23-1 OS=Arabidopsis thaliana GN=TIM23-1 PE=2 SV=1//5.25184e-36
PH01000000G4870	==	==	==	==	==	==	2.0068	4.6376e-06	==	==	sp|F4ILY9|ANTL1_ARATH Amino acid transporter ANTL1 OS=Arabidopsis thaliana GN=At2g42005 PE=2 SV=1//3.35814e-62
PH01000000G5760	==	==	==	==	-1.6992	5.4919e-08	5.7092	3.6692e-21	3.3799	8.4794e-06	-//-
PH01000000G6020	==	==	==	==	==	==	2.4003	8.1645e-157	1.9332	7.5115e-106	sp|Q9XF59|PIP12_MAIZE Aquaporin PIP1-2 OS=Zea mays GN=PIP1-2 PE=1 SV=1//0
PH01000000G6090	==	==	==	==	==	==	9.4454	7.3271e-08	8.8604	2.4962e-05	-//-
PH01000000G6400	==	==	==	==	==	==	3.512	7.9684e-06	==	==	-//-
PH01000000G6460	==	==	==	==	==	==	2.2463	0.00016208	==	==	-//-
PH01000000G7400	==	==	==	==	==	==	1.904	5.9735e-07	1.5042	0.00040389	sp|O81316|SCL6_ARATH Scarecrow-like protein 6 OS=Arabidopsis thaliana GN=SCL6 PE=1 SV=1//8.70311e-69
PH01000001G0110	==	==	==	==	==	==	2.6494	3.2783e-05	2.8006	0.00015738	-//-
PH01000001G0140	==	==	==	==	==	==	3.052	5.9358e-09	==	==	sp|Q9FZ45|Y1686_ARATH Uncharacterized membrane protein At1g16860 OS=Arabidopsis thaliana GN=At1g16860 PE=1 SV=1//6.08616e-37
PH01000001G1450	==	==	==	==	==	==	7.6529	0.0015943	==	==	sp|O22150|SAU36_ARATH Auxin-responsive protein SAUR36 OS=Arabidopsis thaliana GN=SAUR36 PE=2 SV=1//7.42129e-20
PH01000001G2030	==	==	==	==	==	==	3.055	3.4818e-48	2.0707	3.9759e-21	sp|P93788|REMO_SOLTU Remorin OS=Solanum tuberosum PE=1 SV=1//2.24295e-26
PH01000001G2580	==	==	==	==	1.0016	5.6541e-11	2.8558	1.4133e-15	4.1139	5.165e-46	sp|Q8GUK7|RMA3_ARATH E3 ubiquitin-protein ligase RMA3 OS=Arabidopsis thaliana GN=RMA3 PE=1 SV=1//4.63858e-25
PH01000001G2610	==	==	==	==	-1.3894	3.3002e-19	4.1015	1.6443e-62	3.0498	2.9087e-19	-//-
PH01000001G2800	==	==	==	==	==	==	1.797	0.00079773	==	==	sp|Q498F0|WDR44_XENLA WD repeat-containing protein 44 OS=Xenopus laevis GN=wdr44 PE=2 SV=1//2.85444e-49
PH01000001G2860	==	==	==	==	==	==	-4.5429	0.0001184	==	==	sp|Q5XVH5|Y1710_ARATH Uncharacterized protein At1g65710 OS=Arabidopsis thaliana GN=At1g65710 PE=2 SV=1//5.17081e-23
PH01000001G2930	==	==	==	==	==	==	-1.6651	3.7381e-07	==	==	sp|O75533|SF3B1_HUMAN Splicing factor 3B subunit 1 OS=Homo sapiens GN=SF3B1 PE=1 SV=3//0
PH01000001G3260	==	==	==	==	-1.3815	0.00018237	3.688	2.633e-11	3.3963	5.3295e-05	sp|Q9FMW4|GEML8_ARATH Putative GEM-like protein 8 OS=Arabidopsis thaliana GN=At5g23370 PE=3 SV=1//6.22674e-60
PH01000001G3420	==	==	==	==	==	==	-6.3591	5.9732e-07	-5.4423	5.3353e-06	sp|Q9FMX2|TCP7_ARATH Transcription factor TCP7 OS=Arabidopsis thaliana GN=TCP7 PE=2 SV=1//1.11199e-29
PH01000001G3620	==	==	==	==	==	==	-4.0233	0.00034295	==	==	sp|Q0WRX3|SCP40_ARATH Serine carboxypeptidase-like 40 OS=Arabidopsis thaliana GN=SCPL40 PE=2 SV=2//1.29078e-101
PH01000001G4050	==	==	==	==	==	==	-3.5375	0.0001819	-3.2055	0.00056594	sp|Q9FGP9|RER1_ARATH Protein RETICULATA-RELATED 1 OS=Arabidopsis thaliana GN=RER1 PE=2 SV=1//1.03813e-132
PH01000001G4800	==	==	==	==	-2.4456	6.709e-07	4.9183	5.733e-11	==	==	-//-
PH01000001G5000	==	==	==	==	==	==	7.3473	5.4653e-86	6.7454	4.1607e-121	sp|Q8RXL8|Y1689_ARATH Uncharacterized membrane protein At1g06890 OS=Arabidopsis thaliana GN=At1g06890 PE=1 SV=1//2.99003e-27
PH01000002G0050	==	==	==	==	==	==	-4.0711	1.2691e-77	-2.7429	1.6468e-35	sp|Q9LIS2|RBG4_ARATH Glycine-rich RNA-binding protein 4, mitochondrial OS=Arabidopsis thaliana GN=RBG4 PE=2 SV=1//9.93617e-40
PH01000002G0240	==	==	==	==	==	==	2.5132	1.1598e-06	2.0716	0.00031143	-//-
PH01000002G0320	==	==	==	==	-1.3162	1.1997e-15	1.4293	7.6935e-11	==	==	sp|P55857|SUMO1_ORYSJ Small ubiquitin-related modifier 1 OS=Oryza sativa subsp. japonica GN=SUMO1 PE=1 SV=1//8.06286e-40
PH01000002G0760	==	==	==	==	==	==	-1.7105	4.5385e-08	-2.6272	1.1964e-08	sp|Q8S059|STAD2_ORYSJ Acyl-[acyl-carrier-protein] desaturase 2, chloroplastic OS=Oryza sativa subsp. japonica GN=SSI2 PE=2 SV=1//0
PH01000002G1270	==	==	==	==	==	==	-1.098	2.4732e-13	-1.018	1.6619e-08	sp|A2WYG9|TOM20_ORYSI Probable mitochondrial import receptor subunit TOM20 OS=Oryza sativa subsp. indica GN=TOM20 PE=2 SV=2//4.37675e-92
PH01000002G1660	==	==	==	==	==	==	2.4993	2.3236e-05	3.6849	6.0687e-11	sp|Q0JGI1|SPL2_ORYSJ Squamosa promoter-binding-like protein 2 OS=Oryza sativa subsp. japonica GN=SPL2 PE=2 SV=2//4.8477e-99
PH01000002G1850	==	==	==	==	==	==	3.1816	1.4049e-09	4.4896	1.5423e-07	-//-
PH01000002G2090	==	==	==	==	==	==	-1.6362	4.7026e-09	==	==	sp|Q9C5U1|AHK3_ARATH Histidine kinase 3 OS=Arabidopsis thaliana GN=AHK3 PE=1 SV=1//0
PH01000002G2380	==	==	==	==	==	==	-2.0134	0.00021489	==	==	sp|Q99LL5|PWP1_MOUSE Periodic tryptophan protein 1 homolog OS=Mus musculus GN=Pwp1 PE=1 SV=1//1.24568e-16
PH01000002G2500	==	==	==	==	==	==	-2.3017	1.0216e-22	-1.6914	8.3645e-12	sp|P35685|RL7A_ORYSJ 60S ribosomal protein L7a OS=Oryza sativa subsp. japonica GN=RPL7A PE=2 SV=1//2.17598e-85
PH01000002G2510	==	==	==	==	==	==	-1.5875	0.00013998	-1.5358	0.00122	sp|P35685|RL7A_ORYSJ 60S ribosomal protein L7a OS=Oryza sativa subsp. japonica GN=RPL7A PE=2 SV=1//6.15553e-31
PH01000002G2660	==	==	==	==	==	==	-2.0121	3.0223e-09	-2.1656	6.4631e-11	sp|Q0WQK2|ZDHC9_ARATH Probable protein S-acyltransferase 7 OS=Arabidopsis thaliana GN=PAT07 PE=1 SV=1//5.07788e-180
PH01000002G2740	==	==	==	==	==	==	1.6539	2.3449e-05	==	==	sp|Q9FI61|UBC27_ARATH Ubiquitin-conjugating enzyme E2 27 OS=Arabidopsis thaliana GN=UBC27 PE=2 SV=1//9.06969e-66
PH01000002G2790	==	==	==	==	==	==	1.2257	1.0107e-14	1.2082	3.3199e-13	sp|A0LTY8|TAL_ACIC1 Transaldolase OS=Acidothermus cellulolyticus (strain ATCC 43068 / 11B) GN=tal PE=3 SV=1//1.13439e-102
PH01000002G2800	==	==	==	==	2.5476	1.5228e-09	-2.7613	7.0505e-17	==	==	sp|Q8S1X9|GT13_ORYSJ Probable glucuronosyltransferase Os01g0926400 OS=Oryza sativa subsp. japonica GN=Os01g0926400 PE=2 SV=1//0
PH01000002G2830	==	==	==	==	==	==	2.9565	9.8895e-100	2.8647	1.8911e-137	sp|Q8S1X8|GT14_ORYSJ Probable glucuronosyltransferase Os01g0926600 OS=Oryza sativa subsp. japonica GN=Os01g0926600 PE=2 SV=1//0
PH01000002G2840	==	==	==	==	==	==	6.3057	4.7117e-123	5.7734	2.6282e-144	sp|Q8S1X7|GT15_ORYSJ Probable glucuronosyltransferase Os01g0926700 OS=Oryza sativa subsp. japonica GN=Os01g0926700 PE=3 SV=1//0
PH01000002G2930	==	==	==	==	==	==	-6.0323	1.0392e-10	-7.0258	1.6227e-06	sp|Q8GZB6|SUVH4_ARATH Histone-lysine N-methyltransferase, H3 lysine-9 specific SUVH4 OS=Arabidopsis thaliana GN=SUVH4 PE=1 SV=2//0
PH01000002G2980	==	==	==	==	==	==	3.865	0.00028765	==	==	-//-
PH01000002G3060	==	==	==	==	==	==	-5.8687	2.0758e-05	==	==	sp|Q9LYU7|CRN_ARATH Inactive leucine-rich repeat receptor-like protein kinase CORYNE OS=Arabidopsis thaliana GN=CRN PE=1 SV=1//2.81367e-90
PH01000002G3110	==	==	==	==	==	==	-1.1994	2.1167e-07	==	==	sp|Q5JK20|ARFD_ORYSJ Auxin response factor 4 OS=Oryza sativa subsp. japonica GN=ARF4 PE=2 SV=1//0
PH01000002G3170	==	==	==	==	==	==	-1.2557	4.05e-05	==	==	sp|Q9LSE2|ICE1_ARATH Transcription factor ICE1 OS=Arabidopsis thaliana GN=SCRM PE=1 SV=1//7.78054e-89
PH01000002G3470	==	==	==	==	==	==	5.9077	5.9102e-16	4.2419	1.7935e-07	-//-
PH01000002G3900	==	==	==	==	==	==	-7.6997	2.3513e-27	-7.996	4.3711e-15	sp|Q6A070|F179B_MOUSE Protein FAM179B OS=Mus musculus GN=Fam179b PE=3 SV=3//1.54071e-10
PH01000002G3910	==	==	==	==	==	==	-1.358	0.0018067	==	==	sp|Q9V6G5|TAZ_DROME Tafazzin homolog OS=Drosophila melanogaster GN=Taz PE=2 SV=2//1.75972e-41
PH01000002G3920	==	==	==	==	==	==	-2.4093	0.00042134	==	==	sp|Q5JK24|TPK1_ORYSJ Thiamine pyrophosphokinase 1 OS=Oryza sativa subsp. japonica GN=TPK1 PE=2 SV=1//9.01942e-12
PH01000002G4180	==	==	==	==	==	==	7.2178	2.1183e-16	6.5009	1.053e-10	sp|P04907|GSTF3_MAIZE Glutathione S-transferase 3 OS=Zea mays GN=GST3 PE=1 SV=4//1.59482e-79
PH01000002G4250	==	==	==	==	-1.4384	2.114e-28	3.4477	2.1067e-75	2.7563	6.8649e-23	-//-
PH01000003G0100	==	==	==	==	==	==	3.7126	0.00032398	4.0999	7.0746e-05	sp|Q9LXA5|LRK91_ARATH L-type lectin-domain containing receptor kinase IX.1 OS=Arabidopsis thaliana GN=LECRK91 PE=2 SV=1//6.03238e-27
PH01000003G0400	==	==	==	==	==	==	-1.1394	0.00092958	==	==	sp|Q61823|PDCD4_MOUSE Programmed cell death protein 4 OS=Mus musculus GN=Pdcd4 PE=1 SV=1//2.38974e-14
PH01000003G0410	==	==	==	==	==	==	-2.5895	0.0012515	==	==	sp|F4JRP8|STIL2_ARATH Protein STICHEL-like 2 OS=Arabidopsis thaliana GN=At4g24790 PE=2 SV=1//7.45699e-121
PH01000003G0430	==	==	==	==	-3.1877	1.4684e-20	1.6978	3.5157e-07	==	==	sp|P80470|PSBY_SPIOL Photosystem II core complex proteins psbY, chloroplastic OS=Spinacia oleracea GN=PSBY PE=1 SV=2//8.28486e-09
PH01000003G0810	==	==	==	==	==	==	-4.9122	2.888e-06	==	==	sp|Q6R2J8|SRF8_ARATH Protein STRUBBELIG-RECEPTOR FAMILY 8 OS=Arabidopsis thaliana GN=SRF8 PE=2 SV=1//7.01669e-65
PH01000003G0840	==	==	==	==	==	==	-2.3127	1.207e-65	-1.454	1.5735e-31	sp|Q69UI1|RS132_ORYSJ 40S ribosomal protein S13-2 OS=Oryza sativa subsp. japonica GN=Os08g0117300 PE=1 SV=1//1.56772e-91
PH01000003G1230	==	==	==	==	==	==	5.3267	7.1197e-56	3.7394	1.573e-42	sp|Q84WP6|NAC43_ARATH NAC domain-containing protein 43 OS=Arabidopsis thaliana GN=NAC043 PE=2 SV=2//3.42198e-89
PH01000003G1440	==	==	==	==	==	==	-5.37	1.5661e-20	-4.0822	4.0223e-17	sp|Q9SF32|IQD1_ARATH Protein IQ-DOMAIN 1 OS=Arabidopsis thaliana GN=IQD1 PE=1 SV=1//3.9203e-14
PH01000003G2490	==	==	==	==	==	==	-2.9588	0.00092061	==	==	-//-
PH01000003G2600	==	==	==	==	==	==	-3.4388	4.0583e-05	-2.89	0.00084046	sp|B0XN12|EXGA_ASPFC Probable glucan 1,3-beta-glucosidase A OS=Neosartorya fumigata (strain CEA10 / CBS 144.89 / FGSC A1163) GN=exgA PE=3 SV=1//4.90089e-36
PH01000003G2650	==	==	==	==	==	==	-1.4679	0.0011956	==	==	sp|Q8L7E5|WIT1_ARATH WPP domain-interacting tail-anchored protein 1 OS=Arabidopsis thaliana GN=WIT1 PE=1 SV=2//6.48064e-95
PH01000003G3590	==	==	==	==	==	==	-1.0371	4.2299e-05	==	==	sp|Q8N766|EMC1_HUMAN ER membrane protein complex subunit 1 OS=Homo sapiens GN=EMC1 PE=1 SV=1//3.27992e-08
PH01000003G3650	==	==	==	==	==	==	1.7519	7.5426e-26	1.5271	8.9402e-14	sp|Q75GB1|IAA17_ORYSJ Auxin-responsive protein IAA17 OS=Oryza sativa subsp. japonica GN=IAA17 PE=2 SV=1//3.6263e-108
PH01000003G3730	==	==	==	==	-1.0817	1.48e-06	4.6449	3.1015e-31	3.1214	1.5123e-11	sp|Q75GA5|TIP41_ORYSJ Probable aquaporin TIP4-1 OS=Oryza sativa subsp. japonica GN=TIP4-1 PE=2 SV=1//4.31453e-113
PH01000003G3960	==	==	==	==	==	==	-7.6761	3.7496e-26	-5.8373	5.2729e-17	sp|Q6F353|MCM6_ORYSJ DNA replication licensing factor MCM6 OS=Oryza sativa subsp. japonica GN=Os05g0235800 PE=3 SV=1//0
PH01000003G4200	==	==	==	==	==	==	-6.8773	0.00069388	==	==	sp|Q3KR73|KANL3_RAT KAT8 regulatory NSL complex subunit 3 OS=Rattus norvegicus GN=Kansl3 PE=2 SV=1//5.54836e-11
PH01000004G0040	==	==	==	==	==	==	-2.1006	5.7854e-08	-2.8651	2.1743e-10	sp|Q5N942|SAPK4_ORYSJ Serine/threonine-protein kinase SAPK4 OS=Oryza sativa subsp. japonica GN=SAPK4 PE=2 SV=2//2.76464e-60
PH01000004G0130	==	==	==	==	==	==	5.762	0.00080575	==	==	sp|Q02060|PSBS_SPIOL Photosystem II 22 kDa protein, chloroplastic OS=Spinacia oleracea GN=PSBS PE=1 SV=1//3.76169e-89
PH01000004G0290	==	==	==	==	==	==	-5.1629	0.00011085	==	==	-//-
PH01000004G0400	==	==	2.2742	1.29e-14	==	==	-7.8296	6.2276e-06	-8.655	2.6866e-21	sp|O65351|SBT17_ARATH Subtilisin-like protease SBT1.7 OS=Arabidopsis thaliana GN=SBT1.7 PE=1 SV=1//1.5545e-160
PH01000004G0500	==	==	==	==	==	==	-5.1769	1.9604e-06	-3.7965	0.00046489	sp|O48653|DPOLA_ORYSJ DNA polymerase alpha catalytic subunit OS=Oryza sativa subsp. japonica GN=Os01g0868300 PE=2 SV=2//0
PH01000004G0950	==	==	==	==	==	==	1.7954	0.00027984	1.9741	1.7233e-05	sp|Q8LJA9|TLP3_ORYSJ Tubby-like F-box protein 3 OS=Oryza sativa subsp. japonica GN=TULP3 PE=2 SV=1//0
PH01000004G1040	==	==	-1.5284	2.35e-26	==	==	-8.4946	3.4467e-67	-6.9649	2.486e-28	sp|P68428|H32_WHEAT Histone H3.2 OS=Triticum aestivum PE=1 SV=2//1.61289e-63
PH01000004G1260	==	==	==	==	==	==	-1.8686	1.5669e-35	-2.1255	1.4599e-36	sp|O04420|URIC_ARATH Uricase OS=Arabidopsis thaliana GN=At2g26230 PE=1 SV=2//2.92368e-141
PH01000004G1860	==	==	==	==	==	==	7.358	1.9165e-32	5.018	1.6043e-26	sp|Q9ZQG9|E1314_ARATH Glucan endo-1,3-beta-glucosidase 14 OS=Arabidopsis thaliana GN=At2g27500 PE=1 SV=2//1.77737e-149
PH01000004G2710	==	==	==	==	==	==	-2.1753	6.8128e-06	==	==	sp|Q8WUA4|TF3C2_HUMAN General transcription factor 3C polypeptide 2 OS=Homo sapiens GN=GTF3C2 PE=1 SV=2//5.91228e-08
PH01000004G2870	==	==	==	==	==	==	-6.1629	2.7748e-06	-5.7861	7.5574e-05	sp|Q3E7D0|NAT12_ARATH Nucleobase-ascorbate transporter 12 OS=Arabidopsis thaliana GN=NAT12 PE=1 SV=3//0
PH01000004G3230	==	==	==	==	==	==	2.3386	6.9363e-45	1.7035	4.8819e-29	sp|Q5N892|LAX1_ORYSJ Auxin transporter-like protein 1 OS=Oryza sativa subsp. japonica GN=Os01g0856500 PE=2 SV=2//0
PH01000004G3680	==	==	==	==	==	==	-7.2773	0.0001265	-7.9828	1.7725e-10	sp|P48422|C86A1_ARATH Cytochrome P450 86A1 OS=Arabidopsis thaliana GN=CYP86A1 PE=1 SV=2//0
PH01000004G3830	==	==	==	==	==	==	4.7229	5.1772e-09	6.0588	6.1155e-16	sp|Q9SND9|Y3028_ARATH Uncharacterized acetyltransferase At3g50280 OS=Arabidopsis thaliana GN=At3g50280 PE=3 SV=1//1.02534e-46
PH01000005G0270	==	==	==	==	==	==	-5.4199	1.4096e-07	-4.7615	0.00034119	-//-
PH01000005G0300	==	==	==	==	==	==	-4.0783	9.1159e-29	-2.2171	2.1261e-11	sp|Q8VZT0|NLAL1_ARATH Putative H/ACA ribonucleoprotein complex subunit 1-like protein 1 OS=Arabidopsis thaliana GN=At3g03920 PE=2 SV=1//1.97685e-44
PH01000005G0450	==	==	==	==	==	==	-3.7732	4.4811e-34	-2.328	3.2538e-18	sp|Q94K05|TCPQ_ARATH T-complex protein 1 subunit theta OS=Arabidopsis thaliana GN=CCT8 PE=1 SV=1//0
PH01000005G0960	==	==	==	==	==	==	2.2594	3.9359e-12	2.122	1.1757e-09	sp|Q9ZT42|RHF2A_ARATH E3 ubiquitin-protein ligase RHF2A OS=Arabidopsis thaliana GN=RHF2A PE=2 SV=1//8.41931e-69
PH01000005G1020	==	==	==	==	==	==	-1.1545	0.0014543	==	==	sp|Q2R2B4|RFC1_ORYSJ Replication factor C subunit 1 OS=Oryza sativa subsp. japonica GN=RFC1 PE=2 SV=2//0
PH01000005G1030	==	==	==	==	==	==	1.7217	2.9042e-10	==	==	sp|Q84ZT9|WVD2_ARATH Protein WAVE-DAMPENED 2 OS=Arabidopsis thaliana GN=WVD2 PE=2 SV=1//7.40586e-21
PH01000005G1170	==	==	==	==	==	==	-1.6356	0.00066599	==	==	sp|Q9VZD8|THUM1_DROME THUMP domain-containing protein 1 homolog OS=Drosophila melanogaster GN=CG15014 PE=1 SV=2//1.16035e-14
PH01000005G1210	==	==	==	==	==	==	-5.4943	4.7031e-17	-5.0747	1.0453e-10	sp|Q922M5|CDA7L_MOUSE Cell division cycle-associated 7-like protein OS=Mus musculus GN=Cdca7l PE=2 SV=1//1.24236e-24
PH01000005G1220	==	==	==	==	==	==	1.6207	1.4607e-09	==	==	sp|Q810L3|CHFR_MOUSE E3 ubiquitin-protein ligase CHFR OS=Mus musculus GN=Chfr PE=1 SV=1//2.37021e-07
PH01000005G1260	==	==	==	==	==	==	8.0274	5.3683e-07	7.2824	1.8749e-10	sp|Q9C9H7|RLP12_ARATH Receptor-like protein 12 OS=Arabidopsis thaliana GN=RLP12 PE=2 SV=2//2.1046e-13
PH01000005G1500	==	==	==	==	==	==	-6.4988	2.0328e-05	-5.9029	0.00078219	sp|Q6S001|KIF11_DICDI Kinesin-related protein 11 OS=Dictyostelium discoideum GN=kif11 PE=3 SV=1//3.20548e-98
PH01000005G2200	==	==	==	==	==	==	-1.6397	0.00011323	==	==	sp|Q2R2Z0|GATB_ORYSJ Glutamyl-tRNA(Gln) amidotransferase subunit B, chloroplastic/mitochondrial OS=Oryza sativa subsp. japonica GN=GATB PE=2 SV=1//0
PH01000005G2240	==	==	==	==	==	==	-1.7502	0.00054228	==	==	-//-
PH01000005G2470	==	==	==	==	==	==	-1.1171	1.1506e-06	-2.3917	8.2434e-13	sp|O48788|Y2267_ARATH Probable inactive receptor kinase At2g26730 OS=Arabidopsis thaliana GN=At2g26730 PE=1 SV=1//5.35439e-64
PH01000005G2590	==	==	==	==	==	==	-1.4403	0.00053042	==	==	-//-
PH01000005G2870	==	==	==	==	==	==	-8.7112	1.7936e-16	-8.0522	3.3755e-20	sp|A7PZL3|PGLR_VITVI Probable polygalacturonase OS=Vitis vinifera GN=GSVIVT00026920001 PE=1 SV=1//2.26063e-08
PH01000005G3110	==	==	==	==	==	==	-1.0796	2.7578e-10	==	==	sp|O04619|ADNT1_ARATH Mitochondrial adenine nucleotide transporter ADNT1 OS=Arabidopsis thaliana GN=ADNT1 PE=2 SV=1//0
PH01000005G3140	==	==	==	==	==	==	-1.2256	6.1146e-06	==	==	sp|P42285|SK2L2_HUMAN Superkiller viralicidic activity 2-like 2 OS=Homo sapiens GN=SKIV2L2 PE=1 SV=3//0
PH01000006G0210	==	==	==	==	==	==	-1.2154	0.00042391	==	==	sp|Q2QQA3|MAD20_ORYSJ MADS-box transcription factor 20 OS=Oryza sativa subsp. japonica GN=MADS20 PE=2 SV=2//1.39382e-85
PH01000006G0390	==	==	==	==	==	==	-2.043	3.4219e-16	-1.2083	4.5651e-06	sp|Q9FNR1|RBG3_ARATH Glycine-rich RNA-binding protein 3, mitochondrial OS=Arabidopsis thaliana GN=RBG3 PE=2 SV=1//5.70123e-35
PH01000006G0400	==	==	==	==	==	==	-2.4133	1.4745e-07	==	==	sp|Q2QQ96|CCA21_ORYSJ Cyclin-A2-1 OS=Oryza sativa subsp. japonica GN=CYCA2-1 PE=2 SV=1//0
PH01000006G0460	==	==	==	==	==	==	2.6363	0.00036889	==	==	sp|Q9ZQ89|UPS2_ARATH Ureide permease 2 OS=Arabidopsis thaliana GN=UPS2 PE=1 SV=2//0
PH01000006G0880	==	==	==	==	-1.376	1.9265e-08	6.8699	1.0712e-30	4.2337	1.0326e-11	-//-
PH01000006G1030	==	==	==	==	==	==	-2.0268	2.1963e-41	-1.431	1.1977e-19	sp|Q5I7K3|RS29_WHEAT 40S ribosomal protein S29 OS=Triticum aestivum GN=RPS29 PE=1 SV=1//2.68456e-30
PH01000006G1420	==	==	==	==	==	==	-2.4583	1.7892e-08	-1.8324	1.1674e-06	-//-
PH01000006G1570	==	==	==	==	==	==	1.1087	1.2981e-06	1.1885	1.5039e-06	sp|Q94JX5|WLIM1_ARATH LIM domain-containing protein WLIM1 OS=Arabidopsis thaliana GN=WLIM1 PE=1 SV=1//4.14928e-12
PH01000006G2410	==	==	==	==	==	==	-5.0842	9.0966e-15	-2.7239	3.3925e-08	sp|P51819|HSP83_IPONI Heat shock protein 83 OS=Ipomoea nil GN=HSP83A PE=2 SV=1//2.12427e-173
PH01000006G2680	==	==	==	==	==	==	8.0934	4.715e-13	5.3756	1.9696e-07	sp|Q9LXV2|MYB46_ARATH Transcription factor MYB46 OS=Arabidopsis thaliana GN=MYB46 PE=2 SV=1//1.49627e-57
PH01000006G3570	==	==	==	==	==	==	-5.5456	5.3827e-09	-2.1215	0.00017686	-//-
PH01000007G1150	==	==	==	==	==	==	5.7287	2.1753e-12	3.9146	5.1514e-06	sp|Q8GRL4|HOX19_ORYSJ Homeobox-leucine zipper protein HOX19 OS=Oryza sativa subsp. japonica GN=HOX19 PE=2 SV=1//4.95623e-78
PH01000007G1340	==	==	==	==	==	==	-1.0688	3.4304e-10	-1.2839	2.9716e-11	sp|O48651|ERG1_PANGI Squalene monooxygenase OS=Panax ginseng PE=2 SV=1//0
PH01000007G1740	==	==	==	==	==	==	-2.0834	3.3344e-05	==	==	sp|O81004|Y2287_ARATH GTP-binding protein At2g22870 OS=Arabidopsis thaliana GN=EMB2001 PE=2 SV=2//3.67491e-122
PH01000007G1750	==	==	==	==	==	==	-2.2955	1.3173e-06	-3.8336	1.5656e-11	sp|Q058P4|PUB30_ARATH U-box domain-containing protein 30 OS=Arabidopsis thaliana GN=PUB30 PE=2 SV=1//2.85175e-163
PH01000007G2600	==	==	==	==	==	==	4.343	7.6945e-12	4.4098	1.1254e-12	sp|Q9LPQ3|M2K7_ARATH Mitogen-activated protein kinase kinase 7 OS=Arabidopsis thaliana GN=MKK7 PE=1 SV=1//3.36062e-50
PH01000007G3320	==	==	==	==	==	==	-1.1836	3.7292e-09	==	==	sp|Q02028|HSP7S_PEA Stromal 70 kDa heat shock-related protein, chloroplastic OS=Pisum sativum GN=HSP70 PE=2 SV=1//0
PH01000007G3390	==	==	==	==	==	==	2.4487	5.1201e-62	1.5394	5.9193e-15	sp|Q9LVI6|RLK90_ARATH Probable inactive receptor kinase RLK902 OS=Arabidopsis thaliana GN=RLK902 PE=1 SV=1//7.68521e-45
PH01000007G3610	==	==	==	==	==	==	2.4393	3.2888e-05	2.1195	0.0004999	sp|Q7FAX1|PXG_ORYSJ Peroxygenase OS=Oryza sativa subsp. japonica GN=PXG PE=2 SV=1//1.35761e-85
PH01000008G0920	==	==	==	==	==	==	-2.6431	8.1862e-38	-1.8839	8.5127e-18	sp|P41098|RL34_TOBAC 60S ribosomal protein L34 OS=Nicotiana tabacum GN=RPL34 PE=2 SV=1//1.73121e-52
PH01000008G1530	==	==	==	==	-4.4435	8.2471e-28	3.677	5.6396e-23	==	==	sp|P27521|CA4_ARATH Chlorophyll a-b binding protein 4, chloroplastic OS=Arabidopsis thaliana GN=LHCA4 PE=1 SV=1//2.89534e-133
PH01000008G2090	==	==	==	==	==	==	-3.3417	5.4523e-18	-2.255	4.0244e-13	sp|Q9SQI8|ODP24_ARATH Dihydrolipoyllysine-residue acetyltransferase component 4 of pyruvate dehydrogenase complex, chloroplastic OS=Arabidopsis thaliana GN=LTA2 PE=2 SV=1//1.05282e-99
PH01000008G2370	==	==	==	==	==	==	-1.166	2.2775e-05	==	==	sp|Q6ZKC0|14333_ORYSJ 14-3-3-like protein GF14-C OS=Oryza sativa subsp. japonica GN=GF14C PE=1 SV=1//5.80694e-151
PH01000008G2960	-1.6774	1.05e-06	==	==	1.8806	1.8051e-46	1.3759	5.603e-05	3.3443	5.1192e-72	sp|Q9LVI4|TIF6B_ARATH Protein TIFY 6B OS=Arabidopsis thaliana GN=TIFY6B PE=1 SV=1//8.55968e-10
PH01000009G0030	==	==	==	==	==	==	-1.6658	2.028e-08	-1.9183	9.6513e-13	-//-
PH01000009G0350	==	==	==	==	==	==	2.7962	2.7586e-68	2.3536	4.5295e-54	sp|Q06396|ARF1_ORYSJ ADP-ribosylation factor 1 OS=Oryza sativa subsp. japonica GN=Os01g0813400 PE=2 SV=3//2.03127e-121
PH01000009G0420	==	==	==	==	==	==	-7.5639	3.4747e-09	-4.2727	3.9861e-12	sp|Q9LZH5|LTPG2_ARATH Non-specific lipid transfer protein GPI-anchored 2 OS=Arabidopsis thaliana GN=LTPG2 PE=2 SV=1//1.11467e-21
PH01000009G0590	==	==	==	==	==	==	2.3289	4.1268e-23	1.7266	4.513e-10	sp|Q9ZNT1|NB5R1_ARATH NADH--cytochrome b5 reductase 1 OS=Arabidopsis thaliana GN=CBR1 PE=1 SV=1//1.36264e-139
PH01000009G0830	==	==	==	==	==	==	-1.2042	7.2661e-44	==	==	sp|P50888|RL24_HORVU 60S ribosomal protein L24 OS=Hordeum vulgare GN=RPL24 PE=2 SV=1//1.52839e-66
PH01000009G1230	==	==	==	==	==	==	4.9729	7.3957e-06	==	==	sp|Q9ZVI6|LOR8_ARATH Protein LURP-one-related 8 OS=Arabidopsis thaliana GN=At2g38640 PE=2 SV=1//1.28624e-29
PH01000009G1240	==	==	==	==	1.2918	1.0405e-17	-1.5464	2.8184e-46	==	==	sp|P35493|PMGI_RICCO 2,3-bisphosphoglycerate-independent phosphoglycerate mutase OS=Ricinus communis PE=1 SV=2//0
PH01000009G1450	==	==	==	==	==	==	2.3142	9.0507e-07	==	==	sp|Q5QMM3|WOX8_ORYSJ WUSCHEL-related homeobox 8 OS=Oryza sativa subsp. japonica GN=WOX8 PE=2 SV=1//3.20633e-118
PH01000009G1680	==	==	==	==	==	==	-2.9407	3.4563e-05	-3.0929	5.9441e-05	sp|Q9LVM0|Y5830_ARATH Probable inactive receptor kinase At5g58300 OS=Arabidopsis thaliana GN=At5g58300 PE=2 SV=1//0
PH01000009G1900	==	==	==	==	==	==	5.6677	8.5515e-70	4.984	1.2357e-52	sp|P48522|TCMO_CATRO Trans-cinnamate 4-monooxygenase OS=Catharanthus roseus GN=CYP73A4 PE=2 SV=1//0
PH01000009G2130	==	==	==	==	==	==	-1.7236	2.4638e-05	==	==	sp|Q9ZVH7|FAX3_ARATH Protein FATTY ACID EXPORT 3, chloroplastic OS=Arabidopsis thaliana GN=FAX3 PE=2 SV=2//2.22882e-36
PH01000009G2140	==	==	==	==	==	==	-1.0367	1.8508e-06	==	==	sp|Q9ZTS1|SYM_ORYSJ Probable methionine--tRNA ligase OS=Oryza sativa subsp. japonica GN=Os06g0508700 PE=2 SV=2//2.7678e-19
PH01000009G2190	==	==	==	==	==	==	-5.6434	1.3534e-08	-6.7103	1.3605e-05	sp|Q9LY03|IRK_ARATH Probable LRR receptor-like serine/threonine-protein kinase IRK OS=Arabidopsis thaliana GN=IRK PE=1 SV=1//0
PH01000009G2360	==	==	==	==	-3.6905	4.6681e-63	3.7806	1.4414e-59	==	==	sp|Q9SG96|ATL72_ARATH RING-H2 finger protein ATL72 OS=Arabidopsis thaliana GN=ATL72 PE=2 SV=1//1.6849e-24
PH01000009G2390	==	==	==	==	==	==	-7.2094	5.895e-14	-5.9809	7.6699e-20	sp|Q9LZV9|NLTPA_ARATH Non-specific lipid-transfer protein 10 OS=Arabidopsis thaliana GN=LTP10 PE=3 SV=1//2.60013e-22
PH01000009G2460	==	==	==	==	2.2781	6.7268e-42	1.9818	7.9846e-06	3.6378	8.7017e-57	sp|Q40636|EXPA2_ORYSJ Expansin-A2 OS=Oryza sativa subsp. japonica GN=EXPA2 PE=2 SV=2//4.76841e-133
PH01000009G2680	==	==	==	==	==	==	3.2114	8.5348e-38	4.3099	8.7794e-43	sp|Q9LZW3|PUB16_ARATH U-box domain-containing protein 16 OS=Arabidopsis thaliana GN=PUB16 PE=2 SV=1//8.39217e-07
PH01000009G2810	==	==	==	==	==	==	-1.474	1.6502e-05	-2.8614	2.0172e-08	sp|Q1PEY6|EPFL6_ARATH EPIDERMAL PATTERNING FACTOR-like protein 6 OS=Arabidopsis thaliana GN=EPFL6 PE=1 SV=1//1.62327e-13
PH01000010G0100	==	==	==	==	==	==	-2.992	2.0837e-39	-3.092	8.4083e-33	sp|O82427|SMT2_ORYSJ 24-methylenesterol C-methyltransferase 2 OS=Oryza sativa subsp. japonica GN=Smt2-1 PE=2 SV=2//0
PH01000010G0140	==	==	==	==	==	==	-2.3599	0.0012754	==	==	sp|O49619|PP350_ARATH Pentatricopeptide repeat-containing protein At4g35130, chloroplastic OS=Arabidopsis thaliana GN=PCMP-H27 PE=3 SV=1//0
PH01000010G0610	==	==	==	==	==	==	-5.4885	6.2519e-15	-5.2066	4.8567e-10	-//-
PH01000010G0730	==	==	==	==	==	==	-2.4387	3.6545e-98	-1.4736	9.4855e-41	sp|P49690|RL23_ARATH 60S ribosomal protein L23 OS=Arabidopsis thaliana GN=RPL23A PE=2 SV=3//1.37259e-91
PH01000010G0990	==	==	==	==	==	==	9.5788	1.2945e-62	8.8441	1.9717e-41	sp|Q9FMY1|C86B1_ARATH Cytochrome P450 86B1 OS=Arabidopsis thaliana GN=CYP86B1 PE=2 SV=1//8.49871e-131
PH01000010G1020	==	==	==	==	-1.0409	6.6842e-09	1.5779	7.4743e-11	==	==	sp|Q84VG1|CHMP1_ORYSJ ESCRT-related protein CHMP1 OS=Oryza sativa subsp. japonica GN=CHMP1 PE=2 SV=1//5.53847e-102
PH01000010G1120	==	==	==	==	==	==	-2.7078	2.4632e-78	-1.5043	6.73e-28	sp|Q9FDZ9|RL212_ARATH 60S ribosomal protein L21-2 OS=Arabidopsis thaliana GN=RPL21E PE=2 SV=1//2.69695e-102
PH01000010G1470	==	==	==	==	==	==	-2.3464	0.0013811	==	==	sp|Q6AXU8|METL6_RAT Methyltransferase-like protein 6 OS=Rattus norvegicus GN=Mettl6 PE=2 SV=1//1.40561e-56
PH01000010G2050	==	==	==	==	==	==	3.7326	2.5312e-12	3.2413	6.0473e-08	sp|Q96PM5|ZN363_HUMAN RING finger and CHY zinc finger domain-containing protein 1 OS=Homo sapiens GN=RCHY1 PE=1 SV=1//2.66234e-09
PH01000010G2530	==	==	==	==	==	==	1.8128	0.0007348	==	==	sp|P42749|UBC5_ARATH Ubiquitin-conjugating enzyme E2 5 OS=Arabidopsis thaliana GN=UBC5 PE=2 SV=2//3.9268e-83
PH01000010G2820	==	==	==	==	==	==	4.8068	1.6192e-06	5.5976	9.9017e-14	sp|P93823|ATL1_ARATH RING-H2 finger protein ATL1 OS=Arabidopsis thaliana GN=ATL1 PE=2 SV=1//3.52242e-32
PH01000010G3080	==	==	==	==	==	==	-2.519	1.9798e-10	==	==	sp|Q9UNX4|WDR3_HUMAN WD repeat-containing protein 3 OS=Homo sapiens GN=WDR3 PE=1 SV=1//1.22363e-163
PH01000010G3140	==	==	==	==	1.2955	7.316e-06	3.5671	2.7681e-06	7.1951	1.9445e-18	-//-
PH01000011G0550	==	==	==	==	==	==	-7.0539	4.0894e-07	-4.2439	0.00018774	-//-
PH01000011G1110	==	==	==	==	==	==	-2.4755	1.7512e-19	-2.9255	1.1599e-29	sp|P81898|PNAA_PRUDU Peptide-N4-(N-acetyl-beta-glucosaminyl)asparagine amidase A OS=Prunus dulcis PE=1 SV=2//1.2564e-112
PH01000011G1240	==	==	==	==	==	==	-2.3666	4.8316e-06	==	==	-//-
PH01000011G1270	==	==	==	==	==	==	3.6574	0.00027509	3.4227	6.2906e-06	-//-
PH01000011G1330	==	==	==	==	==	==	3.1136	0.00029358	2.7028	0.0014185	sp|Q84ME1|LUL3_ARATH Probable E3 ubiquitin-protein ligase LUL3 OS=Arabidopsis thaliana GN=LUL3 PE=1 SV=1//7.57608e-60
PH01000011G1390	==	==	==	==	==	==	-3.6183	4.3517e-08	-4.0508	4.5632e-06	sp|O81635|ATK4_ARATH Kinesin-4 OS=Arabidopsis thaliana GN=ATK4 PE=1 SV=2//6.32102e-97
PH01000011G1880	==	==	==	==	==	==	-1.9311	1.7462e-05	-2.3959	5.7201e-06	sp|O82782|HIS3_ARATH 1-(5-phosphoribosyl)-5-[(5-phosphoribosylamino)methylideneamino] imidazole-4-carboxamide isomerase, chloroplastic OS=Arabidopsis thaliana GN=HISN3 PE=2 SV=1//1.63137e-42
PH01000011G1890	==	==	==	==	==	==	2.11	6.427e-07	2.57	5.1827e-16	sp|Q3ECP6|GDL22_ARATH GDSL esterase/lipase At1g54790 OS=Arabidopsis thaliana GN=At1g54790 PE=2 SV=1//1.43046e-160
PH01000011G2050	==	==	==	==	==	==	2.2268	1.1219e-16	2.8143	6.1355e-35	sp|Q94A20|BI1L_ARATH BI1-like protein OS=Arabidopsis thaliana GN=At4g15470 PE=2 SV=1//2.07201e-48
PH01000011G2220	==	==	==	==	==	==	-2.5718	9.5297e-08	-2.0715	3.0872e-06	sp|P13917|7SB1_SOYBN Basic 7S globulin OS=Glycine max GN=BG PE=1 SV=2//9.73888e-63
PH01000011G3210	==	==	==	==	==	==	-5.7953	4.2312e-09	-8.1184	2.7017e-06	sp|C0LGW6|ERL1_ARATH LRR receptor-like serine/threonine-protein kinase ERL1 OS=Arabidopsis thaliana GN=ERL1 PE=1 SV=1//1.14003e-08
PH01000012G0190	==	==	==	==	==	==	-1.7735	0.00010346	==	==	sp|O64823|MCU2_ARATH Calcium uniporter protein 2, mitochondrial OS=Arabidopsis thaliana GN=At2g23790 PE=2 SV=1//1.65814e-79
PH01000012G0400	==	==	==	==	==	==	1.6457	2.724e-11	1.3222	8.6308e-05	sp|P0C587|HEM1_ORYSJ Glutamyl-tRNA reductase, chloroplastic OS=Oryza sativa subsp. japonica GN=Os10g0502400 PE=2 SV=1//0
PH01000012G0490	==	==	==	==	==	==	1.319	7.1889e-06	==	==	sp|Q9XFM6|MSBP1_ARATH Membrane steroid-binding protein 1 OS=Arabidopsis thaliana GN=MSBP1 PE=1 SV=2//2.22993e-58
PH01000012G0700	==	==	==	==	==	==	2.2037	7.2256e-10	1.453	0.0011144	sp|Q8GT20|BEBT_TOBAC Benzyl alcohol O-benzoyltransferase OS=Nicotiana tabacum GN=HSR201 PE=1 SV=1//1.14339e-47
PH01000012G0750	==	==	==	==	==	==	-1.1128	2.0837e-15	==	==	sp|P37225|MAON_SOLTU NAD-dependent malic enzyme 59 kDa isoform, mitochondrial OS=Solanum tuberosum PE=1 SV=1//0
PH01000012G0830	==	==	==	==	-1.0299	4.7891e-31	8.3573	1.545e-185	5.5046	8.8128e-106	sp|P93788|REMO_SOLTU Remorin OS=Solanum tuberosum PE=1 SV=1//1.90425e-38
PH01000012G0930	==	==	==	==	==	==	-2.1947	1.2946e-07	==	==	-//-
PH01000012G1010	==	==	==	==	==	==	3.0612	1.1469e-31	3.3523	4.4705e-49	-//-
PH01000012G1020	==	==	==	==	==	==	5.0605	1.4765e-06	==	==	sp|A2XBN5|NLTPX_ORYSI Non-specific lipid-transfer protein 2 OS=Oryza sativa subsp. indica GN=LTP-2 PE=3 SV=2//5.93164e-28
PH01000012G1310	==	==	==	==	==	==	-4.6626	5.7251e-05	==	==	sp|Q9SU40|SKU5_ARATH Monocopper oxidase-like protein SKU5 OS=Arabidopsis thaliana GN=SKU5 PE=1 SV=1//2.43788e-179
PH01000012G1630	==	==	==	==	==	==	2.6037	5.4143e-14	2.7946	7.8097e-13	-//-
PH01000012G2160	==	==	==	==	==	==	-1.5667	0.00039428	-2.0345	3.4335e-05	sp|Q1PF50|EDA2_ARATH Probable serine protease EDA2 OS=Arabidopsis thaliana GN=EDA2 PE=2 SV=2//4.33824e-167
PH01000012G2270	==	==	==	==	-3.6638	3.5818e-32	11.685	3.534e-23	8.3237	0.00032562	sp|Q42600|C84A1_ARATH Cytochrome P450 84A1 OS=Arabidopsis thaliana GN=CYP84A1 PE=1 SV=1//0
PH01000012G2370	==	==	==	==	==	==	1.1243	0.0015797	==	==	-//-
PH01000012G2610	==	==	==	==	==	==	-1.449	0.00082255	-2.0686	0.0014649	sp|A3C6G9|GCSH_ORYSJ Glycine cleavage system H protein, mitochondrial OS=Oryza sativa subsp. japonica GN=GDCSH PE=1 SV=1//2.35011e-89
PH01000012G2620	==	==	==	==	==	==	4.1427	2.686e-16	3.9363	1.1464e-15	sp|P0DKI6|Y1332_ARATH Probable receptor-like protein kinase At1g33260 OS=Arabidopsis thaliana GN=At1g33260 PE=2 SV=1//4.80696e-79
PH01000012G2690	==	==	==	==	==	==	-3.1899	2.3662e-28	-2.8676	9.1214e-18	sp|Q9XIP8|CDI_ARATH Protein CDI OS=Arabidopsis thaliana GN=CDI PE=2 SV=1//1.38656e-94
PH01000012G2960	==	==	==	==	==	==	3.084	4.1564e-12	2.2302	2.2846e-07	sp|Q9LRB0|LCBK1_ARATH Sphingoid long-chain bases kinase 1 OS=Arabidopsis thaliana GN=LCBK1 PE=1 SV=1//0
PH01000013G0130	==	==	==	==	==	==	-2.6906	0.00040546	==	==	sp|Q93ZW0|G6PD4_ARATH Glucose-6-phosphate 1-dehydrogenase 4, chloroplastic OS=Arabidopsis thaliana GN=At1g09420 PE=2 SV=1//0
PH01000013G0420	==	==	==	==	-1.2361	3.0195e-05	7.5718	3.7915e-20	6.4272	3.0022e-10	sp|C7G304|GOLS2_SOLLC Galactinol synthase 2 OS=Solanum lycopersicum GN=GOLS2 PE=2 SV=1//1.15718e-175
PH01000013G1010	==	==	==	==	==	==	2.7971	1.8709e-22	2.591	3.2297e-30	sp|Q96PB1|CASD1_HUMAN CAS1 domain-containing protein 1 OS=Homo sapiens GN=CASD1 PE=2 SV=1//7.30684e-33
PH01000013G1020	==	==	==	==	==	==	-1.422	2.3979e-11	==	==	sp|O22899|DHX15_ARATH Probable pre-mRNA-splicing factor ATP-dependent RNA helicase OS=Arabidopsis thaliana GN=At2g47250 PE=2 SV=1//0
PH01000013G1210	==	==	==	==	==	==	-1.2443	0.0016202	==	==	sp|Q9I0K9|PUR8_PSEAE Adenylosuccinate lyase OS=Pseudomonas aeruginosa (strain ATCC 15692 / PAO1 / 1C / PRS 101 / LMG 12228) GN=purB PE=3 SV=1//0
PH01000013G1620	==	==	==	==	==	==	-6.1058	4.2106e-06	-3.3652	1.7126e-07	sp|O80482|BH149_ARATH Transcription factor bHLH149 OS=Arabidopsis thaliana GN=BHLH149 PE=1 SV=1//1.11866e-12
PH01000013G2090	==	==	==	==	==	==	10.693	2.6841e-14	9.24	2.8204e-11	-//-
PH01000013G2230	==	==	==	==	==	==	-1.3778	1.9503e-06	-1.9405	1.1386e-12	sp|Q10MG9|PHYB_ORYSJ Phytochrome B OS=Oryza sativa subsp. japonica GN=PHYB PE=2 SV=1//0
PH01000013G2240	==	==	==	==	==	==	-1.3833	8.8226e-06	-1.3176	1.0894e-06	sp|Q10MG9|PHYB_ORYSJ Phytochrome B OS=Oryza sativa subsp. japonica GN=PHYB PE=2 SV=1//0
PH01000014G0030	==	==	==	==	==	==	-2.2601	2.7506e-28	-1.4754	5.3422e-15	sp|Q9C912|R35A3_ARATH 60S ribosomal protein L35a-3 OS=Arabidopsis thaliana GN=RPL35AC PE=3 SV=1//5.36941e-65
PH01000014G0180	==	==	==	==	==	==	5.4021	6.6473e-13	6.2637	1.3902e-10	-//-
PH01000014G0360	==	==	==	==	==	==	1.6906	2.1308e-25	1.7137	1.8814e-28	sp|Q6K7E6|ERF1_ORYSJ Ethylene-responsive transcription factor 1 OS=Oryza sativa subsp. japonica GN=EREBP1 PE=1 SV=1//3.88483e-112
PH01000014G0390	==	==	==	==	==	==	-2.4541	4.5707e-134	-2.2973	4.7394e-142	sp|P30298|SUS2_ORYSJ Sucrose synthase 2 OS=Oryza sativa subsp. japonica GN=SUS2 PE=1 SV=2//0
PH01000014G0540	==	==	==	==	==	==	-2.8063	1.2813e-12	-3.0053	7.9136e-14	sp|P23902|KASC1_HORVU 3-oxoacyl-[acyl-carrier-protein] synthase I, chloroplastic OS=Hordeum vulgare GN=KAS12 PE=1 SV=1//4.16089e-174
PH01000014G1320	==	==	==	==	-1.5837	1.7403e-16	5.0651	1.2663e-49	3.8513	1.8083e-15	sp|Q8GXZ3|Y5102_ARATH Serine/threonine-protein kinase At5g01020 OS=Arabidopsis thaliana GN=At5g01020 PE=1 SV=1//6.65321e-121
PH01000014G1430	==	==	==	==	==	==	-6.9683	5.84e-31	-5.4293	2.7305e-40	sp|Q42371|ERECT_ARATH LRR receptor-like serine/threonine-protein kinase ERECTA OS=Arabidopsis thaliana GN=ERECTA PE=1 SV=1//0
PH01000014G2680	==	==	==	==	==	==	-3.2427	9.458e-13	-3.1137	4.9207e-09	sp|Q93ZH0|LYM1_ARATH LysM domain-containing GPI-anchored protein 1 OS=Arabidopsis thaliana GN=LYM1 PE=1 SV=1//1.14054e-87
PH01000015G0190	==	==	==	==	-1.0511	2.1322e-58	14.036	2.0364e-143	12.287	8.2772e-103	sp|Q943E9|HS17B_ORYSJ 17.9 kDa heat shock protein 2 OS=Oryza sativa subsp. japonica GN=HSP17.9B PE=2 SV=1//9.59976e-72
PH01000015G0220	==	==	==	==	==	==	5.3248	1.3971e-53	6.1176	1.2485e-64	sp|P27777|HS16A_ORYSJ 16.9 kDa class I heat shock protein 1 OS=Oryza sativa subsp. japonica GN=HSP16.9A PE=1 SV=1//2.91182e-65
PH01000015G0650	==	==	==	==	==	==	1.2428	3.8132e-08	==	==	-//-
PH01000015G1290	==	==	==	==	==	==	2.3299	4.359e-06	3.3031	2.1906e-14	sp|Q9AWS0|Y1410_ORYSJ AP2/ERF and B3 domain-containing protein Os01g0141000 OS=Oryza sativa subsp. japonica GN=Os01g0141000 PE=2 SV=1//4.10361e-126
PH01000015G1490	==	==	==	==	==	==	-4.5438	1.8592e-10	-2.6687	1.2281e-07	sp|Q8S4F6|SQD2_ARATH Sulfoquinovosyl transferase SQD2 OS=Arabidopsis thaliana GN=SQD2 PE=1 SV=1//0
PH01000015G2030	==	==	==	==	==	==	4.6054	3.3534e-05	==	==	-//-
PH01000015G2420	==	==	==	==	==	==	-1.1245	0.00047957	-1.2737	4.5894e-05	sp|Q9S9P3|FDM1_ARATH Factor of DNA methylation 1 OS=Arabidopsis thaliana GN=FDM1 PE=1 SV=1//9.32173e-44
PH01000015G2590	==	==	==	==	==	==	2.066	1.9821e-06	==	==	sp|F4KCC2|PRT6_ARATH E3 ubiquitin-protein ligase PRT6 OS=Arabidopsis thaliana GN=PRT6 PE=2 SV=1//2.16992e-43
PH01000015G2600	==	==	==	==	-2.7602	6.4882e-73	4.4171	2.7761e-102	2.3001	2.1113e-08	-//-
PH01000016G0530	==	==	==	==	==	==	-1.0367	2.5599e-05	==	==	sp|Q8H107|ODO2B_ARATH Dihydrolipoyllysine-residue succinyltransferase component of 2-oxoglutarate dehydrogenase complex 2, mitochondrial OS=Arabidopsis thaliana GN=At4g26910 PE=2 SV=2//0
PH01000016G1150	==	==	==	==	==	==	2.2181	1.738e-05	1.9827	0.00011626	sp|Q64M78|OML4_ORYSJ Protein MEI2-like 4 OS=Oryza sativa subsp. japonica GN=ML4 PE=2 SV=1//0
PH01000016G1650	==	==	==	==	==	==	-2.7572	4.0676e-36	-1.2391	3.4375e-12	sp|Q96564|RS27_HORVU 40S ribosomal protein S27 OS=Hordeum vulgare GN=RPS27 PE=3 SV=2//3.68194e-32
PH01000016G1870	==	==	==	==	-1.208	2.1544e-21	10.352	3.2805e-75	8.6693	2.442e-43	-//-
PH01000017G0070	==	==	==	==	==	==	-1.8068	1.4689e-11	-1.8909	4.4813e-15	sp|Q8LMR2|DCL1_ORYSJ Endoribonuclease Dicer homolog 1 OS=Oryza sativa subsp. japonica GN=DCL1 PE=3 SV=1//1.27806e-23
PH01000017G0080	==	==	==	==	==	==	-1.354	2.3239e-06	==	==	sp|Q94JX9|NACA2_ARATH Nascent polypeptide-associated complex subunit alpha-like protein 2 OS=Arabidopsis thaliana GN=At3g49470 PE=2 SV=2//1.74122e-44
PH01000017G0420	==	==	==	==	==	==	2.1735	2.8683e-05	1.7545	0.00084959	sp|Q9ZUM2|TOM3_ARATH Tobamovirus multiplication protein 3 OS=Arabidopsis thaliana GN=TOM3 PE=1 SV=2//1.85408e-119
PH01000017G1540	==	==	==	==	==	==	-4.7692	0.00017335	==	==	sp|P80728|MAVI_CUCPE Mavicyanin OS=Cucurbita pepo PE=1 SV=1//4.85391e-11
PH01000017G1630	==	==	==	==	==	==	-6.0348	2.0917e-07	-2.65	0.00010397	sp|O81635|ATK4_ARATH Kinesin-4 OS=Arabidopsis thaliana GN=ATK4 PE=1 SV=2//2.04056e-100
PH01000017G1840	==	==	==	==	==	==	10.721	1.7303e-14	7.9412	8.4765e-13	sp|P0DKI6|Y1332_ARATH Probable receptor-like protein kinase At1g33260 OS=Arabidopsis thaliana GN=At1g33260 PE=2 SV=1//7.61916e-52
PH01000017G1970	==	==	==	==	-1.5184	8.1809e-50	6.9133	2.0895e-173	5.8919	1.1022e-65	-//-
PH01000017G1990	==	==	==	==	-2.2686	1.0816e-08	7.1588	7.5952e-16	4.9817	0.00021038	sp|A2XBN5|NLTPX_ORYSI Non-specific lipid-transfer protein 2 OS=Oryza sativa subsp. indica GN=LTP-2 PE=3 SV=2//1.7693e-31
PH01000017G2270	==	==	==	==	==	==	-8.8471	1.4485e-09	-5.6452	1.1077e-08	-//-
PH01000017G2310	==	==	==	==	==	==	2.2866	3.1959e-10	2.3042	2.0597e-10	-//-
PH01000017G2520	==	==	==	==	==	==	-1.3653	1.7345e-10	==	==	sp|A2XBL9|HOX10_ORYSI Homeobox-leucine zipper protein HOX10 OS=Oryza sativa subsp. indica GN=HOX10 PE=2 SV=2//0
PH01000018G0160	==	==	==	==	==	==	1.9598	1.6944e-05	2.6751	3.1899e-13	sp|Q9LMI0|TPS7_ARATH Probable alpha,alpha-trehalose-phosphate synthase [UDP-forming] 7 OS=Arabidopsis thaliana GN=TPS7 PE=1 SV=1//0
PH01000018G0360	==	==	==	==	==	==	-4.1058	4.9766e-09	-5.6179	5.9398e-17	sp|P40393|RIC2_ORYSJ Ras-related protein RIC2 OS=Oryza sativa subsp. japonica GN=RIC2 PE=2 SV=2//5.78954e-125
PH01000018G0370	==	==	==	==	==	==	6.2605	0.00053571	7.2037	0.00033529	sp|Q9LP56|WRK65_ARATH Probable WRKY transcription factor 65 OS=Arabidopsis thaliana GN=WRKY65 PE=2 SV=1//2.18317e-34
PH01000018G0380	==	==	==	==	==	==	8.0625	6.4887e-97	7.9134	1.778e-135	sp|A2WV32|CESA4_ORYSI Cellulose synthase A catalytic subunit 4 [UDP-forming] OS=Oryza sativa subsp. indica GN=CESA4 PE=2 SV=2//9.37593e-106
PH01000018G0630	==	==	==	==	==	==	-2.1676	4.7201e-06	-3.5226	5.9219e-06	-//-
PH01000018G0750	==	==	==	==	==	==	-2.7075	2.4032e-19	-1.6149	2.9479e-09	sp|Q943F3|RL18A_ORYSJ 60S ribosomal protein L18a OS=Oryza sativa subsp. japonica GN=RPL18A PE=2 SV=1//1.47913e-122
PH01000018G0830	==	==	==	==	==	==	-3.3833	0.00076055	==	==	sp|P72749|TYPA_SYNY3 GTP-binding protein TypA/BipA homolog OS=Synechocystis sp. (strain PCC 6803 / Kazusa) GN=typA PE=3 SV=1//6.51814e-21
PH01000018G0850	==	==	==	==	==	==	-1.125	4.9046e-07	==	==	sp|Q62785|HAP28_RAT 28 kDa heat- and acid-stable phosphoprotein OS=Rattus norvegicus GN=Pdap1 PE=1 SV=1//1.75697e-20
PH01000018G0940	==	==	==	==	==	==	-1.0942	2.9927e-05	==	==	sp|Q5JMM1|ARFC_ORYSJ Auxin response factor 3 OS=Oryza sativa subsp. japonica GN=ARF3 PE=2 SV=1//2.72218e-133
PH01000018G1570	==	==	==	==	==	==	3.5874	2.5855e-07	4.8432	9.0667e-08	sp|Q9SLC4|ATL40_ARATH RING-H2 finger protein ATL40 OS=Arabidopsis thaliana GN=ATL40 PE=2 SV=1//4.79445e-24
PH01000018G1630	==	==	==	==	==	==	-4.4274	0.00022747	-4.9888	5.2434e-06	sp|Q5JMK6|BZP06_ORYSJ Basic leucine zipper 6 OS=Oryza sativa subsp. japonica GN=BZIP06 PE=2 SV=1//2.03129e-41
PH01000018G1850	==	==	==	==	==	==	-4.77	7.565e-77	-5.5329	1.3247e-55	-//-
PH01000018G1930	==	==	==	==	==	==	-1.3745	1.1521e-11	==	==	sp|Q8LE98|ICR1_ARATH Interactor of constitutive active ROPs 1 OS=Arabidopsis thaliana GN=ICR1 PE=1 SV=1//5.69407e-11
PH01000018G2450	==	==	==	==	==	==	-5.5302	6.4598e-09	-5.7209	4.3192e-08	sp|Q94C70|NAT2_ARATH Nucleobase-ascorbate transporter 2 OS=Arabidopsis thaliana GN=NAT2 PE=2 SV=2//2.23004e-53
PH01000019G0200	==	==	==	==	==	==	3.5374	1.958e-06	4.9324	8.6013e-13	sp|Q6H754|SAP5_ORYSJ Zinc finger A20 and AN1 domain-containing stress-associated protein 5 OS=Oryza sativa subsp. japonica GN=SAP5 PE=2 SV=1//1.13705e-54
PH01000019G0220	==	==	==	==	==	==	3.0257	3.5284e-15	3.0993	2.7658e-09	sp|O82089|CCH_ARATH Copper transport protein CCH OS=Arabidopsis thaliana GN=CCH PE=1 SV=1//2.3691e-31
PH01000019G0310	==	==	==	==	==	==	-1.578	0.0013217	==	==	sp|Q08047|GLGB_MAIZE 1,4-alpha-glucan-branching enzyme 2, chloroplastic/amyloplastic OS=Zea mays GN=SBE1 PE=1 SV=1//6.48797e-52
PH01000019G0630	==	==	==	==	5.5209	8.7625e-08	-4.7664	2.0855e-06	==	==	sp|Q39117|TGT2_ARATH Trihelix transcription factor GT-2 OS=Arabidopsis thaliana GN=GT-2 PE=2 SV=1//1.84994e-14
PH01000019G1140	==	==	==	==	==	==	-1.4518	1.4699e-10	-1.0334	2.2176e-08	sp|O75643|U520_HUMAN U5 small nuclear ribonucleoprotein 200 kDa helicase OS=Homo sapiens GN=SNRNP200 PE=1 SV=2//0
PH01000019G1310	==	==	==	==	==	==	2.7514	8.504e-44	1.5901	6.1542e-12	sp|Q7Z494|NPHP3_HUMAN Nephrocystin-3 OS=Homo sapiens GN=NPHP3 PE=1 SV=1//2.3997e-10
PH01000019G1410	==	==	==	==	==	==	-2.8029	3.076e-09	-1.1265	0.00076568	sp|Q9ZUU3|PP190_ARATH Pentatricopeptide repeat-containing protein At2g37230 OS=Arabidopsis thaliana GN=At2g37230 PE=2 SV=1//0
PH01000019G1420	==	==	==	==	==	==	3.6681	3.1804e-18	4.8169	7.9324e-36	sp|Q8VYY5|NCRK_ARATH Receptor-like serine/threonine-protein kinase NCRK OS=Arabidopsis thaliana GN=NCRK PE=1 SV=1//7.03856e-136
PH01000019G1490	==	==	==	==	==	==	-2.1895	8.529e-35	-1.2261	5.8478e-16	sp|Q8LEM8|RL373_ARATH 60S ribosomal protein L37-3 OS=Arabidopsis thaliana GN=RPL37C PE=3 SV=1//7.75775e-45
PH01000019G1720	==	==	==	==	2.2338	1.0334e-07	4.7035	0.0016078	8.655	6.3131e-12	sp|Q9LMM0|GPAT4_ARATH Glycerol-3-phosphate 2-O-acyltransferase 4 OS=Arabidopsis thaliana GN=GPAT4 PE=1 SV=1//9.61503e-166
PH01000019G1740	==	==	==	==	==	==	-1.9802	2.8071e-08	==	==	sp|Q3T042|NOB1_BOVIN RNA-binding protein NOB1 OS=Bos taurus GN=NOB1 PE=2 SV=1//1.13932e-07
PH01000019G1840	==	==	1.0369	8.26e-36	==	==	1.6529	7.9133e-48	==	==	sp|P55308|CATA2_HORVU Catalase isozyme 2 OS=Hordeum vulgare GN=CAT2 PE=2 SV=1//0
PH01000019G1850	==	==	==	==	==	==	-2.9135	7.1376e-96	-2.9515	4.7443e-140	sp|O24581|BIP3_MAIZE Luminal-binding protein 3 OS=Zea mays GN=BIPE3 PE=2 SV=1//0
PH01000019G2150	==	==	==	==	==	==	-1.889	1.7646e-06	-1.5937	2.2317e-09	sp|Q7XP59|GLR31_ORYSJ Glutamate receptor 3.1 OS=Oryza sativa subsp. japonica GN=GLR3.1 PE=1 SV=1//1.87035e-64
PH01000019G2290	==	==	==	==	==	==	1.5956	0.00041741	==	==	sp|Q94KK7|SYP52_ARATH Syntaxin-52 OS=Arabidopsis thaliana GN=SYP52 PE=1 SV=1//1.71528e-73
PH01000019G2340	==	==	==	==	==	==	5.0108	0.00084225	==	==	-//-
PH01000019G2350	==	==	==	==	==	==	2.4752	1.7093e-05	==	==	sp|Q84J71|PP161_ARATH Pentatricopeptide repeat-containing protein At2g17670 OS=Arabidopsis thaliana GN=At2g17670 PE=2 SV=1//2.44739e-08
PH01000020G0110	==	==	==	==	==	==	-3.1683	0.0014323	==	==	sp|Q9ZQF1|PP152_ARATH Pentatricopeptide repeat-containing protein At2g15630, mitochondrial OS=Arabidopsis thaliana GN=At2g15630 PE=3 SV=1//2.38282e-42
PH01000020G0900	==	==	==	==	-4.6602	3.686e-11	3.5376	7.0367e-09	==	==	sp|Q9M2Z2|WDR5A_ARATH COMPASS-like H3K4 histone methylase component WDR5A OS=Arabidopsis thaliana GN=WDR5A PE=1 SV=1//3.20215e-09
PH01000020G1080	==	==	==	==	==	==	-5.4535	1.0101e-07	-6.006	2.0861e-05	sp|F4JRP8|STIL2_ARATH Protein STICHEL-like 2 OS=Arabidopsis thaliana GN=At4g24790 PE=2 SV=1//1.44714e-13
PH01000020G1330	==	==	==	==	==	==	-1.4088	3.1452e-06	==	==	sp|Q7X7L3|ELP3_ORYSJ Elongator complex protein 3 OS=Oryza sativa subsp. japonica GN=ELP3 PE=2 SV=2//0
PH01000020G1380	==	==	==	==	==	==	2.2971	2.587e-11	1.4663	3.3131e-05	sp|P37830|G6PD_SOLTU Glucose-6-phosphate 1-dehydrogenase, cytoplasmic isoform OS=Solanum tuberosum GN=G6PDH PE=2 SV=1//0
PH01000020G1500	==	==	==	==	==	==	-7.8886	1.6786e-15	-6.269	5.6297e-11	sp|Q9XFH3|MAD2_MAIZE Mitotic spindle checkpoint protein MAD2 OS=Zea mays GN=MAD2 PE=2 SV=1//3.08601e-139
PH01000020G2220	==	==	==	==	-1.3088	0.00017157	8.7035	5.4602e-14	6.9605	1.6122e-07	sp|B9DFG5|PTI13_ARATH PTI1-like tyrosine-protein kinase 3 OS=Arabidopsis thaliana GN=PTI13 PE=1 SV=1//6.24639e-90
PH01000021G0220	==	==	==	==	==	==	-2.251	2.3241e-06	==	==	sp|O80834|AHL9_ARATH AT-hook motif nuclear-localized protein 9 OS=Arabidopsis thaliana GN=AHL9 PE=2 SV=1//1.89402e-43
PH01000021G0800	==	==	==	==	==	==	2.7712	1.9418e-21	==	==	sp|Q54GU0|ARSB_DICDI Putative transporter arsB OS=Dictyostelium discoideum GN=arsB PE=2 SV=1//3.98575e-55
PH01000021G1240	==	==	==	==	==	==	1.3837	0.0013468	1.6022	0.00024397	sp|P22198|PP1_MAIZE Serine/threonine-protein phosphatase PP1 OS=Zea mays GN=PP1 PE=2 SV=1//0
PH01000021G1320	==	==	==	==	==	==	2.5765	1.5734e-05	2.4584	1.1706e-05	sp|Q9LTC0|Y5707_ARATH Probable receptor-like protein kinase At5g47070 OS=Arabidopsis thaliana GN=At5g47070 PE=1 SV=1//9.78631e-91
PH01000021G1350	==	==	==	==	==	==	3.5582	4.2589e-12	3.6533	4.7968e-13	sp|Q54P70|Y4757_DICDI OTU domain-containing protein DDB_G0284757 OS=Dictyostelium discoideum GN=DDB_G0284757 PE=3 SV=2//1.20397e-19
PH01000021G1460	==	==	==	==	==	==	2.0562	2.2685e-10	1.8561	6.8212e-06	-//-
PH01000022G0640	==	==	==	==	==	==	-2.3223	0.00036091	==	==	-//-
PH01000022G1000	==	==	==	==	==	==	4.3835	2.1975e-80	3.6503	6.1502e-67	sp|Q09690|POM1_SCHPO Dual specificity protein kinase pom1 OS=Schizosaccharomyces pombe (strain 972 / ATCC 24843) GN=pom1 PE=1 SV=1//2.77327e-47
PH01000022G1030	==	==	==	==	==	==	3.2989	2.5724e-08	2.2663	0.0014699	sp|Q9STN5|Y4833_ARATH Uncharacterized protein At4g08330, chloroplastic OS=Arabidopsis thaliana GN=At4g08330 PE=1 SV=1//2.44178e-33
PH01000022G1070	==	==	-1.5466	1.07e-32	==	==	-5.8358	3.0253e-102	-5.5409	1.4676e-36	sp|P0CG89|H4_SOYBN Histone H4 OS=Glycine max PE=3 SV=1//4.63015e-48
PH01000022G1220	==	==	==	==	==	==	-2.6984	2.6441e-16	-1.5926	3.0437e-14	sp|A6QP29|TBD2A_BOVIN TBC1 domain family member 2A OS=Bos taurus GN=TBC1D2 PE=2 SV=1//1.20273e-19
PH01000022G1700	==	==	==	==	==	==	-1.6486	0.00084063	==	==	-//-
PH01000022G1820	==	==	==	==	==	==	-3.1854	1.8451e-73	-1.8909	2.0113e-30	sp|P46297|RS23_FRAAN 40S ribosomal protein S23 OS=Fragaria ananassa GN=RPS23 PE=2 SV=1//6.9214e-89
PH01000022G2070	==	==	-1.031	1.47e-05	==	==	-3.9513	1.6551e-25	-2.7346	4.7208e-11	sp|Q32NW2|LENG8_XENLA Leukocyte receptor cluster member 8 homolog OS=Xenopus laevis GN=leng8 PE=2 SV=1//1.47993e-63
PH01000023G0380	==	==	==	==	==	==	6.192	2.8085e-13	4.6542	1.545e-07	sp|Q7FAT5|CCP21_ORYSJ Cyclin-P2-1 OS=Oryza sativa subsp. japonica GN=CYCP2-1 PE=2 SV=1//3.23803e-79
PH01000023G0480	==	==	==	==	==	==	-2.9385	1.5548e-43	-1.5816	8.9968e-25	sp|P28769|TCPA_ARATH T-complex protein 1 subunit alpha OS=Arabidopsis thaliana GN=CCT1 PE=1 SV=1//0
PH01000023G0640	==	==	==	==	==	==	2.6535	8.7299e-06	==	==	sp|Q9LSA6|PUB29_ARATH U-box domain-containing protein 29 OS=Arabidopsis thaliana GN=PUB29 PE=1 SV=1//4.34056e-23
PH01000023G1030	==	==	==	==	2.4012	3.2147e-23	4.7576	8.8883e-08	6.4616	1.6346e-39	sp|Q8LBQ7|ERF34_ARATH Ethylene-responsive transcription factor ERF034 OS=Arabidopsis thaliana GN=ERF034 PE=2 SV=2//5.11063e-38
PH01000023G1230	==	==	==	==	==	==	-2.5244	1.9284e-09	==	==	sp|Q9C8Z4|HEAT1_ARATH Uncharacterized protein At3g06530 OS=Arabidopsis thaliana GN=At3g06530 PE=1 SV=3//2.48147e-161
PH01000023G1300	==	==	==	==	==	==	2.1509	8.6429e-19	2.0587	1.0564e-11	sp|Q8L7W2|NUDT8_ARATH Nudix hydrolase 8 OS=Arabidopsis thaliana GN=NUDT8 PE=2 SV=2//5.75951e-106
PH01000023G1400	==	==	==	==	==	==	3.2942	7.5116e-11	5.0885	1.136e-26	-//-
PH01000023G1520	==	==	==	==	==	==	1.44	0.00078212	1.4307	0.00022966	sp|Q05737|YPTM2_MAIZE GTP-binding protein YPTM2 OS=Zea mays GN=YPTM2 PE=2 SV=1//3.75806e-109
PH01000023G2170	==	==	==	==	-1.0157	6.5584e-07	2.4248	2.6457e-18	2.1157	3.1942e-08	-//-
PH01000024G0010	==	==	==	==	==	==	-3.4613	2.0081e-05	-4.128	6.5264e-05	-//-
PH01000024G0250	==	==	==	==	==	==	-2.4368	8.6409e-10	-1.1254	4.599e-05	sp|Q5RCE6|RL1D1_PONAB Ribosomal L1 domain-containing protein 1 OS=Pongo abelii GN=RSL1D1 PE=2 SV=2//1.42744e-31
PH01000024G0900	==	==	==	==	==	==	4.7059	3.0644e-146	3.391	1.0847e-74	sp|Q9M363|B561I_ARATH Cytochrome b561 and DOMON domain-containing protein At3g61750 OS=Arabidopsis thaliana GN=At3g61750 PE=3 SV=1//4.71065e-98
PH01000024G1000	==	==	==	==	==	==	-3.1618	4.3072e-23	-1.5273	7.5361e-10	sp|Q9C912|R35A3_ARATH 60S ribosomal protein L35a-3 OS=Arabidopsis thaliana GN=RPL35AC PE=3 SV=1//1.204e-56
PH01000024G1340	==	==	==	==	==	==	-3.096	2.7524e-05	==	==	sp|Q9LS09|ASF1B_ARATH Histone chaperone ASF1B OS=Arabidopsis thaliana GN=ASF1B PE=1 SV=1//9.59116e-91
PH01000024G1490	==	==	==	==	==	==	-1.0844	5.1151e-39	==	==	sp|Q01859|ATPBM_ORYSJ ATP synthase subunit beta, mitochondrial OS=Oryza sativa subsp. japonica GN=ATPB PE=1 SV=2//0
PH01000024G1530	==	==	==	==	==	==	1.7904	0.00081982	==	==	-//-
PH01000024G2200	==	==	==	==	-4.6574	1.8049e-10	6.3766	4.7378e-11	==	==	sp|Q10ST8|NLTPX_ORYSJ Non-specific lipid-transfer protein 2 OS=Oryza sativa subsp. japonica GN=LTP-2 PE=1 SV=1//4.4599e-17
PH01000024G2290	==	==	==	==	==	==	4.9082	6.8135e-22	2.6866	3.5269e-07	sp|O49500|MBR2_ARATH E3 ubiquitin-protein ligase MBR2 OS=Arabidopsis thaliana GN=MBR2 PE=1 SV=1//1.47642e-19
PH01000024G2430	==	==	==	==	==	==	-3.8795	1.3894e-17	-2.613	2.9857e-12	sp|Q9S7B5|THRC1_ARATH Threonine synthase 1, chloroplastic OS=Arabidopsis thaliana GN=TS1 PE=1 SV=1//0
PH01000025G0290	==	==	==	==	==	==	-4.7966	2.3811e-05	-6.742	1.1162e-05	sp|Q27IK6|POK2_ARATH Phragmoplast orienting kinesin 2 OS=Arabidopsis thaliana GN=POK2 PE=2 SV=1//0
PH01000025G0600	==	==	==	==	-4.3667	1.1566e-24	7.9424	3.7725e-25	==	==	-//-
PH01000025G1080	==	==	==	==	==	==	5.8466	9.7277e-45	5.1341	8.2676e-34	sp|Q8W4F0|DAR1_ARATH Protein DA1-related 1 OS=Arabidopsis thaliana GN=DAR1 PE=1 SV=3//4.73571e-170
PH01000025G1210	==	==	==	==	==	==	-1.1237	0.0008123	==	==	sp|Q9SR13|FLK_ARATH Flowering locus K homology domain OS=Arabidopsis thaliana GN=FLK PE=1 SV=1//1.17491e-21
PH01000025G1260	==	==	==	==	-1.5461	1.4745e-06	2.8926	1.3371e-11	==	==	sp|Q93WU6|WRK74_ARATH Probable WRKY transcription factor 74 OS=Arabidopsis thaliana GN=WRKY74 PE=2 SV=2//1.42454e-60
PH01000025G1380	==	==	==	==	==	==	-2.3932	0.0010449	==	==	sp|Q94AY3|DRIP2_ARATH E3 ubiquitin protein ligase DRIP2 OS=Arabidopsis thaliana GN=DRIP2 PE=1 SV=1//5.12484e-78
PH01000025G1630	==	==	==	==	-1.5213	4.1023e-07	1.2687	0.0017614	==	==	sp|P0C133|IAA31_ORYSJ Auxin-responsive protein IAA31 OS=Oryza sativa subsp. japonica GN=IAA31 PE=2 SV=1//1.64807e-64
PH01000025G2020	==	==	==	==	==	==	-2.2477	4.8382e-05	-2.6371	1.8158e-05	sp|F4HZB5|NET1D_ARATH Protein NETWORKED 1D OS=Arabidopsis thaliana GN=NET1D PE=3 SV=1//2.48256e-34
PH01000026G0130	==	==	==	==	==	==	-1.2551	6.046e-06	-3.2507	2.9759e-12	sp|Q9M0B6|GAE1_ARATH UDP-glucuronate 4-epimerase 1 OS=Arabidopsis thaliana GN=GAE1 PE=1 SV=1//1.56948e-106
PH01000026G0220	==	==	==	==	==	==	1.5739	7.9292e-11	1.2038	1.6725e-05	sp|A7S4N4|SERIC_NEMVE Probable serine incorporator OS=Nematostella vectensis GN=serinc PE=3 SV=1//4.05103e-29
PH01000026G0420	==	==	==	==	==	==	-4.6238	7.2873e-05	==	==	sp|Q8W1W9|5MAT1_SALSN Malonyl-coenzyme:anthocyanin 5-O-glucoside-6&apos;&apos;&apos;-O-malonyltransferase OS=Salvia splendens GN=5MAT1 PE=1 SV=1//6.48779e-53
PH01000026G0430	==	==	==	==	==	==	-6.8073	0.00090264	==	==	sp|Q9XIP8|CDI_ARATH Protein CDI OS=Arabidopsis thaliana GN=CDI PE=2 SV=1//2.93032e-109
PH01000026G0870	==	==	-1.2315	4.98e-08	==	==	-7.735	6.7478e-28	-8.2737	3.9315e-12	sp|Q6KAJ4|MCM5_ORYSJ DNA replication licensing factor MCM5 OS=Oryza sativa subsp. japonica GN=MCM5 PE=2 SV=1//0
PH01000026G0980	==	==	==	==	==	==	1.6694	7.1834e-05	==	==	sp|Q10469|MGAT2_HUMAN Alpha-1,6-mannosyl-glycoprotein 2-beta-N-acetylglucosaminyltransferase OS=Homo sapiens GN=MGAT2 PE=1 SV=1//6.23697e-51
PH01000026G1060	==	==	==	==	==	==	-2.4764	0.0018508	==	==	-//-
PH01000026G1120	==	==	==	==	==	==	-4.0614	0.0016455	==	==	sp|Q4QSC8|SGO1_MAIZE Shugoshin-1 OS=Zea mays GN=SGO1 PE=2 SV=1//3.32891e-80
PH01000026G1490	==	==	==	==	==	==	-2.0076	8.0623e-06	==	==	sp|A8MFB3|RS15_ALKOO 30S ribosomal protein S15 OS=Alkaliphilus oremlandii (strain OhILAs) GN=rpsO PE=3 SV=1//3.35133e-10
PH01000026G1530	==	==	==	==	==	==	-1.8845	0.0002178	==	==	sp|Q6PHQ8|NAA35_MOUSE N-alpha-acetyltransferase 35, NatC auxiliary subunit OS=Mus musculus GN=Naa35 PE=1 SV=1//1.18016e-28
PH01000026G1700	==	==	==	==	==	==	-2.444	2.759e-05	==	==	sp|Q9CY21|WBS22_MOUSE Probable 18S rRNA (guanine-N(7))-methyltransferase OS=Mus musculus GN=Wbscr22 PE=2 SV=1//2.03303e-46
PH01000026G1860	==	==	==	==	==	==	-2.1541	2.6391e-08	-1.5126	0.00061535	sp|P17070|PCNA_ORYSJ Proliferating cell nuclear antigen OS=Oryza sativa subsp. japonica GN=Os02g0805200 PE=2 SV=2//1.17706e-58
PH01000026G2140	==	==	==	==	==	==	2.4026	4.5497e-05	==	==	-//-
PH01000026G2170	==	==	==	==	==	==	1.838	1.7193e-14	1.4276	3.4382e-09	sp|Q67YI9|EPN2_ARATH Clathrin interactor EPSIN 2 OS=Arabidopsis thaliana GN=EPSIN2 PE=1 SV=1//2.01378e-26
PH01000026G2310	==	==	==	==	==	==	-2.3036	4.8311e-06	==	==	sp|Q8L4E7|BP73_ORYSJ SAP-like protein BP-73 OS=Oryza sativa subsp. japonica GN=BP-73 PE=1 SV=1//1.15996e-157
PH01000027G0800	==	==	==	==	-1.8197	5.8113e-08	1.8171	6.7344e-06	==	==	-//-
PH01000027G1390	==	==	==	==	==	==	1.8489	0.00040371	2.2626	8.9518e-06	sp|Q8L746|NPR3_ARATH Regulatory protein NPR3 OS=Arabidopsis thaliana GN=NPR3 PE=1 SV=1//7.53844e-168
PH01000027G1630	==	==	==	==	==	==	5.3403	1.7968e-11	7.0915	2.2788e-05	sp|Q339X2|BGL34_ORYSJ Beta-glucosidase 34 OS=Oryza sativa subsp. japonica GN=BGLU34 PE=2 SV=1//0
PH01000028G0070	==	==	==	==	==	==	3.5357	4.1118e-07	2.4716	0.00020801	sp|Q6NKQ9|CRR15_ARATH Cysteine-rich repeat secretory protein 15 OS=Arabidopsis thaliana GN=CRRSP15 PE=1 SV=1//1.50491e-70
PH01000028G0380	==	==	==	==	==	==	-5.8773	8.2647e-07	-3.0631	0.00021097	sp|Q766C3|NEP1_NEPGR Aspartic proteinase nepenthesin-1 OS=Nepenthes gracilis GN=nep1 PE=1 SV=1//4.19785e-15
PH01000028G0610	==	==	==	==	==	==	5.9273	7.3066e-10	3.646	0.00035197	sp|C0LGH8|Y1634_ARATH Probable LRR receptor-like serine/threonine-protein kinase At1g63430 OS=Arabidopsis thaliana GN=At1g63430 PE=2 SV=1//1.14712e-142
PH01000028G0810	==	==	==	==	==	==	2.733	2.4231e-10	==	==	sp|P93788|REMO_SOLTU Remorin OS=Solanum tuberosum PE=1 SV=1//7.55791e-29
PH01000028G1110	==	==	==	==	==	==	-6.7893	0.00096448	==	==	sp|Q9M2E2|SDR1_ARATH (+)-neomenthol dehydrogenase OS=Arabidopsis thaliana GN=SDR1 PE=1 SV=1//4.74224e-59
PH01000028G1160	==	==	==	==	==	==	4.298	6.8863e-09	4.281	5.0908e-08	sp|O80939|LRK41_ARATH L-type lectin-domain containing receptor kinase IV.1 OS=Arabidopsis thaliana GN=LECRK41 PE=2 SV=1//0
PH01000028G1290	==	==	==	==	==	==	2.4156	1.1191e-05	1.9957	0.00038192	sp|Q7X8R5|TRXM2_ORYSJ Thioredoxin M2, chloroplastic OS=Oryza sativa subsp. japonica GN=Os04g0530600 PE=2 SV=2//2.57202e-80
PH01000028G1310	==	==	==	==	==	==	3.32	3.4073e-13	5.0075	2.5788e-26	sp|Q8GUK7|RMA3_ARATH E3 ubiquitin-protein ligase RMA3 OS=Arabidopsis thaliana GN=RMA3 PE=1 SV=1//2.82437e-26
PH01000028G1350	==	==	==	==	==	==	-6.4384	3.0579e-07	-7.0905	1.0016e-06	sp|Q7X6J9|EXB17_ORYSJ Expansin-B17 OS=Oryza sativa subsp. japonica GN=EXPB17 PE=3 SV=2//5.46806e-10
PH01000028G1400	==	==	==	==	==	==	3.4229	4.2616e-09	==	==	sp|Q0WUU6|PLT4_ARATH Probable polyol transporter 4 OS=Arabidopsis thaliana GN=PLT4 PE=2 SV=1//0
PH01000028G1910	==	==	==	==	==	==	-1.7962	5.886e-07	-1.2647	9.213e-06	sp|O75533|SF3B1_HUMAN Splicing factor 3B subunit 1 OS=Homo sapiens GN=SF3B1 PE=1 SV=3//3.53228e-87
PH01000028G2330	==	==	==	==	==	==	10.409	1.8517e-12	8.3318	7.8758e-16	sp|Q9FTA0|GEML4_ARATH GEM-like protein 4 OS=Arabidopsis thaliana GN=At5g08350 PE=2 SV=1//4.58932e-57
PH01000028G2350	==	==	==	==	==	==	5.624	9.2399e-09	6.7126	8.1618e-13	sp|Q9FTA0|GEML4_ARATH GEM-like protein 4 OS=Arabidopsis thaliana GN=At5g08350 PE=2 SV=1//1.03003e-56
PH01000028G2600	==	==	==	==	==	==	-3.9138	0.00027727	-2.357	0.00081852	sp|Q9LEY1|SCP35_ARATH Serine carboxypeptidase-like 35 OS=Arabidopsis thaliana GN=SCPL35 PE=2 SV=1//5.18982e-32
PH01000028G2610	==	==	==	==	==	==	-2.6958	4.1037e-07	-1.4622	0.00087664	sp|Q9FN42|CLPP2_ARATH ATP-dependent Clp protease proteolytic subunit 2, mitochondrial OS=Arabidopsis thaliana GN=CLPP2 PE=1 SV=1//7.47858e-88
PH01000029G0210	==	==	==	==	==	==	4.981	7.8379e-13	5.3352	1.7718e-13	sp|Q9FL41|WTR38_ARATH WAT1-related protein At5g07050 OS=Arabidopsis thaliana GN=At5g07050 PE=2 SV=1//1.41582e-129
PH01000029G0470	==	==	==	==	==	==	-7.9039	2.4857e-34	-7.101	9.7907e-23	sp|Q0JIF2|CCB11_ORYSJ Cyclin-B1-1 OS=Oryza sativa subsp. japonica GN=CYCB1-1 PE=2 SV=2//0
PH01000029G0650	==	==	==	==	==	==	1.7186	0.00076531	==	==	sp|O81098|RPB5A_ARATH DNA-directed RNA polymerases II and IV subunit 5A OS=Arabidopsis thaliana GN=NRPB5A PE=1 SV=1//3.10669e-98
PH01000029G0710	==	==	==	==	==	==	2.6298	3.7744e-05	2.5637	0.00045717	sp|Q6NLB1|FB118_ARATH F-box protein At2g26850 OS=Arabidopsis thaliana GN=At2g26850 PE=2 SV=1//8.69157e-64
PH01000029G1340	==	==	==	==	==	==	-1.5381	6.1062e-11	-1.4147	1.6547e-08	sp|P17928|CALM_MEDSA Calmodulin OS=Medicago sativa GN=CAL1 PE=2 SV=2//6.43223e-95
PH01000029G2540	==	==	==	==	==	==	-1.8933	0.0011149	-2.0536	0.0010923	sp|Q8S9K3|VAR3_ARATH Zinc finger protein VAR3, chloroplastic OS=Arabidopsis thaliana GN=VAR3 PE=1 SV=2//2.19538e-08
PH01000030G0050	==	==	==	==	==	==	4.8568	2.2975e-07	5.1125	0.001318	sp|P20024|MYB1_MAIZE Myb-related protein Zm1 OS=Zea mays PE=2 SV=1//1.96227e-100
PH01000030G0210	==	==	==	==	==	==	-4.0463	0.00030255	==	==	sp|Q5U2W5|TBL3_RAT Transducin beta-like protein 3 OS=Rattus norvegicus GN=Tbl3 PE=2 SV=1//6.91461e-13
PH01000030G0430	==	==	==	==	==	==	3.5379	0.00096761	4.1664	3.6218e-06	-//-
PH01000030G0460	==	==	==	==	==	==	4.357	8.9242e-21	3.2173	8.6957e-10	-//-
PH01000030G0570	==	==	==	==	==	==	-7.9276	3.316e-06	-5.006	1.8401e-05	sp|Q9SK91|BH094_ARATH Transcription factor bHLH94 OS=Arabidopsis thaliana GN=BHLH94 PE=2 SV=2//9.26109e-47
PH01000030G1170	==	==	==	==	==	==	-3.9637	0.0010721	==	==	sp|Q6ZQJ5|DNA2_MOUSE DNA replication ATP-dependent helicase/nuclease DNA2 OS=Mus musculus GN=Dna2 PE=1 SV=2//2.67616e-13
PH01000030G1340	==	==	==	==	-1.6015	3.4831e-08	5.3119	3.2749e-23	4.6737	1.4467e-08	sp|Q9SCZ4|FERON_ARATH Receptor-like protein kinase FERONIA OS=Arabidopsis thaliana GN=FER PE=1 SV=1//1.64956e-93
PH01000030G1730	==	==	==	==	==	==	1.5096	0.0014032	==	==	sp|Q9SI52|P4KG7_ARATH Phosphatidylinositol 4-kinase gamma 7 OS=Arabidopsis thaliana GN=PI4KG7 PE=1 SV=2//0
PH01000030G1770	==	==	==	==	==	==	-1.6872	6.0413e-09	-1.814	4.5607e-07	sp|P08110|ENPL_CHICK Endoplasmin OS=Gallus gallus GN=HSP90B1 PE=1 SV=1//1.47767e-176
PH01000030G1780	==	==	==	==	==	==	-3.7335	9.7616e-11	-2.3308	3.5938e-06	sp|Q9CAA9|BH049_ARATH Transcription factor bHLH49 OS=Arabidopsis thaliana GN=BHLH49 PE=1 SV=1//8.71154e-58
PH01000031G0300	==	==	==	==	==	==	-2.2074	0.00094063	==	==	sp|Q9ZUP2|RECA3_ARATH DNA repair protein recA homolog 3, mitochondrial OS=Arabidopsis thaliana GN=At2g19490 PE=2 SV=2//1.45394e-170
PH01000031G0380	==	==	==	==	==	==	-5.8785	6.8868e-11	-3.9485	1.6724e-12	sp|Q7F1X5|4CLL5_ORYSJ 4-coumarate--CoA ligase-like 5 OS=Oryza sativa subsp. japonica GN=4CLL5 PE=2 SV=1//4.07161e-24
PH01000031G0410	==	==	==	==	==	==	-3.2033	7.1034e-06	==	==	sp|F4JF21|PTA10_ARATH Protein PLASTID TRANSCRIPTIONALLY ACTIVE 10 OS=Arabidopsis thaliana GN=PTAC10 PE=1 SV=1//0
PH01000031G1220	==	==	==	==	==	==	-3.3769	1.1049e-07	-3.4836	7.812e-10	-//-
PH01000031G1760	==	==	==	==	==	==	2.1901	5.8718e-08	1.6762	0.00014959	sp|Q8L4S2|MRS2F_ORYSJ Magnesium transporter MRS2-F OS=Oryza sativa subsp. japonica GN=MRS2-F PE=1 SV=1//0
PH01000031G1980	==	==	==	==	==	==	-7.1131	0.00026565	-7.3565	1.1493e-07	-//-
PH01000031G2360	==	==	==	==	==	==	-1.5321	6.9259e-22	-1.2662	4.2587e-23	sp|Q5N7W3|RPN2_ORYSJ Dolichyl-diphosphooligosaccharide--protein glycosyltransferase subunit 2 OS=Oryza sativa subsp. japonica GN=RPN2 PE=2 SV=1//0
PH01000032G0070	==	==	==	==	==	==	1.5635	1.5166e-09	==	==	sp|Q9LSQ5|FQR1_ARATH NAD(P)H dehydrogenase (quinone) FQR1 OS=Arabidopsis thaliana GN=FQR1 PE=1 SV=1//4.41665e-99
PH01000032G0330	==	==	==	==	==	==	-4.9027	8.127e-05	==	==	sp|Q9LK57|PP226_ARATH Pentatricopeptide repeat-containing protein At3g13160, mitochondrial OS=Arabidopsis thaliana GN=At3g13160 PE=2 SV=1//1.89462e-70
PH01000032G0810	==	==	==	==	==	==	-3.0449	7.4364e-22	-2.8093	3.522e-25	sp|Q96575|PME22_SOLLC Pectinesterase 2.2 OS=Solanum lycopersicum GN=PME2.2 PE=3 SV=1//7.17828e-45
PH01000032G0820	==	==	==	==	==	==	-3.3174	9.2156e-22	-2.9799	1.2887e-20	sp|Q96575|PME22_SOLLC Pectinesterase 2.2 OS=Solanum lycopersicum GN=PME2.2 PE=3 SV=1//5.95556e-110
PH01000032G0980	==	==	==	==	==	==	-1.3984	5.9455e-10	-1.0208	1.9036e-06	sp|A7RP64|PNO1_NEMVE RNA-binding protein pno1 OS=Nematostella vectensis GN=pno1 PE=3 SV=1//5.92703e-71
PH01000032G1240	==	==	==	==	==	==	-1.8858	1.1902e-06	-1.0962	0.0014101	sp|Q8LE47|PPR87_ARATH Pentatricopeptide repeat-containing protein At1g61870, mitochondrial OS=Arabidopsis thaliana GN=PPR336 PE=2 SV=2//4.58249e-103
PH01000032G1420	==	==	==	==	-3.01	7.1583e-09	3.0231	6.3822e-08	==	==	-//-
PH01000032G1450	==	==	==	==	==	==	-2.1269	3.8088e-05	-1.806	0.00021864	sp|Q66GQ2|Y5162_ARATH Uncharacterized protein At5g41620 OS=Arabidopsis thaliana GN=At5g41620 PE=2 SV=2//8.91158e-13
PH01000032G1740	==	==	==	==	==	==	2.5236	2.8068e-18	2.2518	1.2764e-09	sp|Q9MAI5|ERF79_ARATH Ethylene-responsive transcription factor 8 OS=Arabidopsis thaliana GN=ERF8 PE=2 SV=1//4.39689e-16
PH01000032G2110	==	==	==	==	==	==	-2.4613	8.7659e-08	-1.3537	7.6239e-09	sp|Q7VG78|GUAA_HELHP Probable GMP synthase [glutamine-hydrolyzing] OS=Helicobacter hepaticus (strain ATCC 51449 / 3B1) GN=guaA PE=3 SV=1//9.00032e-28
PH01000032G2150	==	==	==	==	==	==	1.6882	1.7353e-06	1.3557	0.00027765	sp|O64518|MCA5_ARATH Metacaspase-5 OS=Arabidopsis thaliana GN=AMC5 PE=1 SV=1//2.14695e-155
PH01000033G1420	==	==	==	==	==	==	6.117	7.8995e-80	5.4379	2.6441e-72	sp|Q10N05|GT32_ORYSJ Probable glucuronosyltransferase Os03g0287800 OS=Oryza sativa subsp. japonica GN=Os03g0287800 PE=3 SV=1//7.12279e-49
PH01000033G1580	==	==	==	==	==	==	3.1022	4.7543e-06	2.5933	0.0011985	sp|Q28I90|DCAF8_XENTR DDB1- and CUL4-associated factor 8 OS=Xenopus tropicalis GN=dcaf8 PE=2 SV=1//1.51945e-90
PH01000033G1700	==	==	==	==	==	==	-5.5324	4.4967e-08	-8.8226	9.8038e-09	sp|Q9M1S3|ARP1_ARATH Probable RNA-binding protein ARP1 OS=Arabidopsis thaliana GN=ARP1 PE=2 SV=1//3.02837e-15
PH01000033G1790	==	==	==	==	==	==	4.8791	2.8253e-18	4.2221	4.2153e-14	sp|Q10N20|MPK5_ORYSJ Mitogen-activated protein kinase 5 OS=Oryza sativa subsp. japonica GN=MPK5 PE=1 SV=1//0
PH01000033G2440	==	==	==	==	==	==	-1.8503	0.00050097	==	==	-//-
PH01000034G0070	==	==	==	==	==	==	1.9763	4.664e-08	2.0008	9.1813e-09	sp|Q9FNA9|PDAT1_ARATH Phospholipid:diacylglycerol acyltransferase 1 OS=Arabidopsis thaliana GN=PDAT1 PE=2 SV=1//0
PH01000034G0680	==	==	==	==	==	==	-1.7887	0.00080182	==	==	-//-
PH01000034G0840	==	==	1.0581	3.11e-12	==	==	3.0066	5.6723e-103	2.0687	1.0718e-59	sp|Q8GWV5|PUB3_ARATH U-box domain-containing protein 3 OS=Arabidopsis thaliana GN=PUB3 PE=2 SV=2//6.1717e-08
PH01000034G1730	==	==	==	==	==	==	2.29	0.0019306	3.1164	1.1791e-05	sp|Q5NTH3|SK2_ORYSJ Shikimate kinase 2, chloroplastic OS=Oryza sativa subsp. japonica GN=SK2 PE=1 SV=1//7.31418e-154
PH01000035G0280	==	==	==	==	==	==	-2.7999	7.9791e-58	-1.3667	2.0293e-22	sp|P34091|RL6_MESCR 60S ribosomal protein L6 OS=Mesembryanthemum crystallinum GN=RPL6 PE=2 SV=1//1.6633e-90
PH01000035G0490	==	==	==	==	==	==	-5.3644	9.3431e-32	-3.7376	3.5031e-37	sp|Q9FJ62|GPDL4_ARATH Glycerophosphodiester phosphodiesterase GDPDL4 OS=Arabidopsis thaliana GN=GDPDL4 PE=1 SV=1//0
PH01000035G1520	==	==	==	==	==	==	2.3716	1.3566e-05	==	==	sp|Q6EUN0|ASCL1_ORYSJ ASC1-like protein 1 OS=Oryza sativa subsp. japonica GN=Os02g0581300 PE=2 SV=1//1.86679e-45
PH01000035G1760	==	==	==	==	==	==	-5.1474	5.344e-17	-4.8533	1.1464e-31	sp|Q93VR4|ML423_ARATH MLP-like protein 423 OS=Arabidopsis thaliana GN=MLP423 PE=2 SV=1//1.94902e-31
PH01000036G0350	==	==	==	==	==	==	2.3611	5.1057e-20	1.4949	4.8528e-06	sp|Q9AST6|VSP55_ARATH Vacuolar protein sorting-associated protein 55 homolog OS=Arabidopsis thaliana GN=At1g32410 PE=2 SV=1//2.35901e-49
PH01000036G1110	==	==	==	==	==	==	1.6284	3.964e-11	1.3919	8.9229e-08	sp|Q9SV30|GATA8_ARATH GATA transcription factor 8 OS=Arabidopsis thaliana GN=GATA8 PE=2 SV=1//9.41845e-33
PH01000036G1140	==	==	==	==	==	==	1.552	5.1984e-10	1.3861	1.3899e-09	sp|Q67YI9|EPN2_ARATH Clathrin interactor EPSIN 2 OS=Arabidopsis thaliana GN=EPSIN2 PE=1 SV=1//1.15375e-39
PH01000036G1560	==	==	==	==	==	==	2.7851	6.5486e-10	2.1933	4.097e-06	sp|Q3EDJ0|AB19I_ARATH ABC transporter I family member 19 OS=Arabidopsis thaliana GN=ABCI19 PE=2 SV=1//6.51746e-40
PH01000036G1590	==	==	==	==	==	==	-7.6761	1.57e-05	-7.1458	0.00043589	-//-
PH01000036G2060	==	==	==	==	==	==	-2.0531	2.5865e-42	-1.3848	6.2349e-21	sp|P49690|RL23_ARATH 60S ribosomal protein L23 OS=Arabidopsis thaliana GN=RPL23A PE=2 SV=3//1.91435e-86
PH01000036G2090	==	==	==	==	==	==	-2.8197	5.6483e-40	-1.8412	1.251e-21	sp|Q8LEM8|RL373_ARATH 60S ribosomal protein L37-3 OS=Arabidopsis thaliana GN=RPL37C PE=3 SV=1//2.87875e-48
PH01000037G0050	==	==	==	==	==	==	-2.2757	4.404e-05	==	==	sp|Q8LAZ7|CSN5B_ARATH COP9 signalosome complex subunit 5b OS=Arabidopsis thaliana GN=CSN5B PE=1 SV=2//1.43385e-121
PH01000037G0130	==	==	==	==	==	==	3.3753	0.00058886	3.6542	0.00081179	sp|Q5XF57|Y5576_ARATH Probable receptor-like serine/threonine-protein kinase At5g57670 OS=Arabidopsis thaliana GN=At5g57670 PE=2 SV=1//4.18688e-100
PH01000037G0340	==	==	==	==	==	==	-1.0059	5.6589e-05	==	==	sp|Q94A32|FAX2_ARATH Protein FATTY ACID EXPORT 2, chloroplastic OS=Arabidopsis thaliana GN=FAX2 PE=2 SV=1//4.45795e-31
PH01000037G0560	==	==	==	==	==	==	-4.6262	0.0014374	-4.6536	5.4464e-05	sp|Q5QNI5|BZP02_ORYSJ Basic leucine zipper 2 OS=Oryza sativa subsp. japonica GN=BZIP02 PE=2 SV=1//1.15556e-91
PH01000037G0690	==	==	==	==	-1.1907	0.00024351	3.0001	5.5294e-11	2.2058	0.0005255	-//-
PH01000037G2010	==	==	==	==	1.8873	1.9332e-09	5.2341	5.0107e-06	8.8836	2.1084e-17	sp|Q9SS03|DIR21_ARATH Dirigent protein 21 OS=Arabidopsis thaliana GN=DIR21 PE=3 SV=1//1.35217e-41
PH01000038G0110	==	==	==	==	==	==	5.3716	1.4783e-05	4.9067	0.00032192	sp|Q8GXZ3|Y5102_ARATH Serine/threonine-protein kinase At5g01020 OS=Arabidopsis thaliana GN=At5g01020 PE=1 SV=1//5.64998e-65
PH01000038G0470	==	==	==	==	3.2692	2.9369e-40	4.4353	8.2355e-06	8.9604	3.1745e-44	sp|Q9C9E3|TI11B_ARATH Protein TIFY 11B OS=Arabidopsis thaliana GN=TIFY11B PE=1 SV=1//3.05873e-13
PH01000038G0510	-3.5175	1.8e-11	-4.2846	4.01e-06	==	==	3.8023	2.3791e-41	8.1431	8.9665e-50	-//-
PH01000038G0590	==	==	==	==	==	==	5.542	1.8565e-10	5.2958	3.0459e-11	-//-
PH01000038G0780	==	==	==	==	1.2807	6.2031e-05	-2.558	1.9374e-33	==	==	sp|A5BUU4|RSSA_VITVI 40S ribosomal protein SA OS=Vitis vinifera GN=GSVIVT00034021001 PE=3 SV=1//8.02516e-136
PH01000038G0790	==	==	==	==	==	==	-1.9117	3.5952e-10	-1.2325	6.5757e-06	sp|Q94HF1|EIF3K_ORYSJ Eukaryotic translation initiation factor 3 subunit K OS=Oryza sativa subsp. japonica GN=TIF3K1 PE=2 SV=1//2.4698e-135
PH01000038G1280	==	==	==	==	==	==	8.3438	9.5753e-05	6.5102	6.5473e-06	sp|Q8GWW4|GUX2_ARATH UDP-glucuronate:xylan alpha-glucuronosyltransferase 2 OS=Arabidopsis thaliana GN=GUX2 PE=2 SV=1//6.2328e-50
PH01000038G1330	==	==	==	==	==	==	-4.5219	0.00013375	==	==	sp|Q10QS9|Y3845_ORYSJ B3 domain-containing protein Os03g0184500 OS=Oryza sativa subsp. japonica GN=Os03g0184500 PE=2 SV=1//7.34116e-120
PH01000038G1480	==	==	==	==	-2.7257	7.6121e-16	7.8316	2.077e-23	5.1975	5.5112e-05	sp|A9ZPJ6|AGCT1_HORVU Agmatine coumaroyltransferase-1 OS=Hordeum vulgare GN=ACT-1 PE=1 SV=1//3.52958e-83
PH01000038G1530	==	==	==	==	==	==	2.372	3.5332e-06	1.9711	0.00099065	sp|O70472|TM131_MOUSE Transmembrane protein 131 OS=Mus musculus GN=Tmem131 PE=2 SV=2//3.10924e-11
PH01000038G1600	==	==	==	==	4.9843	1.092e-11	-8.8448	4.5287e-153	-3.2089	6.4831e-117	sp|Q766C3|NEP1_NEPGR Aspartic proteinase nepenthesin-1 OS=Nepenthes gracilis GN=nep1 PE=1 SV=1//1.08678e-29
PH01000038G2070	==	==	==	==	==	==	-5.7411	1.6294e-23	-5.8504	2.4446e-18	sp|Q9C7T4|BH096_ARATH Transcription factor bHLH96 OS=Arabidopsis thaliana GN=BHLH96 PE=2 SV=1//1.2347e-59
PH01000038G2180	==	==	==	==	==	==	7.3878	1.1367e-12	6.1203	6.2426e-07	sp|Q6AVI0|RSLE2_ORYSJ Zinc finger BED domain-containing protein RICESLEEPER 2 OS=Oryza sativa subsp. japonica GN=Os03g0733400 PE=2 SV=1//1.70952e-16
PH01000038G2210	==	==	==	==	1.3063	7.9083e-05	4.6982	4.465e-06	4.9353	5.9598e-14	sp|Q9SK87|ADHL2_ARATH Alcohol dehydrogenase-like 2 OS=Arabidopsis thaliana GN=At1g22440 PE=2 SV=1//5.53771e-81
PH01000039G0390	==	==	==	==	==	==	-2.3494	9.5786e-05	==	==	sp|Q39199|RECAC_ARATH DNA repair protein recA homolog 1, chloroplastic OS=Arabidopsis thaliana GN=RECA PE=2 SV=1//0
PH01000039G0450	==	==	==	==	-2.2115	1.4936e-07	6.2129	2.6402e-14	==	==	sp|Q8H5D4|PLP3_ORYSJ Patatin-like protein 3 OS=Oryza sativa subsp. japonica GN=PLP3 PE=3 SV=1//1.11023e-56
PH01000039G0530	==	==	==	==	==	==	-1.2562	0.00010036	==	==	sp|Q10G81|MSI1_ORYSJ Histone-binding protein MSI1 homolog OS=Oryza sativa subsp. japonica GN=MSI1 PE=2 SV=1//0
PH01000039G0640	==	==	==	==	==	==	-1.7098	1.9021e-46	==	==	sp|Q6AST1|HOX32_ORYSJ Homeobox-leucine zipper protein HOX32 OS=Oryza sativa subsp. japonica GN=HOX32 PE=2 SV=1//0
PH01000039G0790	==	==	==	==	==	==	-4.3101	0.0004223	==	==	-//-
PH01000039G1370	==	==	==	==	==	==	-1.1305	5.7456e-07	==	==	sp|P56821|EIF3B_TOBAC Eukaryotic translation initiation factor 3 subunit B OS=Nicotiana tabacum GN=TIF3B1 PE=2 SV=1//8.79935e-15
PH01000040G0160	==	==	==	==	==	==	-1.2445	1.2366e-30	==	==	sp|P46518|LEA14_GOSHI Late embryogenesis abundant protein Lea14-A OS=Gossypium hirsutum GN=LEA14-A PE=2 SV=1//9.70376e-16
PH01000040G0370	==	==	==	==	-1.5389	0.00017313	4.5497	2.0767e-11	==	==	sp|Q3B584|TOLB_PELLD Protein TolB OS=Pelodictyon luteolum (strain DSM 273) GN=tolB PE=3 SV=2//5.7295e-08
PH01000040G0510	==	==	==	==	1.5542	3.4601e-05	4.624	9.9568e-05	6.5965	6.4508e-13	sp|Q943I6|STOP1_ORYSJ Zinc finger protein STOP1 homolog OS=Oryza sativa subsp. japonica GN=Os01g0871200 PE=2 SV=1//1.20705e-102
PH01000040G0590	==	==	==	==	==	==	-2.1301	0.00071759	==	==	-//-
PH01000040G0790	==	==	==	==	==	==	-1.7638	8.8992e-18	-1.3038	7.4907e-11	sp|Q9LIN3|RZ1A_ARATH Glycine-rich RNA-binding protein RZ1A OS=Arabidopsis thaliana GN=RZ1A PE=1 SV=1//2.92219e-07
PH01000040G1100	==	==	==	==	==	==	-2.5517	9.3848e-05	==	==	sp|Q9C578|RCL1_ARATH Probable RNA 3&apos;-terminal phosphate cyclase-like protein OS=Arabidopsis thaliana GN=At5g22100 PE=2 SV=1//5.79305e-132
PH01000040G1260	==	==	==	==	==	==	-3.6464	6.3881e-07	-3.5775	1.2314e-06	sp|Q9SEE5|GALK1_ARATH Galactokinase OS=Arabidopsis thaliana GN=GAL1 PE=1 SV=2//0
PH01000040G1480	==	==	==	==	==	==	-2.4175	3.0684e-12	==	==	sp|P52424|PUR5_VIGUN Phosphoribosylformylglycinamidine cyclo-ligase, chloroplastic/mitochondrial OS=Vigna unguiculata GN=PUR5 PE=2 SV=1//7.81422e-171
PH01000040G1880	==	==	==	==	==	==	-1.2757	0.00014382	==	==	sp|Q0DM51|RH3_ORYSJ DEAD-box ATP-dependent RNA helicase 3, chloroplastic OS=Oryza sativa subsp. japonica GN=Os03g0827700 PE=2 SV=2//0
PH01000040G2000	==	==	==	==	==	==	3.6649	6.2722e-39	3.0606	1.594e-35	sp|Q8L7Y9|NPC1_ARATH Non-specific phospholipase C1 OS=Arabidopsis thaliana GN=NPC1 PE=2 SV=1//2.55341e-35
PH01000040G2010	==	==	==	==	==	==	-1.3612	8.5021e-07	-1.0954	5.7946e-05	sp|Q0JDK9|DAD1_ORYSJ Dolichyl-diphosphooligosaccharide--protein glycosyltransferase subunit DAD1 OS=Oryza sativa subsp. japonica GN=DAD1 PE=3 SV=1//3.86906e-65
PH01000040G2170	==	==	==	==	==	==	-2.6892	5.6589e-08	-1.511	7.319e-05	sp|Q9FHD7|Y5126_ARATH Probable serine/threonine-protein kinase At5g41260 OS=Arabidopsis thaliana GN=At5g41260 PE=1 SV=1//1.06094e-110
PH01000041G0200	==	==	==	==	==	==	1.6397	0.0007152	==	==	sp|P49104|RAB2B_MAIZE Ras-related protein Rab-2-B OS=Zea mays GN=RAB2B PE=2 SV=1//1.2832e-134
PH01000041G0700	==	==	==	==	==	==	-3.4399	8.4428e-06	==	==	sp|Q9LG26|PARN_ARATH Poly(A)-specific ribonuclease PARN OS=Arabidopsis thaliana GN=PARN PE=1 SV=2//4.62591e-156
PH01000041G0960	==	==	==	==	==	==	-2.8598	0.00023362	==	==	sp|Q9NXF1|TEX10_HUMAN Testis-expressed sequence 10 protein OS=Homo sapiens GN=TEX10 PE=1 SV=2//1.4616e-15
PH01000041G1250	==	==	==	==	==	==	-7.0018	5.3195e-37	-8.5126	9.0689e-20	sp|Q9LFR3|GASAE_ARATH Gibberellin-regulated protein 14 OS=Arabidopsis thaliana GN=GASA14 PE=1 SV=1//1.43682e-16
PH01000041G1260	==	==	==	==	==	==	-1.6172	1.7964e-05	-2.617	5.8526e-09	sp|Q9FJR1|PER65_ARATH Peroxidase 65 OS=Arabidopsis thaliana GN=PER65 PE=2 SV=2//2.16009e-100
PH01000041G1330	==	==	==	==	==	==	1.6118	0.0010663	==	==	-//-
PH01000041G1340	==	==	==	==	==	==	2.0802	1.3321e-11	1.8924	9.2545e-09	sp|Q8RWU7|PUX4_ARATH Plant UBX domain-containing protein 4 OS=Arabidopsis thaliana GN=PUX4 PE=1 SV=1//5.44492e-78
PH01000041G1650	==	==	==	==	-1.707	7.7264e-08	1.6368	2.9851e-05	==	==	sp|P34909|NOT4_YEAST General negative regulator of transcription subunit 4 OS=Saccharomyces cerevisiae (strain ATCC 204508 / S288c) GN=MOT2 PE=1 SV=1//8.03663e-10
PH01000041G1830	==	==	==	==	==	==	-3.1571	3.4796e-34	-2.1444	7.7115e-20	sp|O04331|PHB3_ARATH Prohibitin-3, mitochondrial OS=Arabidopsis thaliana GN=PHB3 PE=1 SV=1//8.95292e-123
PH01000041G1920	==	==	==	==	==	==	-4.3576	2.824e-09	-3.0258	6.8895e-06	sp|Q7XUV2|FH2_ORYSJ Formin-like protein 2 OS=Oryza sativa subsp. japonica GN=FH2 PE=2 SV=2//0
PH01000041G1980	==	==	==	==	==	==	-6.6397	4.8727e-08	==	==	sp|P0CW97|PCR3_ARATH Protein PLANT CADMIUM RESISTANCE 3 OS=Arabidopsis thaliana GN=PCR3 PE=3 SV=1//7.96667e-47
PH01000042G1290	==	==	==	==	==	==	1.3584	0.00075234	==	==	sp|Q39117|TGT2_ARATH Trihelix transcription factor GT-2 OS=Arabidopsis thaliana GN=GT-2 PE=2 SV=1//1.56109e-06
PH01000042G1330	==	==	==	==	==	==	4.9966	3.5165e-18	5.9998	1.6979e-23	sp|P0DKI6|Y1332_ARATH Probable receptor-like protein kinase At1g33260 OS=Arabidopsis thaliana GN=At1g33260 PE=2 SV=1//8.1319e-78
PH01000042G2310	==	==	==	==	==	==	1.7505	0.00031542	1.6915	0.00014904	sp|Q75KK8|MPK14_ORYSJ Mitogen-activated protein kinase 14 OS=Oryza sativa subsp. japonica GN=MPK14 PE=2 SV=1//0
PH01000043G0030	==	==	==	==	1.7099	3.8309e-12	7.8899	3.9686e-09	9.1656	7.0241e-25	sp|Q9FI78|HST_ARATH Shikimate O-hydroxycinnamoyltransferase OS=Arabidopsis thaliana GN=HST PE=2 SV=1//1.69924e-56
PH01000043G0280	==	==	==	==	==	==	-4.1575	1.0196e-11	-2.2565	1.1297e-06	sp|Q84L33|RD23B_ARATH Ubiquitin receptor RAD23b OS=Arabidopsis thaliana GN=RAD23B PE=1 SV=3//2.42025e-137
PH01000043G0500	==	==	==	==	==	==	2.4298	1.218e-09	2.2339	5.0579e-07	sp|Q6ETK3|P2C11_ORYSJ Probable protein phosphatase 2C 11 OS=Oryza sativa subsp. japonica GN=Os02g0180000 PE=2 SV=1//0
PH01000043G1290	==	==	==	==	==	==	3.8503	3.2452e-13	6.3308	9.0675e-31	sp|Q9SAH7|WRK40_ARATH Probable WRKY transcription factor 40 OS=Arabidopsis thaliana GN=WRKY40 PE=1 SV=1//1.01294e-39
PH01000043G1650	==	==	==	==	==	==	4.1763	5.5514e-06	==	==	-//-
PH01000043G1720	==	==	==	==	==	==	2.3457	5.0226e-06	1.9373	0.0010415	sp|Q0E3C3|KNOS2_ORYSJ Homeobox protein knotted-1-like 2 OS=Oryza sativa subsp. japonica GN=HOS58 PE=2 SV=2//1.70451e-85
PH01000043G1890	==	==	==	==	==	==	2.1481	5.2573e-05	==	==	-//-
PH01000043G1970	==	==	==	==	==	==	-2.2799	3.0152e-09	-1.5175	9.4139e-05	-//-
PH01000043G2090	==	==	==	==	==	==	-1.4033	6.795e-08	==	==	sp|Q9SHU7|TIC21_ARATH Protein TIC 21, chloroplastic OS=Arabidopsis thaliana GN=TIC21 PE=1 SV=1//2.94082e-75
PH01000043G2100	==	==	==	==	-5.1443	2.9372e-05	-1.341	6.4085e-07	-6.2891	2.6184e-14	sp|Q9FDW1|MYB44_ARATH Transcription factor MYB44 OS=Arabidopsis thaliana GN=MYB44 PE=2 SV=1//6.24712e-46
PH01000043G2130	==	==	==	==	==	==	5.5791	1.0816e-60	4.7008	6.5905e-37	sp|Q6ZHS4|CADH2_ORYSJ Cinnamyl alcohol dehydrogenase 2 OS=Oryza sativa subsp. japonica GN=CAD2 PE=1 SV=1//1.92631e-109
PH01000043G2150	==	==	==	==	==	==	6.0552	3.8018e-25	4.6953	5.1948e-15	sp|Q6ZHS4|CADH2_ORYSJ Cinnamyl alcohol dehydrogenase 2 OS=Oryza sativa subsp. japonica GN=CAD2 PE=1 SV=1//1.74295e-67
PH01000044G0090	==	==	==	==	==	==	-2.585	2.1776e-05	==	==	sp|Q5RJV0|COQ9_XENTR Ubiquinone biosynthesis protein COQ9, mitochondrial OS=Xenopus tropicalis GN=coq9 PE=2 SV=1//1.94251e-30
PH01000044G0230	==	==	==	==	==	==	-1.7216	4.8153e-11	-1.0412	2.2448e-08	sp|B8ARW2|TNPO1_ORYSI Transportin-1 OS=Oryza sativa subsp. indica GN=OsI_18044 PE=2 SV=1//7.77545e-86
PH01000044G0510	==	==	==	==	==	==	2.4468	4.4289e-05	==	==	sp|Q9XHZ8|Y1178_ARATH BTB/POZ domain-containing protein At1g21780 OS=Arabidopsis thaliana GN=At1g21780 PE=1 SV=1//3.6665e-129
PH01000044G0920	==	==	==	==	==	==	-4.1045	1.4596e-05	-3.8457	0.0014051	-//-
PH01000044G1380	==	==	==	==	==	==	4.4062	8.1799e-05	==	==	sp|Q9SJ52|YLS9_ARATH Protein YLS9 OS=Arabidopsis thaliana GN=YLS9 PE=2 SV=1//4.5278e-27
PH01000044G1400	==	==	==	==	==	==	-4.0259	2.8907e-14	-3.3425	1.0469e-13	sp|Q766C2|NEP2_NEPGR Aspartic proteinase nepenthesin-2 OS=Nepenthes gracilis GN=nep2 PE=1 SV=1//3.86416e-13
PH01000044G1410	==	==	==	==	==	==	-1.6612	0.00021164	==	==	sp|Q9SH88|RRS1_ARATH Ribosome biogenesis regulatory protein homolog OS=Arabidopsis thaliana GN=At2g37990 PE=2 SV=2//1.05247e-98
PH01000044G1470	==	==	==	==	-1.4562	2.3414e-08	6.0916	4.3215e-28	5.3252	1.8251e-11	sp|Q9FMS6|CAF1K_ARATH Probable CCR4-associated factor 1 homolog 11 OS=Arabidopsis thaliana GN=CAF1-11 PE=2 SV=1//3.28754e-91
PH01000044G1620	==	==	==	==	==	==	-1.4345	2.7222e-08	==	==	sp|B8XCH5|QKY_ARATH Protein QUIRKY OS=Arabidopsis thaliana GN=QKY PE=2 SV=1//3.51777e-25
PH01000044G1710	==	==	==	==	==	==	4.9766	4.1645e-12	4.6113	6.3094e-12	sp|Q9SMT7|4CLLA_ARATH Oxalate--CoA ligase OS=Arabidopsis thaliana GN=AAE3 PE=1 SV=1//1.03163e-15
PH01000044G1760	==	==	==	==	==	==	-1.3081	1.1214e-07	-1.1289	6.346e-05	sp|Q8GXS3|CFIS2_ARATH Pre-mRNA cleavage factor Im 25 kDa subunit 2 OS=Arabidopsis thaliana GN=CFIS2 PE=1 SV=1//8.97293e-122
PH01000044G2020	==	==	==	==	==	==	-3.8725	9.6157e-19	-4.1727	1.6021e-21	sp|Q8BY89|CTL2_MOUSE Choline transporter-like protein 2 OS=Mus musculus GN=Slc44a2 PE=1 SV=2//7.71255e-46
PH01000044G2060	==	==	==	==	==	==	-1.1165	0.00077296	==	==	sp|B9FDB8|ALN_ORYSJ Probable allantoinase OS=Oryza sativa subsp. japonica GN=ALN PE=2 SV=1//0
PH01000045G0080	==	==	==	==	==	==	-8.0501	1.442e-06	-4.7502	2.9085e-05	sp|Q9CAN3|SCL28_ARATH Scarecrow-like protein 28 OS=Arabidopsis thaliana GN=SCL28 PE=1 SV=1//1.84453e-121
PH01000045G0230	==	==	==	==	-1.2007	1.0108e-07	4.1301	2.4465e-29	4.4986	3.8814e-15	sp|Q9LWV3|DRE1C_ORYSJ Dehydration-responsive element-binding protein 1C OS=Oryza sativa subsp. japonica GN=DREB1C PE=2 SV=1//1.78681e-55
PH01000045G0270	==	==	==	==	==	==	2.7704	7.1487e-22	3.0162	1.4708e-45	sp|Q0WUQ1|BAG1_ARATH BAG family molecular chaperone regulator 1 OS=Arabidopsis thaliana GN=BAG1 PE=1 SV=1//6.71987e-50
PH01000045G1070	==	==	==	==	2.6843	1.5071e-06	-2.1048	1.1389e-05	==	==	-//-
PH01000045G1200	==	==	==	==	==	==	-1.1223	3.3853e-05	==	==	sp|Q9C7Y2|MORF5_ARATH Multiple organellar RNA editing factor 5, mitochondrial OS=Arabidopsis thaliana GN=MORF5 PE=2 SV=1//4.4075e-78
PH01000045G1330	==	==	==	==	==	==	-3.6823	0.00025441	==	==	sp|Q6AWY4|GRF5_ORYSJ Growth-regulating factor 5 OS=Oryza sativa subsp. japonica GN=GRF5 PE=2 SV=1//2.32806e-132
PH01000045G1370	==	==	==	==	==	==	1.9349	1.299e-16	1.5485	2.2834e-09	-//-
PH01000045G1410	1.0778	6.16e-07	==	==	==	==	-6.1531	1.8145e-11	-5.115	1.9116e-06	-//-
PH01000045G1430	==	==	==	==	1.3728	1.8743e-05	-3.1995	4.5064e-58	-1.2737	2.1175e-20	sp|P41129|RL132_BRANA 60S ribosomal protein L13-2 OS=Brassica napus PE=2 SV=1//5.88911e-100
PH01000045G1480	==	==	==	==	==	==	2.9114	1.4135e-16	1.9076	2.2249e-08	sp|O04066|ACBP_RICCO Acyl-CoA-binding protein OS=Ricinus communis PE=3 SV=1//4.40193e-46
PH01000045G1550	==	==	==	==	-2.0433	6.2151e-05	3.3194	5.5312e-07	==	==	sp|Q5T6J7|GNTK_HUMAN Probable gluconokinase OS=Homo sapiens GN=IDNK PE=1 SV=1//4.12596e-32
PH01000045G2140	==	==	==	==	==	==	-1.3866	0.00034881	==	==	sp|Q2H080|RM04_CHAGB 54S ribosomal protein L4, mitochondrial OS=Chaetomium globosum (strain ATCC 6205 / CBS 148.51 / DSM 1962 / NBRC 6347 / NRRL 1970) GN=MRPL4 PE=3 SV=1//7.55274e-12
PH01000046G0010	==	==	==	==	1.2738	3.0878e-11	2.921	3.7595e-10	4.8298	1.8044e-37	-//-
PH01000046G0020	==	==	==	==	==	==	2.2782	1.0697e-25	1.383	1.3537e-06	sp|Q688X9|DI191_ORYSJ Protein DEHYDRATION-INDUCED 19 OS=Oryza sativa subsp. japonica GN=DI19-1 PE=2 SV=1//3.48768e-12
PH01000046G0170	==	==	==	==	==	==	-1.2753	5.8467e-06	==	==	sp|Q9H0R5|GBP3_HUMAN Guanylate-binding protein 3 OS=Homo sapiens GN=GBP3 PE=1 SV=3//7.38984e-36
PH01000046G0220	==	==	==	==	1.2503	5.5861e-06	-1.3674	3.711e-12	==	==	sp|Q8S985|ARFO_ORYSJ Auxin response factor 15 OS=Oryza sativa subsp. japonica GN=ARF15 PE=2 SV=1//0
PH01000046G0290	==	==	==	==	==	==	1.3088	4.8732e-07	==	==	sp|Q9FFH6|FLA13_ARATH Fasciclin-like arabinogalactan protein 13 OS=Arabidopsis thaliana GN=FLA13 PE=1 SV=1//5.46443e-20
PH01000046G0310	==	==	==	==	-1.3914	6.4497e-09	6.1876	2.0329e-32	4.0229	1.2205e-11	sp|Q5QLR2|GRXS5_ORYSJ Monothiol glutaredoxin-S5 OS=Oryza sativa subsp. japonica GN=GRXS5 PE=2 SV=1//9.95258e-38
PH01000046G0520	==	==	==	==	==	==	-1.1738	3.2218e-15	==	==	sp|O80854|B561L_ARATH Cytochrome b561 domain-containing protein At2g30890 OS=Arabidopsis thaliana GN=At2g30890 PE=2 SV=1//5.19221e-56
PH01000046G0660	==	==	==	==	==	==	2.1916	0.0006716	2.9395	3.5268e-09	sp|Q67C40|MPK7_ORYSJ Mitogen-activated protein kinase 7 OS=Oryza sativa subsp. japonica GN=MPK7 PE=2 SV=1//0
PH01000046G0840	-2.0539	1.54e-15	==	==	-2.0577	5.0045e-32	1.8384	1.1688e-19	==	==	sp|P04784|CB21_WHEAT Chlorophyll a-b binding protein, chloroplastic OS=Triticum aestivum GN=WHAB1.6 PE=3 SV=1//1.2735e-124
PH01000046G0920	==	==	==	==	==	==	-1.3196	5.6533e-07	==	==	-//-
PH01000046G0930	==	==	==	==	==	==	1.2128	3.0756e-12	1.2698	1.135e-13	sp|Q42456|ASPR1_ORYSJ Aspartic proteinase oryzasin-1 OS=Oryza sativa subsp. japonica GN=Os05g0567100 PE=2 SV=2//0
PH01000046G0980	==	==	==	==	==	==	-2.0739	3.1088e-09	-1.2192	5.7916e-06	sp|O42832|SPB1_SCHPO AdoMet-dependent rRNA methyltransferase spb1 OS=Schizosaccharomyces pombe (strain 972 / ATCC 24843) GN=spb1 PE=1 SV=2//2.21873e-110
PH01000046G1090	==	==	==	==	==	==	2.9007	2.2635e-05	==	==	sp|Q9LN49|KCS4_ARATH 3-ketoacyl-CoA synthase 4 OS=Arabidopsis thaliana GN=KCS4 PE=2 SV=1//4.87355e-18
PH01000046G1280	==	==	==	==	==	==	-4.1644	0.00085839	==	==	sp|Q9R1X4|TIM_MOUSE Protein timeless homolog OS=Mus musculus GN=Timeless PE=1 SV=3//8.12481e-15
PH01000046G1670	==	==	==	==	==	==	-2.408	0.0014347	==	==	sp|Q689D6|RPD1_ARATH Protein ROOT PRIMORDIUM DEFECTIVE 1 OS=Arabidopsis thaliana GN=RPD1 PE=1 SV=1//1.83347e-27
PH01000046G1870	==	==	==	==	==	==	-3.6103	5.5999e-06	-3.6431	3.5436e-07	sp|Q6GME1|PYRG2_XENLA CTP synthase 2 OS=Xenopus laevis GN=ctps2 PE=2 SV=1//4.46798e-06
PH01000046G2060	==	==	==	==	==	==	-3.3952	7.5762e-86	-1.9849	3.6795e-39	sp|Q65XK0|ILV5_ORYSJ Ketol-acid reductoisomerase, chloroplastic OS=Oryza sativa subsp. japonica GN=Os05g0573700 PE=1 SV=1//0
PH01000047G0100	==	==	==	==	==	==	4.0104	0.00031328	4.8416	1.2948e-05	-//-
PH01000047G0130	==	==	==	==	==	==	-2.1749	1.7893e-37	-1.2364	1.2177e-16	sp|Q9M612|NACA_PINTA Nascent polypeptide-associated complex subunit alpha-like protein OS=Pinus taeda PE=2 SV=1//9.04441e-64
PH01000047G0250	==	==	==	==	==	==	-1.8699	1.209e-06	==	==	sp|Q10LF7|NUG2_ORYSJ Nuclear/nucleolar GTPase 2 OS=Oryza sativa subsp. japonica GN=NUG2 PE=1 SV=1//1.83681e-07
PH01000047G0400	==	==	==	==	==	==	1.8074	5.6824e-23	1.8042	3.0174e-18	sp|Q39096|ERD15_ARATH Protein EARLY RESPONSIVE TO DEHYDRATION 15 OS=Arabidopsis thaliana GN=ERD15 PE=1 SV=1//4.93833e-19
PH01000047G0730	==	==	==	==	==	==	3.6192	0.00013045	==	==	sp|Q9FLE8|Y5986_ARATH Uncharacterized protein At5g39865 OS=Arabidopsis thaliana GN=At5g39865 PE=2 SV=1//1.00774e-27
PH01000047G0740	==	==	==	==	==	==	-3.6406	4.9979e-05	==	==	sp|Q8S3N1|SINA5_ARATH E3 ubiquitin-protein ligase SINAT5 OS=Arabidopsis thaliana GN=SINAT5 PE=1 SV=2//2.33713e-159
PH01000047G0760	==	==	==	==	==	==	-1.7091	0.0014223	==	==	-//-
PH01000047G1180	==	==	==	==	==	==	-1.6112	1.0531e-07	-1.1703	2.4941e-09	sp|O81644|VILI2_ARATH Villin-2 OS=Arabidopsis thaliana GN=VLN2 PE=1 SV=2//1.99641e-22
PH01000047G1190	==	==	==	==	==	==	-1.9578	1.4897e-06	-1.2645	1.3255e-05	-//-
PH01000047G1210	==	==	==	==	==	==	-1.738	3.6186e-06	-2.2906	9.2692e-06	sp|Q9SIH5|FB322_ARATH Probable F-box protein At1g60180 OS=Arabidopsis thaliana GN=At2g36090 PE=2 SV=1//1.57482e-21
PH01000048G0330	==	==	==	==	==	==	1.6552	6.3304e-06	==	==	sp|O75716|STK16_HUMAN Serine/threonine-protein kinase 16 OS=Homo sapiens GN=STK16 PE=1 SV=4//6.12024e-43
PH01000048G0400	==	==	==	==	==	==	-1.1497	1.4204e-106	==	==	sp|P31691|ADT_ORYSJ ADP,ATP carrier protein, mitochondrial OS=Oryza sativa subsp. japonica GN=Os02g0718900 PE=2 SV=1//9.05479e-172
PH01000048G0430	==	==	==	==	==	==	-2.2665	1.0373e-05	-1.5768	9.1958e-05	sp|Q03701|CEBPZ_HUMAN CCAAT/enhancer-binding protein zeta OS=Homo sapiens GN=CEBPZ PE=1 SV=3//8.89121e-18
PH01000048G0670	==	==	==	==	==	==	-4.1092	0.001105	==	==	sp|Q9SF32|IQD1_ARATH Protein IQ-DOMAIN 1 OS=Arabidopsis thaliana GN=IQD1 PE=1 SV=1//1.70056e-09
PH01000048G0750	==	==	==	==	==	==	-1.324	3.1452e-05	-1.1006	5.8749e-06	sp|Q3ADI0|SURE_CARHZ 5&apos;-nucleotidase SurE OS=Carboxydothermus hydrogenoformans (strain ATCC BAA-161 / DSM 6008 / Z-2901) GN=surE PE=3 SV=1//2.76369e-26
PH01000048G0790	==	==	==	==	==	==	-2.732	1.5305e-27	-2.1816	8.7044e-28	sp|Q8RWW0|ALE2_ARATH Receptor-like serine/threonine-protein kinase ALE2 OS=Arabidopsis thaliana GN=ALE2 PE=1 SV=1//0
PH01000048G0850	==	==	==	==	==	==	-2.4634	1.5053e-23	-1.5088	3.9752e-12	sp|O22607|MSI4_ARATH WD-40 repeat-containing protein MSI4 OS=Arabidopsis thaliana GN=MSI4 PE=1 SV=3//7.91443e-18
PH01000048G0920	==	==	==	==	2.1911	5.7037e-42	2.3669	3.1003e-08	4.7847	4.6314e-74	sp|Q9SU79|PAO5_ARATH Probable polyamine oxidase 5 OS=Arabidopsis thaliana GN=PAO5 PE=2 SV=1//8.38237e-66
PH01000048G1000	==	==	==	==	==	==	3.2254	3.5708e-23	2.5477	1.2188e-16	sp|B8A8C9|PLA5_ORYSI Phospholipase A1-II 5 OS=Oryza sativa subsp. indica GN=OsI_03470 PE=3 SV=1//0
PH01000048G1310	==	==	==	==	==	==	2.9295	2.0631e-48	3.0546	3.4851e-75	sp|O80988|GCSP2_ARATH Glycine dehydrogenase (decarboxylating) 2, mitochondrial OS=Arabidopsis thaliana GN=GLDP2 PE=2 SV=1//4.7867e-42
PH01000049G0260	==	==	==	==	==	==	3.0234	1.3354e-08	==	==	sp|Q6NLB1|FB118_ARATH F-box protein At2g26850 OS=Arabidopsis thaliana GN=At2g26850 PE=2 SV=1//9.25332e-126
PH01000049G0290	==	==	==	==	==	==	-4.2088	0.0006961	==	==	sp|Q0JNK6|CCB13_ORYSJ Cyclin-B1-3 OS=Oryza sativa subsp. japonica GN=CYCB1-3 PE=2 SV=2//2.97661e-10
PH01000049G0480	==	==	==	==	==	==	1.468	3.3966e-86	1.1846	4.959e-38	sp|Q43697|TBB5_MAIZE Tubulin beta-5 chain OS=Zea mays GN=TUBB5 PE=2 SV=1//0
PH01000049G1170	==	==	==	==	==	==	2.6549	5.4207e-11	2.2177	2.4398e-07	sp|Q6Z8K4|MUB3_ORYSJ Membrane-anchored ubiquitin-fold protein 3 OS=Oryza sativa subsp. japonica GN=MUB3 PE=3 SV=1//2.97253e-49
PH01000049G1380	==	==	==	==	==	==	-2.7046	2.0502e-08	-3.1659	8.5081e-08	-//-
PH01000049G1510	==	==	==	==	==	==	-1.469	0.00049844	==	==	-//-
PH01000049G1650	==	==	==	==	==	==	3.0055	3.9894e-07	3.7217	1.3266e-15	sp|Q8H1E4|RAP24_ARATH Ethylene-responsive transcription factor RAP2-4 OS=Arabidopsis thaliana GN=RAP2-4 PE=1 SV=1//1.98986e-39
PH01000049G1950	==	==	1.1511	1.69e-06	==	==	-2.7475	3.0299e-10	-3.0737	9.4433e-23	sp|Q9LX07|ANXD7_ARATH Annexin D7 OS=Arabidopsis thaliana GN=ANNAT7 PE=2 SV=1//1.02672e-121
PH01000050G0170	==	==	==	==	==	==	-1.9619	8.7121e-07	==	==	sp|A3C057|SPL17_ORYSJ Squamosa promoter-binding-like protein 17 OS=Oryza sativa subsp. japonica GN=SPL17 PE=2 SV=2//3.73557e-159
PH01000050G0570	==	==	==	==	==	==	-3.3214	3.0423e-21	-2.2951	7.897e-17	sp|P04146|COPIA_DROME Copia protein OS=Drosophila melanogaster GN=GIP PE=1 SV=3//2.31111e-06
PH01000050G0740	==	==	==	==	-1.7494	3.2009e-33	3.5687	2.146e-68	2.1983	8.0669e-12	sp|A3C039|SAP1_ORYSJ Zinc finger A20 and AN1 domain-containing stress-associated protein 1 OS=Oryza sativa subsp. japonica GN=SAP1 PE=2 SV=2//7.26853e-65
PH01000050G0820	==	==	==	==	-1.2528	7.6855e-05	8.2198	4.3385e-17	6.7844	4.9506e-09	sp|Q9LPS9|PRNL1_ARATH Pirin-like protein At1g50590 OS=Arabidopsis thaliana GN=At1g50590 PE=2 SV=1//5.10731e-139
PH01000050G0890	==	==	==	==	==	==	2.8677	0	1.7774	1.8444e-274	-//-
PH01000050G1020	==	==	3.0233	4.54e-05	==	==	7.1134	1.8157e-63	4.5102	1.6839e-75	sp|Q9SJ81|FLA7_ARATH Fasciclin-like arabinogalactan protein 7 OS=Arabidopsis thaliana GN=FLA7 PE=1 SV=1//1.14872e-58
PH01000050G1080	==	==	==	==	==	==	-2.3532	0.0013272	==	==	sp|P0DI16|DRL44_ARATH Probable disease resistance protein RDL5 OS=Arabidopsis thaliana GN=RDL5 PE=1 SV=1//2.75508e-09
PH01000050G1140	==	==	==	==	==	==	-1.242	0.0017327	-1.2898	0.00099814	-//-
PH01000050G1200	==	==	==	==	==	==	-1.9266	4.5248e-153	-1.0787	2.2411e-93	sp|Q0J4P2|HSP81_ORYSJ Heat shock protein 81-1 OS=Oryza sativa subsp. japonica GN=HSP81-1 PE=3 SV=2//0
PH01000051G0230	==	==	==	==	==	==	-2.3065	0.00048436	==	==	sp|Q5VRB2|BASS2_ORYSJ Probable sodium/metabolite cotransporter BASS2, chloroplastic OS=Oryza sativa subsp. japonica GN=BASS2 PE=2 SV=1//8.9444e-178
PH01000051G0410	==	==	==	==	==	==	7.8758	5.1776e-24	9.6127	1.335e-13	sp|A2ZVY5|C3H9_ORYSJ Zinc finger CCCH domain-containing protein 9 OS=Oryza sativa subsp. japonica GN=Os01g0645000 PE=2 SV=1//1.95829e-74
PH01000051G0480	==	==	==	==	==	==	10.058	2.6961e-55	10.56	4.214e-32	sp|A6BM07|I7GT1_SOYBN Isoflavone 7-O-glucosyltransferase 1 OS=Glycine max GN=GmIF7GT1 PE=1 SV=1//2.45814e-53
PH01000051G1290	==	==	==	==	-2.066	1.3435e-08	3.3995	8.8257e-13	==	==	-//-
PH01000051G1860	==	==	==	==	-1.5448	8.8812e-11	4.285	1.4294e-29	2.5675	6.3296e-07	sp|Q9SAH9|CCR2_ARATH Cinnamoyl-CoA reductase 2 OS=Arabidopsis thaliana GN=CCR2 PE=1 SV=1//4.06259e-24
PH01000052G0040	==	==	==	==	==	==	-2.8402	0.0017231	==	==	-//-
PH01000052G0540	-2.852	3.31e-18	==	==	1.5266	1.0292e-51	2.2355	1.1699e-20	5.0126	7.7267e-148	sp|Q9S7M2|TI10B_ARATH Protein TIFY 10B OS=Arabidopsis thaliana GN=TIFY10B PE=1 SV=1//9.33368e-20
PH01000052G0690	==	==	==	==	==	==	-3.7049	1.5105e-16	-3.1136	2.3135e-17	sp|Q28EW0|TM87A_XENTR Transmembrane protein 87A OS=Xenopus tropicalis GN=tmem87a PE=2 SV=1//1.50577e-37
PH01000052G0750	==	==	==	==	==	==	4.0336	9.7885e-06	4.589	4.0377e-06	-//-
PH01000052G1210	==	==	==	==	==	==	-2.3769	0.00094689	-4.4057	7.031e-09	sp|P48418|C75A1_PETHY Flavonoid 3&apos;,5&apos;-hydroxylase 1 OS=Petunia hybrida GN=CYP75A1 PE=2 SV=1//4.81179e-137
PH01000052G1300	==	==	==	==	1.036	7.8832e-07	3.6093	2.094e-11	4.9182	8.9175e-29	sp|Q9SD85|F3PH_ARATH Flavonoid 3&apos;-monooxygenase OS=Arabidopsis thaliana GN=CYP75B1 PE=1 SV=1//2.97319e-125
PH01000052G1410	==	==	==	==	==	==	-4.5371	4.2549e-14	-7.0501	3.2761e-09	-//-
PH01000052G1500	==	==	==	==	-1.7244	2.1838e-09	2.5317	2.5445e-12	==	==	sp|Q8GXZ3|Y5102_ARATH Serine/threonine-protein kinase At5g01020 OS=Arabidopsis thaliana GN=At5g01020 PE=1 SV=1//6.49587e-129
PH01000052G2050	==	==	==	==	==	==	7.4244	3.2568e-05	==	==	-//-
PH01000053G1380	==	==	==	==	==	==	5.0376	3.7772e-25	3.1128	8.2366e-13	sp|Q2RB28|MIF1_ORYSJ Mini zinc finger protein 1 OS=Oryza sativa subsp. japonica GN=MIF1 PE=3 SV=1//3.51745e-25
PH01000053G1530	==	==	==	==	==	==	-2.0784	6.0992e-52	-1.0147	1.334e-18	sp|Q0IQF7|RS16_ORYSJ 40S ribosomal protein S16 OS=Oryza sativa subsp. japonica GN=RPS16A PE=2 SV=1//7.64754e-94
PH01000053G1800	==	==	-1.6119	2.47e-120	==	==	-7.4812	0	-5.7559	4.0507e-121	sp|Q0JMY8|SALT_ORYSJ Salt stress-induced protein OS=Oryza sativa subsp. japonica GN=SALT PE=2 SV=1//7.11895e-37
PH01000054G0330	==	==	==	==	2.8093	1.4703e-33	5.9807	6.1889e-08	10.25	6.5468e-36	sp|Q0DHL2|LAC12_ORYSJ Laccase-12/13 OS=Oryza sativa subsp. japonica GN=LAC12 PE=2 SV=1//0
PH01000054G0380	==	==	==	==	1.7376	4.5238e-28	7.933	8.2203e-20	10.459	1.232e-49	sp|Q5N9X2|LAC4_ORYSJ Laccase-4 OS=Oryza sativa subsp. japonica GN=LAC4 PE=2 SV=1//0
PH01000054G0810	==	==	==	==	==	==	-3.3695	0.00030051	-2.8868	0.00025992	sp|Q9SNC3|FLA4_ARATH Fasciclin-like arabinogalactan protein 4 OS=Arabidopsis thaliana GN=FLA4 PE=1 SV=1//3.7288e-66
PH01000054G0960	==	==	==	==	==	==	-2.5434	1.5215e-26	-1.1895	4.6027e-10	sp|Q9M352|RL362_ARATH 60S ribosomal protein L36-2 OS=Arabidopsis thaliana GN=RPL36B PE=2 SV=1//2.65523e-49
PH01000054G1160	==	==	==	==	==	==	-5.7413	2.0481e-109	-4.1164	1.1117e-59	sp|Q41350|OLP1_SOLLC Osmotin-like protein OS=Solanum lycopersicum PE=1 SV=1//1.4884e-45
PH01000054G1230	==	==	-1.3951	4.71e-26	==	==	-3.941	7.8297e-89	-5.2139	2.7615e-37	sp|Q943L2|H2B11_ORYSJ Histone H2B.11 OS=Oryza sativa subsp. japonica GN=H2B.11 PE=3 SV=1//2.63911e-56
PH01000054G1610	==	==	==	==	==	==	-1.343	4.1052e-50	==	==	sp|P42798|R15A1_ARATH 40S ribosomal protein S15a-1 OS=Arabidopsis thaliana GN=RPS15AA PE=2 SV=2//2.02737e-86
PH01000054G1720	==	==	==	==	==	==	-3.9359	2.2825e-05	==	==	sp|Q9FMR9|RIN1_ARATH RuvB-like protein 1 OS=Arabidopsis thaliana GN=RIN1 PE=1 SV=1//0
PH01000054G1820	==	==	==	==	==	==	2.2947	8.06e-14	2.2474	9.2365e-19	sp|Q8VZC0|UXS1_ARATH UDP-glucuronic acid decarboxylase 1 OS=Arabidopsis thaliana GN=UXS1 PE=1 SV=1//5.18476e-100
PH01000054G2280	==	==	-1.4092	1.48e-19	==	==	-2.9779	1.4546e-55	-2.325	1.1889e-18	sp|P0CG89|H4_SOYBN Histone H4 OS=Glycine max PE=3 SV=1//4.10816e-44
PH01000055G0870	==	==	==	==	==	==	2.5685	0.00070411	==	==	-//-
PH01000055G0990	==	==	==	==	==	==	-1.1256	0.00053418	==	==	sp|Q9SI54|LSM7_ARATH Sm-like protein LSM7 OS=Arabidopsis thaliana GN=LSM7 PE=1 SV=1//1.30392e-48
PH01000055G1360	==	==	==	==	==	==	-3.982	0.0019178	-4.483	0.00015159	sp|Q9LRQ8|PMAT2_ARATH Phenolic glucoside malonyltransferase 2 OS=Arabidopsis thaliana GN=PMAT2 PE=1 SV=1//4.47188e-34
PH01000055G1540	==	==	==	==	-2.2052	0.00016671	4.9159	1.1761e-07	==	==	sp|Q7X7H9|SK3_ORYSJ Shikimate kinase 3, chloroplastic OS=Oryza sativa subsp. japonica GN=SK3 PE=1 SV=2//3.00807e-156
PH01000055G1680	==	==	==	==	==	==	1.3762	0.00059693	1.9953	6.0348e-08	sp|Q9SZ67|WRK19_ARATH Probable WRKY transcription factor 19 OS=Arabidopsis thaliana GN=WRKY19 PE=2 SV=1//5.59967e-40
PH01000055G1690	==	==	==	==	==	==	-1.2806	1.9452e-05	-1.1494	0.0001037	sp|Q9LK40|NRPD2_ARATH DNA-directed RNA polymerases IV and V subunit 2 OS=Arabidopsis thaliana GN=NRPD2 PE=1 SV=1//0
PH01000055G1750	==	==	==	==	==	==	4.1543	7.1905e-52	3.4467	2.9923e-40	sp|Q9LFD5|BPA1_ARATH Binding partner of ACD11 1 OS=Arabidopsis thaliana GN=BPA1 PE=1 SV=1//8.83829e-35
PH01000055G1880	==	==	==	==	==	==	-1.8683	6.9284e-08	-1.4766	8.425e-09	sp|Q9LJX0|AB19B_ARATH ABC transporter B family member 19 OS=Arabidopsis thaliana GN=ABCB19 PE=1 SV=1//0
PH01000055G1940	==	==	==	==	==	==	-5.1394	2.6616e-06	-3.5215	0.0010512	sp|Q7XJ60|EB1A_ARATH Microtubule-associated protein RP/EB family member 1A OS=Arabidopsis thaliana GN=EB1A PE=1 SV=1//4.25635e-100
PH01000055G2030	==	==	==	==	==	==	-1.0637	0.00016886	==	==	sp|P49245|FABH2_CUPWR 3-oxoacyl-[acyl-carrier-protein] synthase 3 B, chloroplastic OS=Cuphea wrightii GN=KAS3B PE=2 SV=1//7.51807e-160
PH01000056G0160	==	==	==	==	==	==	2.799	0.00047267	==	==	-//-
PH01000056G0340	==	==	==	==	==	==	1.6291	0.0013472	==	==	sp|Q55909|Y305_SYNY3 TVP38/TMEM64 family membrane protein slr0305 OS=Synechocystis sp. (strain PCC 6803 / Kazusa) GN=slr0305 PE=3 SV=1//3.86383e-19
PH01000056G0370	==	==	==	==	==	==	-2.6538	5.2346e-06	-1.9452	0.00086611	-//-
PH01000056G0380	==	==	==	==	==	==	-2.378	0.00029074	-1.9718	0.001019	sp|Q869R1|CTLHB_DICDI CTL-like protein DDB_G0274487 OS=Dictyostelium discoideum GN=DDB_G0274487 PE=3 SV=1//1.17605e-16
PH01000056G0400	==	==	==	==	==	==	-2.9027	1.6448e-08	-3.3269	2.5139e-09	sp|A3BMZ5|BGL26_ORYSJ Beta-glucosidase 26 OS=Oryza sativa subsp. japonica GN=BGLU26 PE=1 SV=1//6.36716e-32
PH01000056G0470	==	==	==	==	==	==	-2.7439	0.00016204	==	==	-//-
PH01000056G0500	==	==	==	==	==	==	3.5742	0.00037679	==	==	sp|Q10711|ECE2_BOVIN Endothelin-converting enzyme 2 OS=Bos taurus GN=ECE2 PE=1 SV=2//3.50039e-17
PH01000056G0510	==	==	1.3534	1.17e-06	==	==	1.8761	3.8465e-07	1.1334	0.0013966	sp|P52711|CBP23_HORVU Serine carboxypeptidase II-3 OS=Hordeum vulgare GN=CXP;2-3 PE=2 SV=1//0
PH01000056G0770	==	==	==	==	==	==	2.1334	0.0011931	==	==	sp|Q8RWQ4|RGAP7_ARATH Rho GTPase-activating protein 7 OS=Arabidopsis thaliana GN=ROPGAP7 PE=2 SV=1//1.91035e-09
PH01000056G0870	==	==	==	==	==	==	-4.0616	0.0013651	-5.4289	1.0991e-07	sp|Q9LHE3|ASPG2_ARATH Protein ASPARTIC PROTEASE IN GUARD CELL 2 OS=Arabidopsis thaliana GN=ASPG2 PE=2 SV=1//2.69705e-34
PH01000056G0910	==	==	==	==	==	==	-3.4555	0.00030077	==	==	sp|Q15021|CND1_HUMAN Condensin complex subunit 1 OS=Homo sapiens GN=NCAPD2 PE=1 SV=3//2.49716e-43
PH01000056G1060	==	==	==	==	==	==	-3.2838	0.0012646	==	==	sp|Q8S3N1|SINA5_ARATH E3 ubiquitin-protein ligase SINAT5 OS=Arabidopsis thaliana GN=SINAT5 PE=1 SV=2//1.02381e-162
PH01000056G1110	==	==	==	==	==	==	-2.4395	4.0448e-09	-1.0234	0.0004363	sp|Q7Y183|RH10_ORYSJ DEAD-box ATP-dependent RNA helicase 10 OS=Oryza sativa subsp. japonica GN=Os03g0669000 PE=2 SV=1//0
PH01000056G1590	==	==	==	==	==	==	-1.3442	4.2523e-52	==	==	sp|P29545|EF1B_ORYSJ Elongation factor 1-beta OS=Oryza sativa subsp. japonica GN=Os07g0662500 PE=1 SV=3//2.16837e-94
PH01000056G1770	==	==	==	==	==	==	-1.1767	3.0684e-24	==	==	sp|P42731|PABP2_ARATH Polyadenylate-binding protein 2 OS=Arabidopsis thaliana GN=PAB2 PE=1 SV=1//6.522e-26
PH01000057G0560	==	==	==	==	==	==	8.6216	2.2539e-05	8.2614	0.00042012	sp|Q01I07|IBH1_ORYSI Transcription factor IBH1 OS=Oryza sativa subsp. indica GN=IBH1 PE=3 SV=1//9.90627e-23
PH01000057G0810	==	==	==	==	==	==	-2.0741	6.9149e-07	==	==	sp|Q7XQZ6|IPK1_ORYSJ Inositol-pentakisphosphate 2-kinase IPK1 OS=Oryza sativa subsp. japonica GN=IPK1 PE=2 SV=1//1.49282e-86
PH01000057G0860	==	==	==	==	==	==	-3.5382	0.0010246	==	==	sp|Q9NV31|IMP3_HUMAN U3 small nucleolar ribonucleoprotein protein IMP3 OS=Homo sapiens GN=IMP3 PE=1 SV=1//2.30375e-45
PH01000057G1170	==	==	==	==	==	==	3.3051	4.8341e-92	2.7911	1.3563e-80	sp|Q9FXI5|IQD32_ARATH Protein IQ-DOMAIN 32 OS=Arabidopsis thaliana GN=IQD32 PE=1 SV=3//7.64788e-20
PH01000057G1550	==	==	==	==	-3.1625	3.5534e-05	6.256	1.0151e-06	==	==	sp|O23791|BROM1_ANACO Fruit bromelain OS=Ananas comosus PE=1 SV=1//2.98327e-99
PH01000057G1950	==	==	==	==	==	==	1.2651	5.8569e-15	1.0777	3.2123e-07	sp|P35135|UBC4_SOLLC Ubiquitin-conjugating enzyme E2-17 kDa OS=Solanum lycopersicum PE=2 SV=1//9.67542e-99
PH01000057G1990	==	==	==	==	==	==	2.1539	0.00058919	==	==	sp|Q9SI52|P4KG7_ARATH Phosphatidylinositol 4-kinase gamma 7 OS=Arabidopsis thaliana GN=PI4KG7 PE=1 SV=2//0
PH01000057G2050	==	==	==	==	==	==	2.4981	1.3529e-05	3.4242	2.2043e-08	-//-
PH01000058G0390	==	==	==	==	==	==	-1.7055	0.00031132	==	==	sp|O80365|ARR8_ARATH Two-component response regulator ARR8 OS=Arabidopsis thaliana GN=ARR8 PE=1 SV=1//3.2282e-41
PH01000058G1180	==	==	==	==	-2.3652	5.9939e-14	5.741	2.9432e-25	6.1566	2.3418e-06	sp|Q8RYK0|CML31_ORYSJ Probable calcium-binding protein CML31 OS=Oryza sativa subsp. japonica GN=CML31 PE=2 SV=1//1.60388e-69
PH01000058G1310	==	==	==	==	==	==	2.6912	0.00061698	==	==	sp|O22193|PUB4_ARATH U-box domain-containing protein 4 OS=Arabidopsis thaliana GN=PUB4 PE=1 SV=3//9.76076e-06
PH01000058G1350	==	==	==	==	==	==	-7.4274	1.6595e-23	-9.3689	3.8532e-21	sp|Q9LRT1|Y3804_ARATH Probably inactive leucine-rich repeat receptor-like protein kinase At3g28040 OS=Arabidopsis thaliana GN=At3g28040 PE=2 SV=1//0
PH01000058G1400	==	==	==	==	==	==	-6.8676	3.5878e-17	-7.4401	8.3346e-18	sp|Q9LRT1|Y3804_ARATH Probably inactive leucine-rich repeat receptor-like protein kinase At3g28040 OS=Arabidopsis thaliana GN=At3g28040 PE=2 SV=1//0
PH01000058G1430	==	==	==	==	==	==	-3.7618	0.0012683	==	==	sp|Q94CJ5|RER4_ARATH Protein RETICULATA-RELATED 4 OS=Arabidopsis thaliana GN=RER4 PE=2 SV=1//1.97943e-61
PH01000058G1580	==	==	==	==	==	==	-1.9504	5.2145e-05	==	==	sp|Q5ZKD5|RRP12_CHICK RRP12-like protein OS=Gallus gallus GN=RRP12 PE=2 SV=1//2.55601e-18
PH01000058G1990	==	==	==	==	-2.0033	1.2231e-16	3.6081	3.924e-28	2.3545	3.1214e-05	-//-
PH01000059G0130	==	==	==	==	==	==	-4.294	3.9358e-34	-4.8643	2.3234e-40	sp|Q06398|GSTU6_ORYSJ Probable glutathione S-transferase GSTU6 OS=Oryza sativa subsp. japonica GN=GSTU6 PE=2 SV=2//1.2906e-77
PH01000059G0180	==	==	1.3476	4.9e-06	==	==	2.8281	1.939e-21	1.1917	0.00087984	sp|Q06398|GSTU6_ORYSJ Probable glutathione S-transferase GSTU6 OS=Oryza sativa subsp. japonica GN=GSTU6 PE=2 SV=2//8.15986e-79
PH01000059G0210	==	==	==	==	==	==	5.7361	8.2901e-32	3.6445	2.1561e-17	sp|Q06398|GSTU6_ORYSJ Probable glutathione S-transferase GSTU6 OS=Oryza sativa subsp. japonica GN=GSTU6 PE=2 SV=2//5.26135e-105
PH01000059G1030	==	==	==	==	-2.2122	2.8326e-07	10.053	1.7047e-10	4.7748	0.00064885	sp|Q38897|BEL1_ARATH Homeobox protein BEL1 homolog OS=Arabidopsis thaliana GN=BEL1 PE=1 SV=2//7.33759e-73
PH01000059G1420	==	==	==	==	==	==	-2.3356	0.00010764	-2.369	7.692e-09	sp|A7QEU4|PER5_VITVI Peroxidase 5 OS=Vitis vinifera GN=GSVIVT00037159001 PE=1 SV=2//2.32054e-93
PH01000059G1620	==	==	==	==	==	==	2.677	5.2394e-05	2.8343	8.4464e-06	sp|Q5QMN4|RDR4_ORYSJ Probable RNA-dependent RNA polymerase 4 OS=Oryza sativa subsp. japonica GN=RDR4 PE=2 SV=2//2.24482e-08
PH01000059G1740	==	==	==	==	==	==	4.2213	6.8102e-24	3.4838	1.2294e-12	sp|Q9LM69|ATL80_ARATH RING-H2 finger protein ATL80 OS=Arabidopsis thaliana GN=ATL80 PE=2 SV=1//1.89016e-11
PH01000059G2060	==	==	==	==	==	==	2.5703	0.00087848	==	==	sp|Q944A7|Y4523_ARATH Probable serine/threonine-protein kinase At4g35230 OS=Arabidopsis thaliana GN=At4g35230 PE=1 SV=1//0
PH01000059G2110	==	==	==	==	==	==	3.7866	0.00086295	4.2422	2.8076e-08	sp|Q7XCK6|CHI8_ORYSJ Chitinase 8 OS=Oryza sativa subsp. japonica GN=Cht8 PE=2 SV=1//2.23296e-135
PH01000059G2150	==	==	-1.1884	1.72e-07	==	==	-3.886	5.2107e-29	-1.3226	1.4012e-06	sp|O80852|GSTF9_ARATH Glutathione S-transferase F9 OS=Arabidopsis thaliana GN=GSTF9 PE=1 SV=1//3.95732e-40
PH01000060G0050	==	==	==	==	==	==	4.53	0.00010311	==	==	sp|F4I9E1|NFD4_ARATH Protein NUCLEAR FUSION DEFECTIVE 4 OS=Arabidopsis thaliana GN=NFD4 PE=3 SV=1//4.3632e-12
PH01000060G0730	==	==	==	==	==	==	2.5323	9.1646e-08	==	==	sp|Q9FMK9|PPA29_ARATH Probable inactive purple acid phosphatase 29 OS=Arabidopsis thaliana GN=PAP29 PE=2 SV=1//1.61974e-149
PH01000060G0760	==	==	==	==	==	==	-8.295	4.4106e-25	-8.0501	1.6125e-15	sp|P49237|E13B_MAIZE Glucan endo-1,3-beta-glucosidase, acidic isoform OS=Zea mays PE=2 SV=1//1.81389e-50
PH01000060G0800	==	==	==	==	-1.581	9.6447e-13	9.3766	3.7821e-32	8.0983	6.0975e-14	sp|Q50EX6|ODO1_PETHY Protein ODORANT1 OS=Petunia hybrida GN=ODO1 PE=2 SV=1//1.61481e-83
PH01000060G1680	==	==	==	==	==	==	-4.1186	0.0010594	==	==	sp|Q69NF5|GUN23_ORYSJ Endoglucanase 23 OS=Oryza sativa subsp. japonica GN=GLU12 PE=2 SV=1//0
PH01000060G1700	==	==	-1.825	2.07e-05	==	==	-6.2291	1.2754e-11	-4.3179	0.00032567	sp|Q8S950|NACK1_TOBAC Kinesin-like protein NACK1 OS=Nicotiana tabacum GN=NACK1 PE=1 SV=1//6.33381e-38
PH01000060G1850	==	==	==	==	==	==	4.0452	6.3521e-17	3.011	3.1245e-12	sp|Q651Z5|HOX6_ORYSJ Homeobox-leucine zipper protein HOX6 OS=Oryza sativa subsp. japonica GN=HOX6 PE=2 SV=1//1.62663e-57
PH01000061G0380	1.1151	2.15e-17	==	==	1.9594	3.904e-10	-4.3721	1.0575e-131	-2.5652	2.1289e-117	-//-
PH01000061G0870	==	==	==	==	==	==	-1.7913	1.5302e-06	==	==	sp|F4JLM5|SYIC_ARATH Isoleucine--tRNA ligase, cytoplasmic OS=Arabidopsis thaliana GN=At4g10320 PE=2 SV=1//0
PH01000061G1230	==	==	==	==	==	==	-1.5168	2.0837e-08	-1.8357	9.8992e-12	sp|Q05609|CTR1_ARATH Serine/threonine-protein kinase CTR1 OS=Arabidopsis thaliana GN=CTR1 PE=1 SV=1//1.25849e-42
PH01000061G1340	==	==	==	==	==	==	4.3582	0.00018692	4.7646	7.6941e-05	-//-
PH01000061G1920	==	==	==	==	2.7688	5.5808e-36	4.983	2.3844e-08	9.5691	1.3551e-42	sp|Q9C5T4|WRK18_ARATH WRKY transcription factor 18 OS=Arabidopsis thaliana GN=WRKY18 PE=1 SV=2//8.38454e-30
PH01000062G0110	==	==	==	==	==	==	-2.204	1.3749e-06	==	==	sp|O82030|HIS8_TOBAC Histidinol-phosphate aminotransferase, chloroplastic OS=Nicotiana tabacum GN=HPA PE=2 SV=1//0
PH01000062G0590	==	==	==	==	==	==	-2.5766	2.7611e-17	-2.0882	4.0562e-21	sp|F4JMJ1|HSP7R_ARATH Heat shock 70 kDa protein 17 OS=Arabidopsis thaliana GN=HSP70-17 PE=2 SV=1//0
PH01000062G1100	==	==	==	==	1.5398	6.9053e-06	-3.3855	2.6008e-57	-1.7999	3.3478e-37	sp|Q41140|PFPA_RICCO Pyrophosphate--fructose 6-phosphate 1-phosphotransferase subunit alpha OS=Ricinus communis GN=PFP-ALPHA PE=3 SV=1//0
PH01000062G1200	==	==	==	==	==	==	2.3426	0.00028791	==	==	-//-
PH01000062G1420	==	==	==	==	==	==	-1.9012	3.3181e-10	==	==	sp|F4J5S1|CLU_ARATH Clustered mitochondria protein OS=Arabidopsis thaliana GN=FMT PE=2 SV=1//0
PH01000062G1630	==	==	==	==	-1.1209	1.444e-16	9.9448	9.0114e-69	6.8047	5.3207e-45	-//-
PH01000062G1720	==	==	==	==	==	==	-6.9522	0.00051805	==	==	sp|Q9SFC6|GDIR_ARATH Rho GDP-dissociation inhibitor 1 OS=Arabidopsis thaliana GN=GDI1 PE=1 SV=1//5.22611e-84
PH01000062G1980	==	==	==	==	==	==	-4.4625	6.4551e-08	-3.156	1.1816e-05	sp|Q9FLP0|MA651_ARATH 65-kDa microtubule-associated protein 1 OS=Arabidopsis thaliana GN=MAP65-1 PE=1 SV=1//0
PH01000063G0130	==	==	==	==	==	==	2.4515	0.00012791	==	==	-//-
PH01000063G0180	==	==	==	==	1.2172	2.5907e-06	-3.1023	3.4205e-84	-1.3561	5.7016e-32	sp|P35685|RL7A_ORYSJ 60S ribosomal protein L7a OS=Oryza sativa subsp. japonica GN=RPL7A PE=2 SV=1//1.73588e-133
PH01000063G0270	==	==	==	==	==	==	-6.6761	6.6095e-06	==	==	sp|O49813|OLEE1_BETPN Olee1-like protein OS=Betula pendula PE=2 SV=1//3.23176e-08
PH01000063G0560	==	==	==	==	==	==	4.1733	3.8993e-15	3.9653	1.0081e-12	sp|O22798|NAC41_ARATH NAC domain-containing protein 41 OS=Arabidopsis thaliana GN=NAC041 PE=2 SV=1//1.19892e-40
PH01000063G1430	==	==	==	==	==	==	-1.7221	0.00074301	-2.0822	6.6564e-05	sp|Q1E3S4|FES1_COCIM Hsp70 nucleotide exchange factor FES1 OS=Coccidioides immitis (strain RS) GN=FES1 PE=3 SV=2//2.45755e-18
PH01000063G1450	==	==	==	==	==	==	2.6723	9.9227e-09	1.997	0.00024059	-//-
PH01000063G1480	==	==	==	==	==	==	2.3801	5.0406e-11	2.0065	1.7299e-06	-//-
PH01000063G1940	==	==	==	==	==	==	-1.0805	0.00049878	==	==	sp|F4IAE9|Y1591_ARATH ATPase family AAA domain-containing protein At1g05910 OS=Arabidopsis thaliana GN=At1g05910 PE=2 SV=1//7.64094e-21
PH01000064G0640	==	==	==	==	==	==	-1.5553	0.00043643	==	==	sp|Q9C9R3|T112B_ARATH Multifunctional methyltransferase subunit TRM112-like protein At1g78190 OS=Arabidopsis thaliana GN=At1g78190 PE=2 SV=1//8.26996e-33
PH01000064G0940	==	==	==	==	1.342	1.5061e-06	-3.8834	1.935e-135	-1.9981	7.4404e-64	sp|Q9M3V8|RS6_ASPOF 40S ribosomal protein S6 OS=Asparagus officinalis GN=rps6 PE=2 SV=1//8.53384e-128
PH01000064G1250	==	==	==	==	==	==	-2.3356	1.9763e-11	-2.5759	5.8977e-13	sp|Q0WR59|Y5020_ARATH Probable inactive receptor kinase At5g10020 OS=Arabidopsis thaliana GN=At5g10020 PE=1 SV=2//0
PH01000064G1520	==	==	==	==	==	==	4.1291	2.6273e-06	5.5223	2.0631e-05	-//-
PH01000064G1550	==	==	==	==	==	==	7.7904	0.0009841	==	==	-//-
PH01000064G1560	==	==	==	==	==	==	2.3754	0.0006071	==	==	-//-
PH01000064G1610	==	==	==	==	==	==	-4.917	2.7776e-06	==	==	sp|A2YNY4|ORC6_ORYSI Origin of replication complex subunit 6 OS=Oryza sativa subsp. indica GN=OsI_26966 PE=3 SV=1//3.83146e-06
PH01000064G1930	==	==	==	==	-1.1299	1.3678e-06	7.5687	1.2462e-30	4.6421	7.1067e-15	sp|Q93Z27|CML45_ARATH Probable calcium-binding protein CML45 OS=Arabidopsis thaliana GN=CML45 PE=1 SV=1//1.17648e-17
PH01000064G2020	==	==	==	==	==	==	-1.3376	1.8789e-10	-1.2906	1.254e-11	sp|Q2MHE4|HT1_ARATH Serine/threonine-protein kinase HT1 OS=Arabidopsis thaliana GN=HT1 PE=1 SV=1//2.45533e-20
PH01000064G2100	==	==	==	==	==	==	9.9223	7.3838e-10	8.4807	9.9361e-08	sp|Q94CD8|E134_ARATH Glucan endo-1,3-beta-glucosidase 4 OS=Arabidopsis thaliana GN=At3g13560 PE=1 SV=1//4.93286e-23
PH01000064G2200	==	==	==	==	==	==	1.206	0.0012006	==	==	-//-
PH01000065G0040	==	==	==	==	==	==	2.6099	0.00059118	==	==	sp|Q9LRS2|TBL22_ARATH Protein ALTERED XYLOGLUCAN 4-like OS=Arabidopsis thaliana GN=AXY4L PE=2 SV=1//2.1717e-32
PH01000065G0050	==	==	==	==	==	==	3.1236	2.1337e-11	3.7179	1.6693e-13	sp|Q67VP4|RAC4_ORYSJ Rac-like GTP-binding protein 4 OS=Oryza sativa subsp. japonica GN=RAC4 PE=2 SV=1//2.88488e-78
PH01000065G0180	==	==	==	==	==	==	-4.7814	6.4549e-11	-1.8482	0.00014981	-//-
PH01000065G0260	==	==	==	==	-1.4933	1.3882e-07	1.4681	6.526e-05	==	==	sp|Q8BZJ7|DCNL2_MOUSE DCN1-like protein 2 OS=Mus musculus GN=Dcun1d2 PE=2 SV=3//1.71866e-64
PH01000065G0300	==	==	==	==	-1.7578	1.9566e-06	1.7576	9.2143e-05	==	==	sp|Q9FL07|ATL46_ARATH RING-H2 finger protein ATL46 OS=Arabidopsis thaliana GN=ATL46 PE=2 SV=1//1.32616e-21
PH01000065G1650	==	==	==	==	==	==	4.7723	6.9941e-30	4.9233	1.7218e-22	sp|Q9ATN2|NIP22_MAIZE Aquaporin NIP2-2 OS=Zea mays GN=NIP2-2 PE=2 SV=1//0
PH01000065G2160	==	==	==	==	==	==	-2.337	0.00026907	==	==	sp|Q7ZZ25|ATD1A_DANRE ATPase family AAA domain-containing protein 1-A OS=Danio rerio GN=atad1a PE=2 SV=2//4.53855e-61
PH01000066G0020	==	==	==	==	-1.1749	4.9427e-14	9.5604	9.2574e-56	8.2289	4.9864e-31	sp|Q949R4|DIOXL_ARATH Extradiol ring-cleavage dioxygenase OS=Arabidopsis thaliana GN=LIGB PE=2 SV=1//5.88948e-109
PH01000066G0750	==	==	==	==	-1.2027	1.3957e-07	2.7686	1.1538e-18	1.4843	0.0013504	sp|Q24133|DNAJ1_DROME DnaJ protein homolog 1 OS=Drosophila melanogaster GN=DnaJ-1 PE=1 SV=3//1.16493e-43
PH01000066G1200	==	==	==	==	==	==	4.3087	0.00041095	==	==	sp|Q9SZP1|MYB4_ARATH Transcription repressor MYB4 OS=Arabidopsis thaliana GN=MYB4 PE=1 SV=1//8.40711e-81
PH01000066G1410	==	==	==	==	==	==	-2.1839	0.00019053	==	==	sp|Q9SI61|ASE1_ARATH Amidophosphoribosyltransferase 1, chloroplastic OS=Arabidopsis thaliana GN=ASE1 PE=2 SV=1//2.82264e-115
PH01000066G1880	==	==	==	==	==	==	1.9566	8.7143e-08	1.6155	8.1166e-06	sp|Q943I6|STOP1_ORYSJ Zinc finger protein STOP1 homolog OS=Oryza sativa subsp. japonica GN=Os01g0871200 PE=2 SV=1//0
PH01000067G0340	==	==	==	==	==	==	-1.9923	9.6755e-06	==	==	sp|Q7XWP1|CPSF1_ORYSJ Probable cleavage and polyadenylation specificity factor subunit 1 OS=Oryza sativa subsp. japonica GN=Os04g0252200 PE=3 SV=2//1.4553e-96
PH01000067G0360	==	==	==	==	==	==	-1.7875	7.7018e-06	==	==	sp|Q7XWP1|CPSF1_ORYSJ Probable cleavage and polyadenylation specificity factor subunit 1 OS=Oryza sativa subsp. japonica GN=Os04g0252200 PE=3 SV=2//0
PH01000067G0690	==	==	==	==	==	==	-4.9131	1.4869e-12	-4.9626	5.1741e-08	-//-
PH01000067G1560	==	==	==	==	==	==	3.1971	5.684e-72	3.7582	1.5669e-73	sp|Q9SZN7|HIP26_ARATH Heavy metal-associated isoprenylated plant protein 26 OS=Arabidopsis thaliana GN=HIPP26 PE=1 SV=1//7.81727e-50
PH01000067G1590	==	==	==	==	==	==	-2.3509	2.2934e-06	-1.624	0.00018293	sp|Q7ZUC7|PGES2_DANRE Prostaglandin E synthase 2 OS=Danio rerio GN=ptges2 PE=2 SV=1//3.8341e-70
PH01000068G0020	==	==	==	==	==	==	-1.3865	4.0174e-05	==	==	sp|Q9DCD2|SYF1_MOUSE Pre-mRNA-splicing factor SYF1 OS=Mus musculus GN=Xab2 PE=2 SV=1//0
PH01000068G0090	==	==	==	==	==	==	-1.1022	3.0806e-11	-1.248	6.148e-15	sp|Q9LT10|CXE18_ARATH Probable carboxylesterase 18 OS=Arabidopsis thaliana GN=CXE18 PE=1 SV=1//7.55488e-33
PH01000068G0110	==	==	==	==	==	==	-2.372	0.00044766	-1.6309	0.00062571	sp|Q9LT10|CXE18_ARATH Probable carboxylesterase 18 OS=Arabidopsis thaliana GN=CXE18 PE=1 SV=1//1.46943e-16
PH01000068G0140	==	==	==	==	==	==	-3.9576	0.00021578	-3.6205	0.00036109	sp|O48791|SCAB1_ARATH Stomatal closure-related actin-binding protein 1 OS=Arabidopsis thaliana GN=SCAB1 PE=1 SV=1//1.592e-111
PH01000068G0590	==	==	==	==	==	==	-2.1744	0.00028133	==	==	sp|Q27IK7|POK1_ARATH Phragmoplast orienting kinesin-1 OS=Arabidopsis thaliana GN=POK1 PE=1 SV=1//9.51973e-06
PH01000068G0620	==	==	==	==	==	==	-4.8756	9.5237e-05	==	==	sp|P83103|HASP_DROME Putative serine/threonine-protein kinase haspin homolog OS=Drosophila melanogaster GN=Haspin PE=2 SV=1//8.58664e-27
PH01000068G0630	==	==	==	==	==	==	2.6246	6.0638e-52	1.4254	1.7501e-10	sp|Q9LRP1|NPS13_ARATH Novel plant SNARE 13 OS=Arabidopsis thaliana GN=NPSN13 PE=1 SV=1//1.05978e-86
PH01000068G0760	==	==	==	==	==	==	-2.1676	2.4182e-28	-1.0551	1.7051e-10	sp|P49210|RL9_ORYSJ 60S ribosomal protein L9 OS=Oryza sativa subsp. japonica GN=RPL9 PE=2 SV=3//1.98644e-117
PH01000068G0890	==	==	==	==	==	==	-7.9921	2.0655e-11	-2.5403	2.3897e-06	sp|Q9LD90|CBF5_ARATH H/ACA ribonucleoprotein complex subunit 4 OS=Arabidopsis thaliana GN=CBF5 PE=1 SV=1//0
PH01000068G0900	==	==	==	==	-1.1888	2.767e-18	5.6134	1.0062e-90	4.1424	1.4736e-36	sp|Q8H5T6|LTI6A_ORYSJ Hydrophobic protein LTI6A OS=Oryza sativa subsp. japonica GN=LTI6A PE=2 SV=1//2.23498e-19
PH01000068G0910	==	==	==	==	==	==	2.3579	9.7819e-58	1.1649	6.456e-08	sp|Q8H5T6|LTI6A_ORYSJ Hydrophobic protein LTI6A OS=Oryza sativa subsp. japonica GN=LTI6A PE=2 SV=1//5.15216e-20
PH01000068G0940	==	==	==	==	2.0293	9.5207e-14	6.7213	1.7233e-07	9.7903	1.544e-21	-//-
PH01000068G1000	==	==	==	==	==	==	3.6208	7.1009e-07	3.5453	1.8401e-10	sp|Q8LPH6|MYB86_ARATH Transcription factor MYB86 OS=Arabidopsis thaliana GN=MYB86 PE=2 SV=1//3.51178e-66
PH01000068G1050	==	==	==	==	==	==	2.8549	1.252e-05	2.5771	1.8215e-06	sp|Q09893|YAI5_SCHPO Uncharacterized protein C24B11.05 OS=Schizosaccharomyces pombe (strain 972 / ATCC 24843) GN=SPAC24B11.05 PE=3 SV=1//1.75064e-15
PH01000068G1240	==	==	==	==	==	==	4.3171	0.00024219	==	==	sp|Q94CD8|E134_ARATH Glucan endo-1,3-beta-glucosidase 4 OS=Arabidopsis thaliana GN=At3g13560 PE=1 SV=1//7.82451e-26
PH01000068G1300	==	==	==	==	==	==	-1.026	4.8744e-06	==	==	-//-
PH01000068G1320	==	==	==	==	==	==	-2.4932	2.9337e-07	==	==	sp|Q6P0I8|EXOS6_DANRE Exosome complex component MTR3 OS=Danio rerio GN=exosc6 PE=2 SV=2//2.04724e-36
PH01000068G1380	==	==	==	==	==	==	5.6274	6.6203e-19	6.4439	6.5218e-23	sp|Q8LPN7|RNG1L_ARATH E3 ubiquitin-protein ligase RING1-like OS=Arabidopsis thaliana GN=At3g19950 PE=1 SV=1//1.50908e-14
PH01000068G1400	==	==	==	==	==	==	-2.1683	0.00075224	-2.9709	2.9832e-05	sp|Q7XIF5|CSLA7_ORYSJ Probable mannan synthase 7 OS=Oryza sativa subsp. japonica GN=CSLA7 PE=2 SV=1//1.73275e-14
PH01000068G1550	==	==	==	==	==	==	-5.1092	3.5753e-18	-3.3322	4.2091e-10	sp|Q9FLF0|RS92_ARATH 40S ribosomal protein S9-2 OS=Arabidopsis thaliana GN=RPS9C PE=2 SV=1//1.74134e-114
PH01000068G1560	==	==	==	==	==	==	-4.6106	7.8992e-05	-8.3652	4.716e-07	sp|Q10R47|ILI3_ORYSJ Transcription factor ILI3 OS=Oryza sativa subsp. japonica GN=ILI3 PE=3 SV=1//2.23946e-18
PH01000068G1610	==	==	==	==	==	==	-2.0931	9.1444e-07	-1.5457	5.7915e-06	sp|P52551|MYBB_XENLA Myb-related protein B OS=Xenopus laevis GN=mybl2 PE=2 SV=2//6.18004e-15
PH01000068G1680	==	==	==	==	==	==	-3.3291	1.2137e-12	-2.4752	2.4166e-12	sp|Q8LI30|DPE1_ORYSJ 4-alpha-glucanotransferase DPE1, chloroplastic/amyloplastic OS=Oryza sativa subsp. japonica GN=DPE1 PE=2 SV=2//0
PH01000068G1710	==	==	==	==	==	==	-1.0355	0.0002731	==	==	sp|Q9WTM5|RUVB2_MOUSE RuvB-like 2 OS=Mus musculus GN=Ruvbl2 PE=2 SV=3//1.59792e-108
PH01000068G1830	==	==	==	==	==	==	-1.687	1.5339e-07	-1.615	3.4177e-07	sp|Q0WR59|Y5020_ARATH Probable inactive receptor kinase At5g10020 OS=Arabidopsis thaliana GN=At5g10020 PE=1 SV=2//0
PH01000068G1860	==	==	==	==	==	==	-1.2611	1.9159e-06	==	==	sp|Q9UKV3|ACINU_HUMAN Apoptotic chromatin condensation inducer in the nucleus OS=Homo sapiens GN=ACIN1 PE=1 SV=2//2.71347e-19
PH01000068G1920	==	==	==	==	==	==	3.5566	0.00053754	4.3078	1.8091e-06	sp|Q9SZN7|HIP26_ARATH Heavy metal-associated isoprenylated plant protein 26 OS=Arabidopsis thaliana GN=HIPP26 PE=1 SV=1//6.46331e-43
PH01000069G0780	==	==	==	==	==	==	3.3494	5.5609e-27	2.787	3.2714e-23	sp|Q653F4|GT61_ORYSJ Probable glucuronosyltransferase Os06g0687900 OS=Oryza sativa subsp. japonica GN=Os06g0687900 PE=2 SV=1//3.88652e-11
PH01000069G1120	==	==	==	==	-1.9353	7.1374e-24	2.7645	4.6265e-31	==	==	-//-
PH01000069G1570	==	==	==	==	==	==	-6.3017	2.4922e-10	-6.426	1.105e-06	-//-
PH01000069G1630	==	==	==	==	-2.0937	8.7446e-57	2.3951	5.9394e-54	1.2285	0.00035888	sp|Q9ZPX9|KIC_ARATH Calcium-binding protein KIC OS=Arabidopsis thaliana GN=KIC PE=1 SV=2//4.42825e-23
PH01000070G0020	==	==	==	==	==	==	-1.5457	2.6557e-07	-1.2521	5.9931e-06	sp|O22812|AHL10_ARATH AT-hook motif nuclear-localized protein 10 OS=Arabidopsis thaliana GN=AHL10 PE=1 SV=2//4.46226e-50
PH01000070G0070	==	==	==	==	==	==	-2.2848	2.604e-16	-1.0186	2.314e-06	sp|Q01899|HSP7M_PHAVU Heat shock 70 kDa protein, mitochondrial OS=Phaseolus vulgaris PE=2 SV=1//0
PH01000070G0710	==	==	==	==	==	==	3.2844	0.00010199	==	==	sp|Q9XIC5|NAC17_ARATH NAC domain-containing protein 17 OS=Arabidopsis thaliana GN=NAC017 PE=2 SV=1//3.18402e-06
PH01000070G0770	==	==	1.0089	1.46e-10	==	==	3.4717	3.6195e-159	2.3826	8.5099e-87	sp|Q9MA41|CTL1_ARATH Chitinase-like protein 1 OS=Arabidopsis thaliana GN=CTL1 PE=1 SV=1//2.84652e-140
PH01000070G1180	==	==	==	==	==	==	-1.7913	8.6697e-05	==	==	sp|Q9LJX5|BRTL1_ARATH Probable mitochondrial adenine nucleotide transporter BTL1 OS=Arabidopsis thaliana GN=At3g20240 PE=2 SV=1//3.93313e-06
PH01000070G1810	==	==	==	==	==	==	2.3114	3.3964e-08	==	==	-//-
PH01000070G1910	==	==	==	==	2.1197	0.00021005	-1.7768	0.00011042	==	==	-//-
PH01000071G0210	==	==	==	==	==	==	2.9621	2.2861e-06	3.1313	1.4941e-11	sp|Q8S950|NACK1_TOBAC Kinesin-like protein NACK1 OS=Nicotiana tabacum GN=NACK1 PE=1 SV=1//9.54825e-36
PH01000071G1120	==	==	==	==	==	==	-1.4576	0.0001711	==	==	sp|Q54T05|RIO2_DICDI Serine/threonine-protein kinase rio2 OS=Dictyostelium discoideum GN=rio2 PE=3 SV=1//4.08852e-112
PH01000071G1300	==	==	==	==	==	==	-1.1234	6.3941e-07	==	==	sp|P33731|SRP72_CANFA Signal recognition particle subunit SRP72 OS=Canis familiaris GN=SRP72 PE=1 SV=3//8.82671e-61
PH01000071G1820	==	==	==	==	==	==	2.6781	4.3287e-13	==	==	sp|Q9SLN8|DBR_TOBAC 2-alkenal reductase (NADP(+)-dependent) OS=Nicotiana tabacum GN=DBR PE=1 SV=1//1.09364e-141
PH01000072G0630	==	==	==	==	==	==	-1.3919	5.9909e-05	-1.0485	0.00086205	sp|P49972|SR542_SOLLC Signal recognition particle 54 kDa protein 2 OS=Solanum lycopersicum PE=2 SV=1//0
PH01000072G0640	==	==	==	==	==	==	-2.7449	0.00065826	-2.5297	0.00020768	sp|Q96PZ0|PUS7_HUMAN Pseudouridylate synthase 7 homolog OS=Homo sapiens GN=PUS7 PE=1 SV=2//5.29204e-73
PH01000072G0880	==	==	==	==	-3.7004	8.9388e-18	3.451	2.0294e-15	==	==	sp|Q5ZBY9|PSBW_ORYSJ Photosystem II reaction center W protein, chloroplastic OS=Oryza sativa subsp. japonica GN=PSBW PE=2 SV=1//3.18542e-12
PH01000073G0280	==	==	==	==	==	==	-4.3953	4.1123e-07	-4.1069	1.4373e-05	sp|A2YN56|SHR1_ORYSI Protein SHORT-ROOT 1 OS=Oryza sativa subsp. indica GN=SHR1 PE=3 SV=1//7.66575e-127
PH01000073G0440	==	==	==	==	==	==	1.1844	0.00095499	==	==	sp|P35614|ERF1Z_ARATH Eukaryotic peptide chain release factor subunit 1-3 OS=Arabidopsis thaliana GN=ERF1-3 PE=1 SV=1//0
PH01000073G0750	==	==	==	==	==	==	3.5641	4.4623e-07	==	==	sp|Q0D519|FH13_ORYSJ Formin-like protein 13 OS=Oryza sativa subsp. japonica GN=FH13 PE=2 SV=1//0
PH01000073G1210	==	==	==	==	==	==	-7.4904	2.9981e-16	-5.0963	2.4957e-17	sp|O80641|GASA8_ARATH Gibberellin-regulated protein 8 OS=Arabidopsis thaliana GN=At2g39540 PE=2 SV=1//1.28126e-06
PH01000073G1930	==	==	==	==	==	==	3.4043	3.0713e-49	2.8812	3.8151e-42	sp|Q10E50|PLA23_ORYSJ Phospholipase A2 homolog 3 OS=Oryza sativa subsp. japonica GN=PLA2-III PE=1 SV=1//3.81573e-47
PH01000074G0030	==	==	==	==	-1.3094	1.7724e-12	2.0852	3.979e-18	==	==	-//-
PH01000074G0240	==	==	==	==	-1.503	0.0002046	3.6999	6.0468e-10	==	==	-//-
PH01000074G1160	==	==	==	==	==	==	-2.1731	1.7248e-18	-1.4737	3.8476e-10	sp|Q6GL69|MK67I_XENTR MKI67 FHA domain-interacting nucleolar phosphoprotein-like OS=Xenopus tropicalis GN=nifk PE=2 SV=1//5.1988e-33
PH01000075G0200	==	==	==	==	==	==	5.1481	0.0011099	==	==	sp|Q69VE0|IAA23_ORYSJ Auxin-responsive protein IAA23 OS=Oryza sativa subsp. japonica GN=IAA23 PE=2 SV=1//2.86624e-69
PH01000075G0400	==	==	==	==	==	==	-3.1172	6.8361e-11	-1.3263	0.00017696	sp|Q69VD5|PNH1_ORYSJ Protein argonaute PNH1 OS=Oryza sativa subsp. japonica GN=PHN1 PE=2 SV=1//0
PH01000075G0580	==	==	==	==	==	==	-3.3466	1.1523e-18	-3.5961	2.9354e-23	sp|O48780|KCS11_ARATH 3-ketoacyl-CoA synthase 11 OS=Arabidopsis thaliana GN=KCS11 PE=2 SV=1//0
PH01000075G1700	==	==	==	==	==	==	-1.1026	4.1444e-07	==	==	sp|O22969|Y2416_ARATH Uncharacterized protein At2g34160 OS=Arabidopsis thaliana GN=At2g34160 PE=1 SV=1//2.04123e-43
PH01000075G1740	==	==	==	==	==	==	2.6767	4.1395e-12	2.6651	3.2906e-14	sp|Q9EPI1|XYLT1_RAT Xylosyltransferase 1 (Fragment) OS=Rattus norvegicus GN=Xylt1 PE=2 SV=1//1.28308e-18
PH01000075G1770	==	==	==	==	==	==	2.1988	2.8523e-06	2.6199	3.8426e-08	sp|Q69XJ4|HMOX1_ORYSJ Heme oxygenase 1, chloroplastic OS=Oryza sativa subsp. japonica GN=HO1 PE=2 SV=1//5.53739e-135
PH01000076G0280	==	==	==	==	==	==	-4.6747	1.7702e-05	-3.627	0.00034807	sp|Q8L4B0|GAUTF_ARATH Probable galacturonosyltransferase 15 OS=Arabidopsis thaliana GN=GAUT15 PE=2 SV=1//2.17099e-97
PH01000076G1050	==	==	==	==	==	==	-2.5904	8.3704e-43	-1.3892	1.0707e-16	sp|Q8LC83|RS242_ARATH 40S ribosomal protein S24-2 OS=Arabidopsis thaliana GN=RPS24B PE=2 SV=2//2.83453e-55
PH01000076G1060	==	==	==	==	==	==	3.8986	0.0016821	==	==	-//-
PH01000076G1530	==	==	==	==	==	==	-2.1835	1.7951e-42	-1.1217	1.3796e-16	-//-
PH01000076G1830	==	==	==	==	==	==	-1.1037	0.00050931	==	==	-//-
PH01000077G0060	==	==	-1.1951	4.86e-05	==	==	-2.6231	2.0165e-14	==	==	sp|O81277|PSK5_ORYSJ Phytosulfokines 5 OS=Oryza sativa subsp. japonica GN=PSK5 PE=1 SV=1//8.73937e-17
PH01000077G0230	==	==	==	==	==	==	-4.4012	4.6225e-09	-5.5532	2.2602e-09	sp|Q9SJQ1|PXC1_ARATH Leucine-rich repeat receptor-like protein kinase PXC1 OS=Arabidopsis thaliana GN=PXC1 PE=2 SV=1//1.96518e-40
PH01000077G0340	==	==	==	==	==	==	-3.9595	4.2498e-05	-4.3981	0.00021154	-//-
PH01000077G0570	==	==	==	==	==	==	-5.3343	3.2003e-07	-4.5381	0.00011013	-//-
PH01000077G0650	==	==	==	==	==	==	5.7139	3.5947e-27	7.1948	1.1866e-29	sp|Q9ZVI6|LOR8_ARATH Protein LURP-one-related 8 OS=Arabidopsis thaliana GN=At2g38640 PE=2 SV=1//1.88587e-45
PH01000077G0790	==	==	==	==	-2.2991	1.4657e-05	4.0999	2.4014e-08	==	==	-//-
PH01000077G1000	==	==	==	==	==	==	-3.3042	2.7687e-08	-3.6393	8.2734e-10	sp|Q9ZVI7|GAUT7_ARATH Probable galacturonosyltransferase 7 OS=Arabidopsis thaliana GN=GAUT7 PE=1 SV=2//8.52551e-43
PH01000077G1210	==	==	==	==	==	==	-1.9629	2.8157e-47	-1.1431	5.4979e-20	sp|Q0IQF7|RS16_ORYSJ 40S ribosomal protein S16 OS=Oryza sativa subsp. japonica GN=RPS16A PE=2 SV=1//1.49283e-84
PH01000077G1710	==	==	==	==	==	==	-3.4105	0.00023371	==	==	-//-
PH01000078G0190	==	==	==	==	==	==	4.4811	1.1834e-39	3.5458	1.2774e-18	sp|O82796|SERC_ARATH Phosphoserine phosphatase, chloroplastic OS=Arabidopsis thaliana GN=PSP PE=1 SV=2//1.43387e-114
PH01000078G0530	==	==	==	==	==	==	-4.4935	0.00015741	==	==	sp|Q65XV7|RFA1C_ORYSJ Replication protein A 70 kDa DNA-binding subunit C OS=Oryza sativa subsp. japonica GN=RPA1C PE=1 SV=1//0
PH01000078G0620	==	==	==	==	==	==	-2.0663	0.00035981	==	==	sp|Q0DLB9|RH17_ORYSJ DEAD-box ATP-dependent RNA helicase 17 OS=Oryza sativa subsp. japonica GN=Os05g0110500 PE=2 SV=2//0
PH01000078G0680	==	==	==	==	-1.7117	7.268e-13	2.1618	1.5965e-13	==	==	sp|P0CH30|RING1_GOSHI E3 ubiquitin-protein ligase RING1 OS=Gossypium hirsutum GN=RING1 PE=1 SV=1//2.01307e-30
PH01000078G0690	==	==	==	==	==	==	-4.4407	9.9203e-13	-2.1245	3.1354e-07	sp|Q9ZW02|PUM3_ARATH Pumilio homolog 3 OS=Arabidopsis thaliana GN=APUM3 PE=1 SV=1//1.71783e-122
PH01000078G0700	==	==	==	==	==	==	3.425	9.9186e-54	2.9837	1.515e-32	sp|P49100|CYB5_ORYSJ Cytochrome b5 OS=Oryza sativa subsp. japonica GN=Os05g0108800 PE=2 SV=2//2.37141e-84
PH01000078G0710	==	==	==	==	==	==	3.1008	5.7495e-11	3.3403	1.6991e-11	sp|O65493|XCP1_ARATH Xylem cysteine proteinase 1 OS=Arabidopsis thaliana GN=XCP1 PE=1 SV=1//7.94855e-141
PH01000078G0860	==	==	==	==	==	==	5.8402	5.6634e-64	5.664	1.851e-55	-//-
PH01000078G1320	==	==	==	==	==	==	4.3716	9.466e-09	==	==	sp|P14614|GLUB4_ORYSJ Glutelin type-B 4 OS=Oryza sativa subsp. japonica GN=GLUB4 PE=1 SV=1//0
PH01000078G1560	==	==	==	==	==	==	-1.4089	2.3769e-19	==	==	sp|P46302|RS28_MAIZE 40S ribosomal protein S28 OS=Zea mays GN=RPS28 PE=3 SV=1//6.49005e-23
PH01000078G1620	==	==	==	==	==	==	-1.2067	0.00095835	-1.4843	0.00077875	-//-
PH01000078G1660	==	==	==	==	-1.1384	5.6744e-05	7.6744	2.2249e-21	9.9962	5.5521e-09	-//-
PH01000078G1740	==	==	==	==	==	==	-5.2335	6.7632e-12	-2.8355	7.248e-06	sp|Q8VYZ0|ORTH2_ARATH E3 ubiquitin-protein ligase ORTHRUS 2 OS=Arabidopsis thaliana GN=ORTH2 PE=1 SV=1//0
PH01000078G1830	==	==	==	==	==	==	3.0278	0.00042518	==	==	sp|Q9LJK2|ABAH4_ARATH Abscisic acid 8&apos;-hydroxylase 4 OS=Arabidopsis thaliana GN=CYP707A4 PE=2 SV=2//3.44305e-59
PH01000079G0610	==	==	==	==	==	==	2.416	1.3419e-05	2.676	1.8575e-08	sp|Q940B8|KIN13_ARATH Kinesin-13A OS=Arabidopsis thaliana GN=KINESIN-13A PE=1 SV=1//1.10436e-160
PH01000079G0990	==	==	==	==	==	==	-3.5639	0.00027664	==	==	sp|O82337|AGP16_ARATH Arabinogalactan peptide 16 OS=Arabidopsis thaliana GN=AGP16 PE=1 SV=1//3.66874e-14
PH01000079G1200	==	==	==	==	==	==	2.3001	2.1799e-06	2.5713	5.2264e-07	sp|P35135|UBC4_SOLLC Ubiquitin-conjugating enzyme E2-17 kDa OS=Solanum lycopersicum PE=2 SV=1//1.37619e-95
PH01000080G0090	==	==	==	==	-1.8642	1.1377e-06	6.2378	2.1391e-15	4.2841	7.724e-05	sp|Q41001|BCP_PEA Blue copper protein OS=Pisum sativum PE=2 SV=1//1.55152e-07
PH01000080G0200	==	==	==	==	==	==	1.4443	0.00020557	==	==	sp|Q9XJ66|MAD22_ORYSJ MADS-box transcription factor 22 OS=Oryza sativa subsp. japonica GN=MADS22 PE=2 SV=1//1.02743e-35
PH01000080G0420	==	==	==	==	==	==	-4.1838	0.00013746	-2.8965	0.00081043	sp|Q69QB8|CCD31_ORYSJ Cyclin-D3-1 OS=Oryza sativa subsp. japonica GN=CYCD3-1 PE=2 SV=2//0
PH01000080G0680	==	==	==	==	-1.0858	7.7183e-173	12.64	0	9.7863	0	sp|Q41001|BCP_PEA Blue copper protein OS=Pisum sativum PE=2 SV=1//8.44163e-31
PH01000080G0750	==	==	==	==	==	==	-4.3737	0.0011873	==	==	sp|Q69QA6|MCM9_ORYSJ Probable DNA helicase MCM9 OS=Oryza sativa subsp. japonica GN=MCM9 PE=2 SV=1//1.02007e-154
PH01000080G0960	==	==	==	==	==	==	2.0134	0.000489	3.148	1.1538e-12	sp|Q9ZPE4|FBW2_ARATH F-box protein FBW2 OS=Arabidopsis thaliana GN=FBW2 PE=1 SV=1//3.32757e-92
PH01000080G1070	==	==	==	==	==	==	4.9159	5.4861e-08	4.4436	4.1495e-07	sp|Q9ZPE7|EXO_ARATH Protein EXORDIUM OS=Arabidopsis thaliana GN=EXO PE=2 SV=1//3.50775e-105
PH01000080G1160	==	==	==	==	==	==	-5.9027	0.00044028	-3.7627	0.00015556	sp|Q9M1S3|ARP1_ARATH Probable RNA-binding protein ARP1 OS=Arabidopsis thaliana GN=ARP1 PE=2 SV=1//1.98726e-33
PH01000080G1730	==	==	==	==	==	==	-1.7468	0.001454	-2.9088	9.0808e-05	-//-
PH01000080G1770	==	==	1.2948	3.02e-17	==	==	2.3538	5.7919e-42	1.6525	1.6345e-30	sp|O22193|PUB4_ARATH U-box domain-containing protein 4 OS=Arabidopsis thaliana GN=PUB4 PE=1 SV=3//9.12768e-08
PH01000080G1890	==	==	==	==	==	==	-4.4864	5.6689e-06	-2.3425	0.00075291	-//-
PH01000081G0490	==	==	==	==	==	==	1.7448	0.00017905	2.6453	2.9994e-14	sp|Q9SV13|SUT31_ARATH Sulfate transporter 3.1 OS=Arabidopsis thaliana GN=SULTR3;1 PE=2 SV=1//0
PH01000081G0570	==	==	==	==	==	==	-5.2456	7.3413e-13	-4.8501	5.2024e-22	sp|F4HZB5|NET1D_ARATH Protein NETWORKED 1D OS=Arabidopsis thaliana GN=NET1D PE=3 SV=1//7.92428e-68
PH01000081G1240	==	==	==	==	==	==	2.5096	2.3659e-38	1.7142	2.4468e-12	sp|Q96255|SERB1_ARATH Phosphoserine aminotransferase 1, chloroplastic OS=Arabidopsis thaliana GN=PSAT1 PE=1 SV=1//0
PH01000081G1640	==	==	==	==	==	==	2.49	0.0016054	==	==	sp|Q9P6K0|YLA3_SCHPO Uncharacterized HTH La-type RNA-binding protein C1527.03 OS=Schizosaccharomyces pombe (strain 972 / ATCC 24843) GN=SPAC1527.03 PE=1 SV=1//2.22481e-08
PH01000082G0340	==	==	==	==	==	==	5.6441	2.3786e-52	4.7145	8.0773e-41	-//-
PH01000082G0580	==	==	==	==	==	==	-3.6859	0.0017845	-3.0809	0.00013165	sp|Q9FID9|Y5389_ARATH Probable receptor-like protein kinase At5g38990 OS=Arabidopsis thaliana GN=At5g38990 PE=2 SV=1//2.52074e-47
PH01000082G0850	==	==	==	==	==	==	10.99	1.9682e-31	9.2153	2.4582e-30	sp|Q0JG99|PIR7B_ORYSJ Esterase PIR7B OS=Oryza sativa subsp. japonica GN=PIR7B PE=2 SV=2//2.93663e-87
PH01000082G1360	==	==	==	==	==	==	-5.4935	6.7334e-08	-6.011	0.000501	-//-
PH01000082G1440	==	==	==	==	==	==	-2.2213	2.2456e-11	==	==	-//-
PH01000082G1670	==	==	==	==	==	==	-2.7659	1.073e-05	==	==	-//-
PH01000083G0260	==	==	==	==	==	==	-2.2817	1.3376e-08	-1.4476	0.00029683	sp|Q01QR6|RL9_SOLUE 50S ribosomal protein L9 OS=Solibacter usitatus (strain Ellin6076) GN=rplI PE=3 SV=1//1.17096e-10
PH01000083G0400	==	==	==	==	==	==	-2.5301	0.00017576	==	==	sp|A7PZL3|PGLR_VITVI Probable polygalacturonase OS=Vitis vinifera GN=GSVIVT00026920001 PE=1 SV=1//3.58249e-43
PH01000083G0580	==	==	==	==	==	==	6.5459	0.0018282	==	==	sp|Q38897|BEL1_ARATH Homeobox protein BEL1 homolog OS=Arabidopsis thaliana GN=BEL1 PE=1 SV=2//4.81836e-76
PH01000083G0650	==	==	==	==	==	==	-1.1372	0.00029139	-1.0294	0.00088235	sp|Q9SS94|CD48C_ARATH Cell division control protein 48 homolog C OS=Arabidopsis thaliana GN=CDC48C PE=2 SV=2//0
PH01000083G1160	==	==	==	==	==	==	-1.9891	2.4074e-05	-1.3496	0.00085232	sp|Q9LFD5|BPA1_ARATH Binding partner of ACD11 1 OS=Arabidopsis thaliana GN=BPA1 PE=1 SV=1//6.88731e-89
PH01000083G1270	==	==	==	==	==	==	-1.9299	9.6624e-19	-2.4147	5.6914e-32	sp|A2YU42|CSLD2_ORYSI Cellulose synthase-like protein D2 OS=Oryza sativa subsp. indica GN=CSLD2 PE=3 SV=1//0
PH01000083G1300	==	==	==	==	==	==	1.0368	0.00014736	1.2798	1.324e-10	sp|Q9LI00|6PGD1_ORYSJ 6-phosphogluconate dehydrogenase, decarboxylating 1 OS=Oryza sativa subsp. japonica GN=G6PGH1 PE=2 SV=1//0
PH01000083G1370	==	==	==	==	==	==	-8.0856	2.0724e-22	-8.0233	2.6519e-15	-//-
PH01000083G1380	==	==	==	==	==	==	-1.5224	6.842e-63	-1.5105	2.636e-51	sp|P21240|CPNB1_ARATH Chaperonin 60 subunit beta 1, chloroplastic OS=Arabidopsis thaliana GN=CPN60B1 PE=1 SV=3//0
PH01000083G1390	==	==	==	==	==	==	-2.2304	3.2339e-32	-1.6356	2.3143e-16	sp|P35687|RS21_ORYSJ 40S ribosomal protein S21 OS=Oryza sativa subsp. japonica GN=RPS21 PE=3 SV=1//3.11466e-51
PH01000083G1500	==	==	==	==	==	==	-3.0545	8.5761e-48	-2.0582	3.9396e-24	sp|P41129|RL132_BRANA 60S ribosomal protein L13-2 OS=Brassica napus PE=2 SV=1//4.71259e-100
PH01000083G1520	==	==	==	==	==	==	-6.2125	7.8264e-10	-6.0787	1.3149e-05	-//-
PH01000083G1530	==	==	==	==	==	==	1.3804	5.5342e-07	1.472	3.4316e-09	-//-
PH01000083G1570	==	==	==	==	==	==	-2.2296	0.0018915	==	==	sp|Q6AWY4|GRF5_ORYSJ Growth-regulating factor 5 OS=Oryza sativa subsp. japonica GN=GRF5 PE=2 SV=1//4.68024e-149
PH01000084G0070	==	==	==	==	==	==	-1.5208	6.5871e-05	-1.4088	3.2137e-05	-//-
PH01000084G0230	==	==	==	==	==	==	-2.272	0.00073151	-2.5308	0.0013794	sp|P58223|Y4837_ARATH KH domain-containing protein At4g18375 OS=Arabidopsis thaliana GN=At4g18375 PE=2 SV=1//1.69918e-09
PH01000084G0300	==	==	==	==	1.3476	0.00010065	-2.0254	1.1534e-16	==	==	sp|Q8W486|Y1491_ARATH Uncharacterized protein At1g04910 OS=Arabidopsis thaliana GN=At1g04910 PE=2 SV=1//1.917e-16
PH01000084G0990	==	==	==	==	-1.094	0.00022951	7.5196	1.5122e-19	9.8859	1.5786e-08	sp|O23918|HCBT3_DIACA Anthranilate N-benzoyltransferase protein 3 OS=Dianthus caryophyllus GN=HCBT3 PE=1 SV=1//3.35835e-20
PH01000084G1170	==	==	==	==	-1.6919	3.6053e-25	2.5368	7.0155e-35	1.4226	0.00013062	sp|Q9LW49|ERF4_NICSY Ethylene-responsive transcription factor 4 OS=Nicotiana sylvestris GN=ERF4 PE=2 SV=1//4.88038e-18
PH01000084G1440	==	==	==	==	==	==	4.265	5.6632e-06	==	==	sp|Q9LIS1|CR26L_ARATH Protein ECERIFERUM 26-like OS=Arabidopsis thaliana GN=CER26L PE=2 SV=1//1.92013e-23
PH01000084G1760	==	==	2.3461	4.06e-05	2.716	5.544e-106	4.5838	1.2898e-22	5.0548	2.6438e-154	sp|Q00451|PRF1_SOLLC 36.4 kDa proline-rich protein OS=Solanum lycopersicum GN=TPRP-F1 PE=2 SV=1//1.79296e-22
PH01000085G0430	==	==	==	==	==	==	-2.0962	2.3621e-08	-1.0046	0.00034784	sp|Q7EYV7|PARP1_ORYSJ Poly [ADP-ribose] polymerase 1 OS=Oryza sativa subsp. japonica GN=PARP1 PE=2 SV=1//0
PH01000086G1010	==	==	==	==	==	==	-1.0091	2.7391e-11	==	==	sp|Q6ZL94|SUCA_ORYSJ Probable succinyl-CoA ligase [ADP-forming] subunit alpha, mitochondrial OS=Oryza sativa subsp. japonica GN=Os07g0577700 PE=1 SV=1//0
PH01000086G1040	==	==	==	==	==	==	2.7552	1.5086e-27	==	==	sp|P10708|CB12_SOLLC Chlorophyll a-b binding protein 7, chloroplastic OS=Solanum lycopersicum GN=CAB7 PE=3 SV=1//7.90499e-108
PH01000086G1070	==	==	==	==	==	==	8.1686	1.2605e-19	6.3229	1.0424e-15	-//-
PH01000086G1210	==	==	==	==	==	==	4.5558	0.0017249	9.0484	8.4808e-06	sp|O80939|LRK41_ARATH L-type lectin-domain containing receptor kinase IV.1 OS=Arabidopsis thaliana GN=LECRK41 PE=2 SV=1//0
PH01000086G1530	==	==	==	==	==	==	-2.8111	1.9109e-22	-1.0134	1.9006e-07	-//-
PH01000086G1580	==	==	==	==	==	==	-2.0926	5.3351e-05	==	==	sp|Q69UI1|RS132_ORYSJ 40S ribosomal protein S13-2 OS=Oryza sativa subsp. japonica GN=Os08g0117300 PE=1 SV=1//1.68542e-79
PH01000086G1590	==	==	==	==	==	==	-1.3718	8.5333e-05	==	==	sp|Q0D598|WNK1_ORYSJ Probable serine/threonine-protein kinase WNK1 OS=Oryza sativa subsp. japonica GN=WNK1 PE=2 SV=1//0
PH01000087G0050	==	==	==	==	==	==	3.746	5.6406e-10	3.3518	7.6281e-07	sp|Q2XNS1|RN141_CANFA RING finger protein 141 OS=Canis familiaris GN=RNF141 PE=2 SV=1//3.81293e-08
PH01000087G0080	==	==	==	==	==	==	3.2484	1.0179e-22	3.3223	1.0754e-15	sp|P24805|TSJT1_TOBAC Stem-specific protein TSJT1 OS=Nicotiana tabacum GN=TSJT1 PE=2 SV=1//7.11372e-28
PH01000087G0190	==	==	==	==	==	==	1.3951	3.1627e-14	==	==	sp|Q7XKF3|PORA_ORYSJ Protochlorophyllide reductase A, chloroplastic OS=Oryza sativa subsp. japonica GN=PORA PE=2 SV=1//0
PH01000087G0200	==	==	==	==	==	==	2.2528	0.0001841	2.5828	0.00012507	sp|Q9FGD6|DOF58_ARATH Dof zinc finger protein DOF5.8 OS=Arabidopsis thaliana GN=DOF5.8 PE=2 SV=1//1.96985e-25
PH01000087G0720	==	==	==	==	==	==	-1.9154	3.4959e-15	-1.2474	1.1333e-11	sp|Q7XQ88|STT3B_ORYSJ Dolichyl-diphosphooligosaccharide--protein glycosyltransferase subunit STT3B OS=Oryza sativa subsp. japonica GN=STT3B PE=2 SV=2//1.28964e-12
PH01000087G1010	==	==	==	==	==	==	-2.9111	0.0016667	==	==	sp|Q9LT24|Y3985_ARATH BTB/POZ domain-containing protein At3g19850 OS=Arabidopsis thaliana GN=At3g19850 PE=2 SV=1//1.55202e-133
PH01000087G1160	==	==	==	==	==	==	2.0441	3.4776e-05	2.6384	5.2677e-05	-//-
PH01000087G1230	==	==	==	==	==	==	2.9298	1.2623e-08	2.2952	1.9712e-07	-//-
PH01000087G1340	==	==	==	==	==	==	-2.4676	1.6338e-19	-1.7432	9.5322e-13	sp|Q258Y5|ARFL_ORYSI Auxin response factor 12 OS=Oryza sativa subsp. indica GN=ARF12 PE=3 SV=1//0
PH01000087G1520	==	==	==	==	==	==	-1.2671	4.0368e-10	==	==	sp|Q8H191|PAO4_ARATH Probable polyamine oxidase 4 OS=Arabidopsis thaliana GN=PAO4 PE=1 SV=1//0
PH01000087G1730	==	==	==	==	==	==	2.084	1.694e-25	2.07	8.8427e-29	sp|P25777|ORYB_ORYSJ Oryzain beta chain OS=Oryza sativa subsp. japonica GN=Os04g0670200 PE=1 SV=2//0
PH01000088G0470	==	==	2.4988	1.34e-05	==	==	4.3615	5.5876e-18	2.7638	1.6665e-19	sp|F8WLS6|UGT6_CATRO 7-deoxyloganetin glucosyltransferase OS=Catharanthus roseus GN=UGT85A23 PE=1 SV=1//3.63107e-142
PH01000088G0940	==	==	==	==	==	==	3.1071	1.8337e-11	2.9274	4.7961e-08	sp|Q10716|CYSP1_MAIZE Cysteine proteinase 1 OS=Zea mays GN=CCP1 PE=2 SV=1//4.2552e-100
PH01000090G0210	==	==	==	==	==	==	-5.0539	1.4359e-07	-5.2937	2.1643e-06	sp|Q3E7D0|NAT12_ARATH Nucleobase-ascorbate transporter 12 OS=Arabidopsis thaliana GN=NAT12 PE=1 SV=3//0
PH01000090G0510	==	==	==	==	==	==	3.6992	1.1539e-23	2.6125	7.7173e-16	sp|Q5N892|LAX1_ORYSJ Auxin transporter-like protein 1 OS=Oryza sativa subsp. japonica GN=Os01g0856500 PE=2 SV=2//0
PH01000090G0560	==	==	==	==	==	==	-4.3816	0.00029112	==	==	sp|Q5N897|CDC6_ORYSJ Cell division control protein 6 homolog OS=Oryza sativa subsp. japonica GN=CDC6 PE=2 SV=1//1.8705e-12
PH01000090G0620	==	==	==	==	-2.6607	2.5316e-15	2.5402	3.404e-12	==	==	sp|Q9LY61|HSPR1_ARATH Nematode resistance protein-like HSPRO1 OS=Arabidopsis thaliana GN=HSPRO1 PE=1 SV=1//4.03048e-31
PH01000090G1420	==	==	==	==	==	==	2.7539	0.00055076	==	==	sp|P46285|S17P_WHEAT Sedoheptulose-1,7-bisphosphatase, chloroplastic OS=Triticum aestivum PE=2 SV=1//0
PH01000090G1620	==	==	==	==	==	==	4.3579	2.1868e-12	4.0826	5.3835e-14	sp|Q8W486|Y1491_ARATH Uncharacterized protein At1g04910 OS=Arabidopsis thaliana GN=At1g04910 PE=2 SV=1//1.47144e-75
PH01000090G1720	==	==	==	==	-1.2158	7.6873e-06	3.4718	8.8282e-18	1.7367	0.001224	-//-
PH01000091G0370	==	==	==	==	==	==	-4.0392	7.0571e-27	-3.2558	2.6995e-18	sp|Q6ASY2|NLTL1_ORYSJ Non-specific lipid transfer protein-like 1 OS=Oryza sativa subsp. japonica GN=LTPL1 PE=1 SV=1//3.66294e-26
PH01000091G1050	==	==	==	==	==	==	2.113	7.3657e-07	==	==	sp|Q9ZPS9|BRL2_ARATH Serine/threonine-protein kinase BRI1-like 2 OS=Arabidopsis thaliana GN=BRL2 PE=1 SV=1//6.42506e-08
PH01000091G1070	==	==	==	==	==	==	2.2199	3.0765e-12	1.6	0.00035027	sp|P04146|COPIA_DROME Copia protein OS=Drosophila melanogaster GN=GIP PE=1 SV=3//4.10202e-14
PH01000092G0030	==	==	==	==	-4.2837	7.7735e-13	2.634	1.3291e-07	==	==	sp|Q9ZU95|NUD17_ARATH Nudix hydrolase 17, mitochondrial OS=Arabidopsis thaliana GN=NUDT17 PE=2 SV=1//7.71162e-45
PH01000092G0290	==	==	==	==	==	==	4.6091	5.7057e-187	4.0448	9.8601e-168	sp|P14656|GLN11_ORYSJ Glutamine synthetase cytosolic isozyme 1-1 OS=Oryza sativa subsp. japonica GN=GLN1-1 PE=1 SV=1//0
PH01000092G0350	==	==	==	==	==	==	1.5855	8.0306e-05	==	==	sp|Q9ZU96|Y2168_ARATH Ankyrin repeat-containing protein At2g01680 OS=Arabidopsis thaliana GN=At2g01680 PE=2 SV=1//0
PH01000092G0430	==	==	==	==	==	==	-1.2852	0.00018384	==	==	sp|Q6Z746|MP702_ORYSJ Microtubule-associated protein 70-2 OS=Oryza sativa subsp. japonica GN=MAP70.2 PE=2 SV=1//0
PH01000092G0890	==	==	==	==	==	==	8.3568	2.4217e-65	7.8108	9.9715e-70	sp|Q6Z5P2|GUN7_ORYSJ Endoglucanase 7 OS=Oryza sativa subsp. japonica GN=GLU10 PE=2 SV=1//1.7334e-19
PH01000092G1070	==	==	==	==	==	==	4.3748	1.9528e-59	4.4816	1.7934e-60	sp|O04536|GATL9_ARATH Probable galacturonosyltransferase-like 9 OS=Arabidopsis thaliana GN=GATL9 PE=2 SV=1//2.96151e-145
PH01000092G1180	==	==	==	==	==	==	3.7038	2.4143e-38	3.3244	4.6313e-35	sp|Q9T041|MAPT_ARATH Microtubule-associated protein TORTIFOLIA1 OS=Arabidopsis thaliana GN=TOR1 PE=1 SV=2//1.97341e-15
PH01000092G1300	==	==	==	==	==	==	6.3915	2.9278e-06	7.0319	8.1792e-08	-//-
PH01000092G1350	==	==	==	==	==	==	-1.5097	1.0714e-06	==	==	sp|Q8VXV4|DNJ16_ARATH Chaperone protein dnaJ 16 OS=Arabidopsis thaliana GN=ATJ16 PE=2 SV=1//2.67227e-171
PH01000092G1430	==	==	==	==	==	==	-1.6281	0.00011745	==	==	sp|A4GSN8|NUA_ARATH Nuclear-pore anchor OS=Arabidopsis thaliana GN=NUA PE=1 SV=1//7.0308e-10
PH01000092G1590	==	==	==	==	==	==	-5.8896	1.1399e-13	-5.1017	8.7893e-14	-//-
PH01000092G1660	==	==	==	==	==	==	-6.5919	5.9715e-27	-4.1149	9.1755e-24	sp|Q27GI3|NAT6_ARATH Nucleobase-ascorbate transporter 6 OS=Arabidopsis thaliana GN=NAT6 PE=2 SV=2//0
PH01000093G0670	==	==	==	==	1.8688	6.6696e-08	-1.3204	9.8702e-07	==	==	sp|Q6H6V4|ARFF_ORYSJ Auxin response factor 6 OS=Oryza sativa subsp. japonica GN=ARF6 PE=1 SV=1//0
PH01000093G0840	==	==	==	==	==	==	2.7107	0.00033145	==	==	sp|Q55BI3|OTU1_DICDI Ubiquitin thioesterase OTU1 OS=Dictyostelium discoideum GN=yod1 PE=3 SV=1//2.29008e-43
PH01000093G1390	==	==	==	==	==	==	-2.4098	1.8878e-07	-1.2562	0.00012918	sp|Q6H7U2|C3H13_ORYSJ Zinc finger CCCH domain-containing protein 13 OS=Oryza sativa subsp. japonica GN=Os02g0161200 PE=2 SV=1//0
PH01000093G1750	==	==	==	==	==	==	-2.1592	0.00093393	==	==	sp|Q8W486|Y1491_ARATH Uncharacterized protein At1g04910 OS=Arabidopsis thaliana GN=At1g04910 PE=2 SV=1//9.98326e-66
PH01000093G1780	==	==	==	==	==	==	2.1145	0.00044705	==	==	-//-
PH01000093G1820	==	==	==	==	==	==	14.217	2.8455e-79	10.659	6.1236e-112	sp|Q9FH92|IX15L_ARATH Protein IRX15-LIKE OS=Arabidopsis thaliana GN=IRX15-L PE=2 SV=1//1.50504e-69
PH01000093G1880	==	==	==	==	==	==	-7.3323	1.4744e-11	-5.3179	3.4614e-08	sp|Q94CF0|EHD1_ARATH EH domain-containing protein 1 OS=Arabidopsis thaliana GN=EHD1 PE=1 SV=1//0
PH01000093G1890	==	==	==	==	==	==	3.0534	6.5926e-09	==	==	sp|Q9MAI5|ERF79_ARATH Ethylene-responsive transcription factor 8 OS=Arabidopsis thaliana GN=ERF8 PE=2 SV=1//2.01478e-10
PH01000094G0800	==	==	==	==	==	==	3.2881	6.1164e-11	2.4909	3.3424e-05	-//-
PH01000094G0910	==	==	==	==	==	==	-5.8554	1.7382e-30	-6.4408	2.287e-17	sp|Q9LJZ5|UBC19_ARATH Ubiquitin-conjugating enzyme E2 19 OS=Arabidopsis thaliana GN=UBC19 PE=1 SV=1//3.08428e-77
PH01000094G1040	==	==	==	==	==	==	-1.7345	2.5715e-11	-1.196	1.6588e-07	sp|O82462|SYEC_ARATH Glutamate--tRNA ligase, cytoplasmic OS=Arabidopsis thaliana GN=At5g26707 PE=1 SV=1//0
PH01000094G1140	==	==	==	==	==	==	-4.0758	1.3087e-54	-5.1597	2.0847e-43	sp|P22196|PER2_ARAHY Cationic peroxidase 2 OS=Arachis hypogaea GN=PNC2 PE=2 SV=1//2.63394e-70
PH01000094G1290	==	==	==	==	==	==	1.4846	7.9467e-06	==	==	sp|Q0JNR2|CYT12_ORYSJ Cysteine proteinase inhibitor 12 OS=Oryza sativa subsp. japonica GN=Os01g0270100 PE=2 SV=1//1.40357e-131
PH01000094G1770	==	==	==	==	==	==	-1.169	0.0007642	==	==	sp|Q9FF75|SUN1_ARATH Protein SAD1/UNC-84 domain protein 1 OS=Arabidopsis thaliana GN=SUN1 PE=1 SV=1//2.89019e-70
PH01000095G0440	==	==	==	==	==	==	-3.5497	1.7518e-14	-3.2544	1.5269e-15	sp|C6L7U1|LIN1_LOTJA Putative E3 ubiquitin-protein ligase LIN-1 OS=Lotus japonicus GN=CERBERUS PE=2 SV=2//1.9508e-12
PH01000095G0570	==	==	==	==	==	==	3.0337	2.4183e-08	2.0583	0.00044934	sp|Q94F47|UBC28_ARATH Ubiquitin-conjugating enzyme E2 28 OS=Arabidopsis thaliana GN=UBC28 PE=2 SV=1//3.42968e-95
PH01000095G0580	==	==	==	==	==	==	1.5209	0.00023408	1.4864	0.0008702	sp|Q6ZHA3|RAC6_ORYSJ Rac-like GTP-binding protein 6 OS=Oryza sativa subsp. japonica GN=RAC6 PE=2 SV=1//4.82506e-84
PH01000095G0760	==	==	==	==	==	==	2.3777	8.5973e-28	2.292	1.455e-24	sp|O82179|GCSH2_ARATH Glycine cleavage system H protein 2, mitochondrial OS=Arabidopsis thaliana GN=GDH2 PE=2 SV=1//6.0016e-69
PH01000095G0830	==	==	==	==	1.1889	7.5357e-05	-1.714	5.6917e-16	==	==	sp|Q5E924|G3PP2_ARATH Glyceraldehyde-3-phosphate dehydrogenase GAPCP2, chloroplastic OS=Arabidopsis thaliana GN=GAPCP2 PE=2 SV=1//0
PH01000095G1010	==	==	==	==	==	==	-1.8549	5.5809e-05	==	==	sp|Q9ZVW2|HEN2_ARATH Protein HUA ENHANCER 2 OS=Arabidopsis thaliana GN=HEN2 PE=1 SV=2//0
PH01000095G1340	==	==	==	==	==	==	6.2751	1.3282e-08	7.6113	5.7088e-07	-//-
PH01000095G1560	==	==	==	==	==	==	2.3925	3.0512e-06	2.1765	0.00031709	sp|Q653Z5|SPL11_ORYSJ Squamosa promoter-binding-like protein 11 OS=Oryza sativa subsp. japonica GN=SPL11 PE=2 SV=1//4.54779e-81
PH01000095G1690	==	==	==	==	==	==	4.594	0.00074942	==	==	-//-
PH01000096G0170	==	==	==	==	==	==	3.4549	3.3249e-05	2.66	0.00010656	sp|Q9LNU1|CRSP_ARATH CO(2)-response secreted protease OS=Arabidopsis thaliana GN=CRSP PE=2 SV=1//0
PH01000096G0890	==	==	==	==	==	==	-4.6741	2.9138e-07	-2.922	0.00070069	sp|Q94AG6|SAMC1_ARATH S-adenosylmethionine carrier 1, chloroplastic/mitochondrial OS=Arabidopsis thaliana GN=SAMC1 PE=1 SV=1//3.90819e-96
PH01000097G0640	==	==	==	==	==	==	-1.6464	7.9811e-08	-2.7272	1.0259e-06	sp|O65351|SBT17_ARATH Subtilisin-like protease SBT1.7 OS=Arabidopsis thaliana GN=SBT1.7 PE=1 SV=1//2.21254e-11
PH01000097G0840	==	==	==	==	-2.3894	1.3878e-05	2.2506	0.00023021	==	==	sp|Q9M7I9|STEP1_ARATH Stress enhanced protein 1, chloroplastic OS=Arabidopsis thaliana GN=SEP1 PE=2 SV=1//4.22856e-13
PH01000097G1100	==	==	==	==	-2.0505	1.4672e-09	5.6721	4.6329e-20	3.6024	7.0965e-05	sp|Q766C3|NEP1_NEPGR Aspartic proteinase nepenthesin-1 OS=Nepenthes gracilis GN=nep1 PE=1 SV=1//2.19092e-103
PH01000097G1350	==	==	==	==	==	==	4.2759	1.6135e-09	3.6851	4.6545e-06	sp|Q8BGF9|S2544_MOUSE Solute carrier family 25 member 44 OS=Mus musculus GN=Slc25a44 PE=2 SV=1//1.36202e-09
PH01000097G1540	==	==	==	==	==	==	2.7966	0.000353	2.8293	0.00022661	sp|Q9ZTS1|SYM_ORYSJ Probable methionine--tRNA ligase OS=Oryza sativa subsp. japonica GN=Os06g0508700 PE=2 SV=2//0
PH01000098G0260	==	==	==	==	1.1426	0.00013738	-1.6389	7.409e-15	==	==	sp|Q8VYA5|RSZ33_ARATH Serine/arginine-rich splicing factor RS2Z33 OS=Arabidopsis thaliana GN=RS2Z33 PE=1 SV=1//2.83536e-08
PH01000098G0620	==	==	==	==	==	==	-5.5441	1.6175e-16	-3.7823	1.3069e-07	sp|P55747|CBP21_HORVU Serine carboxypeptidase II-1 (Fragment) OS=Hordeum vulgare GN=CXP;2-1 PE=1 SV=1//3.09509e-136
PH01000098G0720	==	==	1.8283	6.66e-09	==	==	5.4949	1.3567e-169	3.813	1.1154e-145	sp|Q8LEJ6|FLA11_ARATH Fasciclin-like arabinogalactan protein 11 OS=Arabidopsis thaliana GN=FLA11 PE=2 SV=2//1.87737e-60
PH01000098G1010	==	==	==	==	==	==	-1.5788	0.0017936	==	==	sp|Q761Z9|RH18_ORYSJ DEAD-box ATP-dependent RNA helicase 18 OS=Oryza sativa subsp. japonica GN=Os01g0164500 PE=1 SV=2//0
PH01000098G1600	==	==	==	==	==	==	5.5371	4.2799e-107	4.4102	1.3408e-96	sp|Q9LZJ5|AB14C_ARATH ABC transporter C family member 14 OS=Arabidopsis thaliana GN=ABCC14 PE=1 SV=1//3.76686e-74
PH01000099G0410	==	==	==	==	==	==	4.8843	0	5.2346	0	sp|P12653|GSTF1_MAIZE Glutathione S-transferase 1 OS=Zea mays GN=GST1 PE=1 SV=4//2.26495e-130
PH01000099G0590	==	==	==	==	==	==	5.286	2.8939e-29	4.3219	1.0784e-22	sp|Q9C544|CM3_ARATH Chorismate mutase 3, chloroplastic OS=Arabidopsis thaliana GN=CM3 PE=1 SV=1//2.26526e-64
PH01000099G0750	==	==	==	==	==	==	7.5414	3.7575e-111	6.8602	3.8725e-174	sp|Q50228|FMDA_METME Formamidase OS=Methylophilus methylotrophus GN=fmdA PE=1 SV=1//2.39502e-143
PH01000099G0950	==	==	==	==	==	==	-7.7572	9.7196e-06	-6.2628	0.00015939	-//-
PH01000100G0150	==	==	==	==	==	==	6.5149	3.7429e-15	5.7894	1.4228e-15	sp|Q94AI1|QWRF2_ARATH QWRF motif-containing protein 2 OS=Arabidopsis thaliana GN=QWRF2 PE=2 SV=1//2.52388e-16
PH01000100G1140	==	==	==	==	==	==	-2.6469	1.3566e-66	-1.368	2.2175e-30	sp|P49397|RS3A_ORYSJ 40S ribosomal protein S3a OS=Oryza sativa subsp. japonica GN=RPS3A PE=2 SV=2//1.85149e-161
PH01000100G1390	==	==	==	==	==	==	-1.2562	0.0013314	-1.9062	0.00065978	-//-
PH01000101G0070	==	==	==	==	==	==	-1.5711	5.5928e-17	==	==	sp|Q9ZTS1|SYM_ORYSJ Probable methionine--tRNA ligase OS=Oryza sativa subsp. japonica GN=Os06g0508700 PE=2 SV=2//0
PH01000101G0310	==	==	==	==	-4.0187	0.00015565	5.1474	7.0133e-05	==	==	sp|Q9SYD6|MATE1_ARATH MATE efflux family protein 1 OS=Arabidopsis thaliana GN=MATE PE=2 SV=2//1.0493e-124
PH01000101G0940	==	==	==	==	==	==	-1.7836	0.00092067	==	==	sp|Q22557|SPRTN_CAEEL SprT-like domain-containing protein Spartan OS=Caenorhabditis elegans GN=dvc-1 PE=1 SV=1//2.52231e-18
PH01000101G1130	==	==	==	==	==	==	-1.5486	5.9568e-05	-1.2855	0.00029921	sp|Q6NQK2|NAC8_ARATH NAC domain-containing protein 8 OS=Arabidopsis thaliana GN=NAC008 PE=2 SV=1//1.35777e-35
PH01000101G1180	==	==	==	==	==	==	-5.8567	6.5452e-45	-2.8339	2.4123e-24	sp|Q9ZU91|E133_ARATH Glucan endo-1,3-beta-glucosidase 3 OS=Arabidopsis thaliana GN=At2g01630 PE=1 SV=2//0
PH01000101G1740	==	==	==	==	==	==	-1.451	7.973e-05	==	==	sp|F4HXV6|NU155_ARATH Nuclear pore complex protein NUP155 OS=Arabidopsis thaliana GN=NUP155 PE=1 SV=1//0
PH01000102G0640	==	==	==	==	==	==	2.2049	0.0018399	1.9121	0.0012145	sp|Q0INM3|BGA15_ORYSJ Beta-galactosidase 15 OS=Oryza sativa subsp. japonica GN=Os12g0429200 PE=2 SV=1//0
PH01000103G0060	==	==	==	==	==	==	-1.8888	7.1017e-11	-1.6977	1.4341e-08	sp|O82528|RL15_PETHY 60S ribosomal protein L15 OS=Petunia hybrida GN=RPL15 PE=2 SV=1//5.31812e-99
PH01000103G0430	==	==	==	==	==	==	5.9429	6.0662e-22	5.9481	1.5951e-27	sp|Q9SIW1|BLH7_ARATH BEL1-like homeodomain protein 7 OS=Arabidopsis thaliana GN=BLH7 PE=2 SV=1//3.03724e-96
PH01000103G0860	==	==	==	==	==	==	1.7133	9.8404e-05	1.6128	0.00049059	sp|Q8L970|P4H7_ARATH Probable prolyl 4-hydroxylase 7 OS=Arabidopsis thaliana GN=P4H7 PE=2 SV=1//1.71429e-26
PH01000103G1050	==	==	==	==	==	==	-2.1439	0.00014367	==	==	-//-
PH01000103G1150	==	==	==	==	==	==	3.9921	7.5779e-08	3.1788	0.00041998	-//-
PH01000104G0200	==	==	==	==	==	==	-1.9148	7.7971e-21	==	==	sp|Q9STX5|ENPL_ARATH Endoplasmin homolog OS=Arabidopsis thaliana GN=SHD PE=1 SV=1//0
PH01000104G0300	==	==	==	==	-2.3969	2.8986e-06	2.0827	0.00022583	==	==	sp|Q8LPN7|RNG1L_ARATH E3 ubiquitin-protein ligase RING1-like OS=Arabidopsis thaliana GN=At3g19950 PE=1 SV=1//2.80178e-21
PH01000104G0640	==	==	==	==	==	==	-2.653	1.5027e-06	-1.8404	0.00019566	sp|Q9SZC9|HMA6_ARATH Copper-transporting ATPase PAA1, chloroplastic OS=Arabidopsis thaliana GN=PAA1 PE=2 SV=1//1.24328e-11
PH01000104G0710	==	==	==	==	==	==	-5.5965	1.6823e-11	-4.4594	2.009e-06	sp|Q9LFT5|EPFL1_ARATH EPIDERMAL PATTERNING FACTOR-like protein 1 OS=Arabidopsis thaliana GN=EPFL1 PE=1 SV=1//6.42822e-15
PH01000104G0880	==	==	==	==	==	==	-4.8249	3.76e-24	-4.588	1.9651e-21	sp|Q9FE06|EXOL2_ARATH Protein EXORDIUM-like 2 OS=Arabidopsis thaliana GN=EXL2 PE=2 SV=1//7.8395e-105
PH01000104G1190	==	==	==	==	-1.1529	3.6447e-06	1.5104	6.4711e-06	==	==	sp|Q6Z248|HOX20_ORYSJ Homeobox-leucine zipper protein HOX20 OS=Oryza sativa subsp. japonica GN=HOX20 PE=2 SV=1//1.91065e-17
PH01000104G1630	==	==	==	==	==	==	-1.533	0.0014682	==	==	sp|Q7XA39|RGA4_SOLBU Putative disease resistance protein RGA4 OS=Solanum bulbocastanum GN=RGA4 PE=2 SV=1//2.62409e-41
PH01000105G0290	==	==	==	==	==	==	-3.6578	5.652e-07	==	==	sp|Q8IWA0|WDR75_HUMAN WD repeat-containing protein 75 OS=Homo sapiens GN=WDR75 PE=1 SV=1//6.14745e-23
PH01000105G0420	==	==	==	==	==	==	11.005	1.2239e-16	7.0032	2.2278e-14	-//-
PH01000105G0910	==	==	==	==	==	==	-4.9874	1.988e-12	-4.5435	9.7589e-08	sp|F4JIF5|TCX2_ARATH Protein tesmin/TSO1-like CXC 2 OS=Arabidopsis thaliana GN=TCX2 PE=1 SV=1//2.32123e-49
PH01000105G1200	==	==	==	==	==	==	-1.8793	6.7057e-06	-1.3742	0.00030592	sp|Q5XEP2|HSOP2_ARATH Hsp70-Hsp90 organizing protein 2 OS=Arabidopsis thaliana GN=HOP2 PE=1 SV=1//1.15435e-07
PH01000106G0350	==	==	==	==	2.0371	4.4331e-07	-1.1426	0.00035072	==	==	sp|Q10Q07|NNJA1_ORYSJ Ninja-family protein Os03g0214200 OS=Oryza sativa subsp. japonica GN=Os03g0214200 PE=2 SV=1//2.02082e-139
PH01000106G0360	==	==	-1.112	1.05e-06	==	==	-7.6522	1.2107e-26	-6.5306	2.5481e-14	sp|Q10Q08|RFA1B_ORYSJ Replication protein A 70 kDa DNA-binding subunit B OS=Oryza sativa subsp. japonica GN=RPA1B PE=1 SV=1//0
PH01000106G0520	==	==	==	==	==	==	6.0154	0.001485	==	==	-//-
PH01000106G0670	==	==	==	==	==	==	-2.7652	0.00058195	==	==	sp|Q9LMG8|SNP30_ARATH Putative SNAP25 homologous protein SNAP30 OS=Arabidopsis thaliana GN=SNAP30 PE=3 SV=1//1.37218e-49
PH01000106G1010	==	==	==	==	==	==	1.4522	0.00060201	1.332	0.00071376	sp|Q8GWT1|GAUTE_ARATH Probable galacturonosyltransferase 14 OS=Arabidopsis thaliana GN=GAUT14 PE=2 SV=1//0
PH01000106G1250	==	==	==	==	==	==	2.6087	3.7586e-05	==	==	-//-
PH01000106G1290	==	==	==	==	==	==	-1.0017	2.7375e-06	-1.7296	9.0727e-11	sp|Q9M015|Y5161_ARATH Uncharacterized protein At5g01610 OS=Arabidopsis thaliana GN=At5g01610 PE=1 SV=1//6.15528e-20
PH01000106G1310	==	==	==	==	==	==	-1.7502	2.6536e-12	==	==	sp|Q86UA1|PRP39_HUMAN Pre-mRNA-processing factor 39 OS=Homo sapiens GN=PRPF39 PE=1 SV=3//1.10791e-67
PH01000106G1400	==	==	==	==	==	==	-3.7074	0.00082882	==	==	sp|Q9C533|ZDHC1_ARATH Probable protein S-acyltransferase 22 OS=Arabidopsis thaliana GN=PAT22 PE=2 SV=2//1.2921e-21
PH01000107G0940	==	==	==	==	==	==	7.7148	6.9606e-22	8.072	6.2853e-26	sp|Q94LW3|KNOS3_ORYSJ Homeobox protein knotted-1-like 3 OS=Oryza sativa subsp. japonica GN=HOS66 PE=2 SV=1//7.28379e-90
PH01000107G1210	==	==	==	==	-1.8467	4.5436e-05	2.8287	8.1315e-07	==	==	sp|Q9LX66|HERK_ARATH Receptor-like protein kinase HERK 1 OS=Arabidopsis thaliana GN=HERK1 PE=1 SV=1//1.33644e-06
PH01000107G1480	==	==	==	==	==	==	-2.7076	4.9532e-06	==	==	sp|B3SGL0|BCH_GENLU Beta-carotene 3-hydroxylase, chloroplastic OS=Gentiana lutea GN=BHY PE=2 SV=1//3.14902e-87
PH01000107G1540	==	==	==	==	==	==	-1.4446	1.0262e-30	==	==	sp|Q9CZX5|PINX1_MOUSE PIN2/TERF1-interacting telomerase inhibitor 1 OS=Mus musculus GN=Pinx1 PE=2 SV=2//9.15148e-08
PH01000107G1610	==	==	==	==	==	==	-2.4453	1.2176e-12	-1.6574	2.1212e-09	sp|Q3EDL4|Y1154_ARATH Probable serine/threonine-protein kinase At1g01540 OS=Arabidopsis thaliana GN=At1g01540 PE=1 SV=2//3.35412e-178
PH01000107G1710	==	==	==	==	==	==	3.0204	0.00077121	==	==	-//-
PH01000108G0430	==	==	==	==	==	==	-5.8786	8.1037e-10	-7.5455	7.2924e-05	sp|Q75I54|CCA31_ORYSJ Cyclin-A3-1 OS=Oryza sativa subsp. japonica GN=CYCA3-1 PE=3 SV=1//8.67079e-158
PH01000108G0600	==	==	==	==	==	==	-3.0785	0.0014878	==	==	-//-
PH01000108G0790	==	==	==	==	==	==	-5.6663	4.3446e-06	-3.7605	8.3957e-05	-//-
PH01000108G0820	==	==	==	==	==	==	-4.4498	0.00020115	==	==	-//-
PH01000109G0620	==	==	==	==	-1.4913	2.4573e-07	2.4167	7.7349e-11	==	==	-//-
PH01000109G0650	==	==	==	==	==	==	1.6912	1.4165e-07	1.5007	4.6876e-08	sp|Q8WTW3|COG1_HUMAN Conserved oligomeric Golgi complex subunit 1 OS=Homo sapiens GN=COG1 PE=1 SV=1//2.81253e-17
PH01000109G1100	==	==	==	==	==	==	-3.5695	4.5992e-05	-2.1887	0.0006739	-//-
PH01000109G1170	==	==	==	==	==	==	2.1765	5.0698e-09	2.4066	7.2179e-12	sp|Q7F613|SCAM2_ORYSJ Secretory carrier-associated membrane protein 2 OS=Oryza sativa subsp. japonica GN=SCAMP2 PE=2 SV=1//2.17032e-125
PH01000110G0260	==	==	==	==	==	==	10.701	2.3806e-14	9.3237	9.2624e-12	-//-
PH01000110G0380	==	==	==	==	==	==	-1.9769	0.0019317	==	==	sp|P04323|POL3_DROME Retrovirus-related Pol polyprotein from transposon 17.6 OS=Drosophila melanogaster GN=pol PE=3 SV=1//1.0078e-09
PH01000110G0940	==	==	==	==	==	==	-3.1359	4.3602e-05	-2.8204	0.00040024	sp|Q0ILZ4|RH9_ORYSJ DEAD-box ATP-dependent RNA helicase 9 OS=Oryza sativa subsp. japonica GN=Os12g0611200 PE=2 SV=1//0
PH01000110G1220	==	==	==	==	==	==	-1.286	2.2871e-07	==	==	sp|Q9S9Q9|Y1044_ARATH BTB/POZ domain-containing protein At1g30440 OS=Arabidopsis thaliana GN=At1g30440 PE=1 SV=2//0
PH01000110G1560	==	==	==	==	==	==	-4.9871	6.031e-06	-6.5557	3.4058e-05	sp|Q9BVG8|KIFC3_HUMAN Kinesin-like protein KIFC3 OS=Homo sapiens GN=KIFC3 PE=1 SV=4//1.16627e-99
PH01000111G0230	==	==	==	==	==	==	2.6548	4.2005e-26	2.923	2.3485e-31	sp|Q9LSB1|GUX1_ARATH UDP-glucuronate:xylan alpha-glucuronosyltransferase 1 OS=Arabidopsis thaliana GN=GUX1 PE=2 SV=1//0
PH01000111G0470	==	==	==	==	==	==	1.4643	2.8082e-05	1.565	2.0504e-09	sp|B8BBZ7|GATP3_ORYSI Probable gamma-aminobutyrate transaminase 3, mitochondrial OS=Oryza sativa subsp. indica GN=OsI_28220 PE=3 SV=1//3.65457e-171
PH01000111G0760	==	==	==	==	==	==	-1.1011	5.591e-10	==	==	sp|Q8L7V3|PMTQ_ARATH Probable methyltransferase PMT26 OS=Arabidopsis thaliana GN=At5g64030 PE=2 SV=1//0
PH01000111G0850	==	==	==	==	==	==	3.9235	0.0007501	6.9786	1.9221e-17	sp|Q7F2L3|NAC48_ORYSJ NAC domain-containing protein 48 OS=Oryza sativa subsp. japonica GN=NAC48 PE=2 SV=1//1.25471e-22
PH01000111G1080	==	==	==	==	==	==	5.1383	0.0011592	==	==	-//-
PH01000111G1140	==	==	==	==	==	==	-1.4514	1.0636e-24	-1.5205	3.2689e-19	sp|Q9M612|NACA_PINTA Nascent polypeptide-associated complex subunit alpha-like protein OS=Pinus taeda PE=2 SV=1//1.22445e-60
PH01000111G1290	==	==	==	==	==	==	-3.0622	6.4839e-26	-1.3404	1.3172e-09	sp|O00567|NOP56_HUMAN Nucleolar protein 56 OS=Homo sapiens GN=NOP56 PE=1 SV=4//7.42261e-176
PH01000111G1300	==	==	==	==	==	==	-4.3273	0.00016404	==	==	sp|O94514|NOP56_SCHPO Nucleolar protein 56 OS=Schizosaccharomyces pombe (strain 972 / ATCC 24843) GN=nop56 PE=3 SV=1//9.42659e-48
PH01000111G1390	==	==	==	==	==	==	-4.3951	4.6985e-32	-1.7248	1.4386e-11	sp|O00567|NOP56_HUMAN Nucleolar protein 56 OS=Homo sapiens GN=NOP56 PE=1 SV=4//0
PH01000111G1430	==	==	==	==	==	==	-1.7098	1.0431e-12	==	==	sp|Q10LF7|NUG2_ORYSJ Nuclear/nucleolar GTPase 2 OS=Oryza sativa subsp. japonica GN=NUG2 PE=1 SV=1//0
PH01000112G0020	==	==	==	==	==	==	-2.4163	1.3591e-43	-1.6157	2.9489e-24	sp|P50888|RL24_HORVU 60S ribosomal protein L24 OS=Hordeum vulgare GN=RPL24 PE=2 SV=1//2.63436e-72
PH01000112G0050	==	==	==	==	1.9794	3.4914e-50	3.0081	8.0639e-17	4.2697	9.1444e-93	sp|Q52QH4|NAC68_ORYSJ NAC domain-containing protein 68 OS=Oryza sativa subsp. japonica GN=NAC68 PE=2 SV=1//1.85839e-121
PH01000112G0370	==	==	==	==	1.0841	1.2815e-05	-2.0647	2.6811e-34	-1.0799	4.5527e-22	sp|P30792|PMGI_MAIZE 2,3-bisphosphoglycerate-independent phosphoglycerate mutase OS=Zea mays PE=1 SV=1//0
PH01000112G0630	==	==	==	==	==	==	5.7094	0.00023742	==	==	sp|C0LGD7|Y1684_ARATH Probable LRR receptor-like serine/threonine-protein kinase At1g06840 OS=Arabidopsis thaliana GN=At1g06840 PE=2 SV=2//0
PH01000112G0830	==	==	==	==	==	==	-1.8696	3.4585e-05	==	==	sp|Q9LVM0|Y5830_ARATH Probable inactive receptor kinase At5g58300 OS=Arabidopsis thaliana GN=At5g58300 PE=2 SV=1//0
PH01000112G0890	==	==	==	==	-2.7464	0.0002128	5.5755	2.9461e-06	==	==	-//-
PH01000112G1050	==	==	==	==	==	==	4.5718	8.3094e-27	5.2557	7.2816e-54	sp|Q43240|TCMO_ZINVI Trans-cinnamate 4-monooxygenase OS=Zinnia violacea GN=CYP73A12 PE=2 SV=1//0
PH01000113G0130	==	==	==	==	==	==	1.4077	1.7535e-05	1.3165	0.0014463	sp|Q9ZTP5|RPE_ORYSJ Ribulose-phosphate 3-epimerase, chloroplastic OS=Oryza sativa subsp. japonica GN=RPE PE=1 SV=2//3.55245e-137
PH01000113G0550	==	==	==	==	==	==	-4.3134	1.2548e-23	-4.5046	6.0369e-31	sp|Q8S7W9|HOX21_ORYSJ Homeobox-leucine zipper protein HOX21 OS=Oryza sativa subsp. japonica GN=HOX21 PE=2 SV=1//7.24322e-120
PH01000113G0780	==	==	==	==	-1.0637	1.5378e-05	2.9117	6.3504e-17	==	==	sp|Q9CA63|FBK29_ARATH F-box/kelch-repeat protein At1g74510 OS=Arabidopsis thaliana GN=At1g74510 PE=2 SV=1//3.16637e-79
PH01000113G1040	==	==	==	==	==	==	1.6942	2.4534e-05	1.4942	0.0013986	sp|Q8LLD0|NUP96_ARATH Nuclear pore complex protein NUP96 OS=Arabidopsis thaliana GN=NUP96 PE=1 SV=1//5.25022e-47
PH01000113G1090	==	==	==	==	-3.3767	3.084e-13	2.1194	1.1314e-06	==	==	-//-
PH01000113G1220	==	==	==	==	==	==	-5.8515	4.6585e-08	-4.8705	1.0425e-05	-//-
PH01000113G1320	==	==	==	==	==	==	3.3384	9.88e-06	2.6755	0.0004058	-//-
PH01000114G0010	==	==	==	==	-2.5626	1.5567e-05	2.8323	2.4947e-05	==	==	sp|A2X0R4|MOC2B_ORYSI Molybdopterin synthase catalytic subunit OS=Oryza sativa subsp. indica GN=MOCS2 PE=3 SV=1//1.43314e-63
PH01000114G0340	==	==	==	==	==	==	-3.0113	0.00011233	-2.2475	0.0013547	sp|Q9C811|NU160_ARATH Nuclear pore complex protein NUP160 OS=Arabidopsis thaliana GN=NUP160 PE=1 SV=2//2.97502e-121
PH01000114G0460	==	==	==	==	==	==	-1.2114	1.207e-20	==	==	sp|Q6Z2Z4|IF4A3_ORYSJ Eukaryotic initiation factor 4A-3 OS=Oryza sativa subsp. japonica GN=Os02g0146600 PE=2 SV=1//0
PH01000114G0610	==	==	==	==	==	==	2.4392	8.6387e-07	2.1256	9.8613e-10	-//-
PH01000114G1020	==	==	==	==	==	==	2.9953	4.7315e-18	2.1205	1.1126e-09	sp|Q54NS9|AIFA_DICDI Apoptosis-inducing factor homolog A OS=Dictyostelium discoideum GN=aifA PE=3 SV=1//3.38211e-40
PH01000114G1210	==	==	==	==	1.3689	6.6674e-06	7.4224	3.6717e-07	9.6791	4.5993e-14	sp|Q67UW5|GUN5_ORYSJ Endoglucanase 5 OS=Oryza sativa subsp. japonica GN=Os02g0151300 PE=2 SV=1//0
PH01000115G0020	==	==	==	==	2.0109	3.7968e-08	4.6181	0.00019166	8.9318	8.9999e-14	sp|Q9LMA8|TI10A_ARATH Protein TIFY 10A OS=Arabidopsis thaliana GN=TIFY10A PE=1 SV=1//8.07036e-16
PH01000115G0040	-3.9327	1.46e-05	==	==	==	==	4.0715	1.6576e-35	8.9586	3.8492e-55	-//-
PH01000115G0180	==	==	==	==	==	==	5.5149	6.0862e-15	5.5371	7.6845e-12	-//-
PH01000115G0470	==	==	==	==	-1.9983	2.7392e-08	5.0198	4.4754e-17	3.0024	0.00071145	sp|Q8H0T5|ERF73_ARATH Ethylene-responsive transcription factor ERF073 OS=Arabidopsis thaliana GN=ERF073 PE=2 SV=1//3.24837e-18
PH01000115G0490	==	==	==	==	-2.5858	1.3968e-84	2.2746	6.5227e-57	==	==	sp|Q8H0T5|ERF73_ARATH Ethylene-responsive transcription factor ERF073 OS=Arabidopsis thaliana GN=ERF073 PE=2 SV=1//8.45972e-08
PH01000115G0630	==	==	==	==	==	==	-2.5488	0.00012095	-2.1565	0.00023208	sp|Q9C8M9|SRF6_ARATH Protein STRUBBELIG-RECEPTOR FAMILY 6 OS=Arabidopsis thaliana GN=SRF6 PE=1 SV=1//1.81806e-66
PH01000115G0880	==	==	==	==	==	==	-5.0266	1.0961e-06	==	==	sp|Q10QS9|Y3845_ORYSJ B3 domain-containing protein Os03g0184500 OS=Oryza sativa subsp. japonica GN=Os03g0184500 PE=2 SV=1//3.45413e-121
PH01000115G1120	==	==	==	==	==	==	2.9483	0.00010517	==	==	sp|O70472|TM131_MOUSE Transmembrane protein 131 OS=Mus musculus GN=Tmem131 PE=2 SV=2//3.72132e-09
PH01000115G1360	==	==	==	==	==	==	-3.8143	0.00047853	==	==	sp|Q42463|DCL_SOLLC Protein DCL, chloroplastic OS=Solanum lycopersicum GN=DCL PE=2 SV=1//6.7791e-06
PH01000116G0770	==	==	==	==	==	==	2.5866	0.00040813	==	==	sp|Q9LYV6|GEML5_ARATH GEM-like protein 5 OS=Arabidopsis thaliana GN=At5g13200 PE=1 SV=1//1.36989e-92
PH01000116G0910	==	==	==	==	==	==	-1.5996	2.3584e-11	==	==	sp|Q2QQX6|ARFX_ORYSJ Auxin response factor 24 OS=Oryza sativa subsp. japonica GN=ARF24 PE=2 SV=1//0
PH01000117G0100	==	==	==	==	==	==	-3.2095	1.527e-16	-1.2134	7.8322e-06	sp|O23627|SYGM1_ARATH Glycine--tRNA ligase, mitochondrial 1 OS=Arabidopsis thaliana GN=At1g29880 PE=1 SV=1//0
PH01000117G0470	==	==	==	==	==	==	1.7719	3.4535e-07	1.3747	0.00082275	-//-
PH01000117G0520	==	==	==	==	==	==	5.0736	5.4566e-24	3.8603	1.4691e-11	sp|Q9FY93|NAC83_ARATH NAC domain-containing protein 83 OS=Arabidopsis thaliana GN=NAC083 PE=1 SV=1//1.69139e-39
PH01000117G0590	==	==	==	==	==	==	-1.6367	2.1031e-05	==	==	sp|Q9XGY4|TIM8_ARATH Mitochondrial import inner membrane translocase subunit TIM8 OS=Arabidopsis thaliana GN=TIM8 PE=1 SV=1//2.3015e-19
PH01000117G0610	==	==	==	==	==	==	-2.2298	3.0407e-25	-1.3879	8.5412e-11	sp|Q9LKA5|MORF8_ARATH Multiple organellar RNA editing factor 8, chloroplastic/mitochondrial OS=Arabidopsis thaliana GN=MORF8 PE=1 SV=1//6.31054e-71
PH01000117G0630	==	==	==	==	==	==	1.8196	5.9628e-05	1.5859	0.00076784	sp|Q0WQK2|ZDHC9_ARATH Probable protein S-acyltransferase 7 OS=Arabidopsis thaliana GN=PAT07 PE=1 SV=1//2.76572e-25
PH01000117G0680	==	==	==	==	==	==	-5.5928	2.3242e-10	-2.2678	0.00045537	sp|Q6YZF3|SWT11_ORYSJ Bidirectional sugar transporter SWEET11 OS=Oryza sativa subsp. japonica GN=SWEET11 PE=1 SV=1//3.57328e-165
PH01000117G0840	==	==	==	==	==	==	1.5086	4.5225e-05	1.7352	2.8614e-09	sp|Q9LT15|STP10_ARATH Sugar transport protein 10 OS=Arabidopsis thaliana GN=STP10 PE=2 SV=1//1.37464e-16
PH01000117G0850	==	==	==	==	==	==	-3.1318	2.4954e-27	-1.8648	4.8596e-15	sp|P35685|RL7A_ORYSJ 60S ribosomal protein L7a OS=Oryza sativa subsp. japonica GN=RPL7A PE=2 SV=1//3.36384e-155
PH01000118G0030	==	==	1.0012	4.03e-22	3.212	3.0007e-101	-1.7977	1.0021e-35	==	==	sp|Q8W3M4|Y4744_ARATH Uncharacterized protein At4g06744 OS=Arabidopsis thaliana GN=At4g06744 PE=2 SV=1//3.7445e-101
PH01000118G0310	==	==	==	==	==	==	-8.2313	3.8032e-07	-4.9975	4.9002e-06	-//-
PH01000118G0560	==	==	==	==	-1.187	1.9217e-07	1.7686	3.4243e-09	==	==	sp|Q8N1E6|FXL14_HUMAN F-box/LRR-repeat protein 14 OS=Homo sapiens GN=FBXL14 PE=1 SV=1//4.37818e-10
PH01000118G0650	==	==	==	==	==	==	-1.0013	3.7007e-18	==	==	sp|Q9M5M1|RS11_EUPES 40S ribosomal protein S11 OS=Euphorbia esula GN=RPS11 PE=2 SV=1//7.14761e-83
PH01000118G0670	==	==	==	==	==	==	1.4955	1.7267e-05	1.6112	2.1899e-09	sp|Q0JBY9|TR120_ORYSJ Trafficking protein particle complex II-specific subunit 120 homolog OS=Oryza sativa subsp. japonica GN=TRS120 PE=2 SV=1//0
PH01000118G0790	==	==	==	==	==	==	-1.0444	0.00011452	==	==	sp|Q6TRW4|PDS5B_RAT Sister chromatid cohesion protein PDS5 homolog B OS=Rattus norvegicus GN=Pds5b PE=2 SV=2//1.5745e-16
PH01000118G1150	==	==	==	==	==	==	-2.9036	1.8947e-06	-2.9792	3.0238e-06	sp|P05100|3MG1_ECOLI DNA-3-methyladenine glycosylase 1 OS=Escherichia coli (strain K12) GN=tag PE=1 SV=1//6.46665e-44
PH01000118G1190	==	==	==	==	==	==	-2.2663	1.7575e-136	-1.4211	3.2606e-61	sp|Q07761|RL23A_TOBAC 60S ribosomal protein L23a OS=Nicotiana tabacum GN=RPL23A PE=2 SV=1//5.2797e-46
PH01000118G1330	==	==	==	==	-1.1607	1.2246e-16	3.0088	6.8761e-52	1.8547	9.2745e-12	sp|Q8GSM7|HST_TOBAC Shikimate O-hydroxycinnamoyltransferase OS=Nicotiana tabacum GN=HST PE=1 SV=1//1.41304e-48
PH01000118G1400	==	==	==	==	==	==	-2.263	0.0003264	==	==	-//-
PH01000118G1630	==	==	==	==	==	==	-1.8002	3.8965e-08	==	==	sp|Q9ZPR1|CD48B_ARATH Cell division control protein 48 homolog B OS=Arabidopsis thaliana GN=CDC48B PE=2 SV=1//5.4012e-29
PH01000118G1660	==	==	==	==	==	==	1.1965	5.3085e-21	==	==	sp|Q0JC10|DCAM_ORYSJ S-adenosylmethionine decarboxylase proenzyme OS=Oryza sativa subsp. japonica GN=SAMDC PE=2 SV=1//0
PH01000119G0710	==	==	==	==	==	==	3.9967	0.00034134	3.7277	0.00065943	sp|Q9M0B6|GAE1_ARATH UDP-glucuronate 4-epimerase 1 OS=Arabidopsis thaliana GN=GAE1 PE=1 SV=1//0
PH01000119G1000	==	==	==	==	==	==	3.8322	1.1145e-59	3.4357	1.0953e-36	sp|P55748|CBP22_HORVU Serine carboxypeptidase II-2 (Fragment) OS=Hordeum vulgare GN=CXP;2-2 PE=1 SV=1//0
PH01000120G0370	==	==	==	==	==	==	-3.5399	2.039e-07	-2.1671	0.00050481	sp|Q9M891|PP208_ARATH Pentatricopeptide repeat-containing protein At3g02490, mitochondrial OS=Arabidopsis thaliana GN=At3g02490 PE=2 SV=1//7.66215e-91
PH01000120G1030	==	==	==	==	==	==	6.0016	1.3639e-06	==	==	sp|Q9ZSP5|AIR3_ARATH Subtilisin-like protease SBT5.3 OS=Arabidopsis thaliana GN=AIR3 PE=2 SV=1//0
PH01000120G1060	==	==	==	==	-1.4407	0.00015495	10.08	1.2428e-10	7.9421	6.0305e-06	-//-
PH01000120G1090	==	==	==	==	==	==	2.0001	2.0578e-08	==	==	sp|Q9FVJ3|AGD12_ARATH ADP-ribosylation factor GTPase-activating protein AGD12 OS=Arabidopsis thaliana GN=AGD12 PE=1 SV=1//2.10967e-09
PH01000120G1300	==	==	==	==	==	==	-3.5242	0.00019778	==	==	-//-
PH01000120G1320	==	==	==	==	==	==	-2.4714	0.00014291	==	==	sp|O49621|MLO1_ARATH MLO-like protein 1 OS=Arabidopsis thaliana GN=MLO1 PE=1 SV=1//1.30478e-16
PH01000120G1660	==	==	==	==	==	==	-1.7221	0.00074301	==	==	sp|Q9FL54|DNAJ6_ARATH Chaperone protein dnaJ 6 OS=Arabidopsis thaliana GN=ATJ6 PE=2 SV=1//2.07221e-89
PH01000121G0440	==	==	==	==	==	==	-3.1146	5.4496e-15	-1.6917	3.3272e-09	sp|Q9SZ67|WRK19_ARATH Probable WRKY transcription factor 19 OS=Arabidopsis thaliana GN=WRKY19 PE=2 SV=1//2.28772e-41
PH01000121G0740	==	==	==	==	==	==	3.1799	1.4936e-07	==	==	sp|Q9AXA6|ABIL1_ORYSJ Probable protein ABIL1 OS=Oryza sativa subsp. japonica GN=Os01g0622700 PE=2 SV=1//1.47137e-21
PH01000121G1170	==	==	==	==	==	==	-1.195	3.229e-06	==	==	sp|Q940B8|KIN13_ARATH Kinesin-13A OS=Arabidopsis thaliana GN=KINESIN-13A PE=1 SV=1//1.61336e-167
PH01000122G0090	==	==	==	==	==	==	2.0529	0.0018172	==	==	-//-
PH01000122G0460	==	==	==	==	==	==	-1.6208	0.00069107	==	==	sp|Q6ATS0|CHLD_ORYSJ Magnesium-chelatase subunit ChlD, chloroplastic OS=Oryza sativa subsp. japonica GN=CHLD PE=1 SV=1//1.54256e-29
PH01000122G0840	==	==	==	==	==	==	-8.4537	6.2022e-08	-5.182	1.0854e-06	sp|P46690|GASA4_ARATH Gibberellin-regulated protein 4 OS=Arabidopsis thaliana GN=GASA4 PE=1 SV=2//1.34341e-23
PH01000122G0960	==	==	==	==	==	==	-2.6988	1.6811e-09	-1.445	0.00017825	sp|P50888|RL24_HORVU 60S ribosomal protein L24 OS=Hordeum vulgare GN=RPL24 PE=2 SV=1//3.30103e-69
PH01000122G1000	==	==	==	==	2.7655	6.6951e-50	5.2785	1.9056e-11	7.3785	2.2234e-72	sp|Q7EZT1|NAC67_ORYSJ NAC domain-containing protein 67 OS=Oryza sativa subsp. japonica GN=NAC67 PE=2 SV=1//3.5308e-74
PH01000122G1010	==	==	==	==	==	==	2.4609	2.7936e-129	1.8618	3.8046e-76	sp|Q75HE6|MTHR_ORYSJ Probable methylenetetrahydrofolate reductase OS=Oryza sativa subsp. japonica GN=Os03g0815200 PE=2 SV=1//0
PH01000122G1120	==	==	-1.3078	2.08e-06	==	==	-1.1675	1.3148e-08	==	==	sp|Q9SUE3|CRF4_ARATH Ethylene-responsive transcription factor CRF4 OS=Arabidopsis thaliana GN=CRF4 PE=1 SV=2//2.08852e-07
PH01000122G1270	==	==	==	==	==	==	-2.2036	1.6999e-77	-1.2981	1.5756e-33	sp|P49216|RS26_ORYSJ 40S ribosomal protein S26 OS=Oryza sativa subsp. japonica GN=RPS26 PE=2 SV=2//4.63202e-36
PH01000122G1400	==	==	==	==	==	==	4.0133	5.766e-06	3.0764	0.00067453	sp|Q9ZQR8|LURP1_ARATH Protein LURP1 OS=Arabidopsis thaliana GN=LURP1 PE=2 SV=1//3.60651e-20
PH01000122G1500	==	==	==	==	-1.5984	2.96e-09	8.3346	7.5731e-25	6.5244	1.494e-10	sp|Q9SF09|ANT1_ARATH Amino acid transporter ANT1 OS=Arabidopsis thaliana GN=ANT1 PE=1 SV=1//3.52135e-109
PH01000122G1630	==	==	==	==	==	==	10.398	2.4667e-66	9.992	1.4968e-53	sp|O80919|TBL34_ARATH Protein trichome birefringence-like 34 OS=Arabidopsis thaliana GN=TBL34 PE=2 SV=2//2.98285e-139
PH01000122G1640	==	==	==	==	==	==	4.6451	0	4.0361	0	sp|F4IH21|TBL33_ARATH Protein trichome birefringence-like 33 OS=Arabidopsis thaliana GN=TBL33 PE=2 SV=1//1.99699e-162
PH01000122G1730	==	==	==	==	==	==	2.6885	4.3305e-17	2.5682	8.0768e-14	sp|F4IH21|TBL33_ARATH Protein trichome birefringence-like 33 OS=Arabidopsis thaliana GN=TBL33 PE=2 SV=1//4.74265e-140
PH01000123G0190	==	==	==	==	==	==	1.306	4.3128e-05	==	==	sp|Q9ZV56|CCT1_ARATH Choline-phosphate cytidylyltransferase 1 OS=Arabidopsis thaliana GN=CCT1 PE=1 SV=1//1.41755e-116
PH01000123G0310	==	==	==	==	==	==	10.091	7.1337e-20	8.3963	2.3011e-19	sp|Q9LIE6|VQ22_ARATH VQ motif-containing protein 22 OS=Arabidopsis thaliana GN=VQ22 PE=2 SV=1//2.64054e-06
PH01000123G0740	==	==	==	==	==	==	-1.0249	0.0014768	==	==	sp|Q9ZVW2|HEN2_ARATH Protein HUA ENHANCER 2 OS=Arabidopsis thaliana GN=HEN2 PE=1 SV=2//0
PH01000123G1050	==	==	==	==	==	==	3.4846	4.169e-119	3.2762	1.3002e-86	sp|O82179|GCSH2_ARATH Glycine cleavage system H protein 2, mitochondrial OS=Arabidopsis thaliana GN=GDH2 PE=2 SV=1//1.87506e-77
PH01000123G1110	==	==	==	==	==	==	-1.0316	2.2363e-43	==	==	sp|P12783|PGKY_WHEAT Phosphoglycerate kinase, cytosolic OS=Triticum aestivum PE=2 SV=1//3.56396e-29
PH01000123G1290	==	==	==	==	==	==	-4.6817	5.0761e-05	==	==	sp|F4IDQ5|JASON_ARATH Protein JASON OS=Arabidopsis thaliana GN=JASON PE=2 SV=1//2.40367e-16
PH01000123G1360	==	==	==	==	==	==	-3.991	0.00094429	-3.1811	0.001422	sp|C6L7U1|LIN1_LOTJA Putative E3 ubiquitin-protein ligase LIN-1 OS=Lotus japonicus GN=CERBERUS PE=2 SV=2//5.44914e-16
PH01000124G0470	==	==	==	==	==	==	-3.2783	5.1887e-05	==	==	sp|F4KBW6|NU205_ARATH Nuclear pore complex protein NUP205 OS=Arabidopsis thaliana GN=NUP205 PE=1 SV=1//3.69136e-34
PH01000124G0660	==	==	-1.1155	2.88e-06	==	==	-2.6332	1.0818e-20	-1.1776	1.0765e-05	sp|O22969|Y2416_ARATH Uncharacterized protein At2g34160 OS=Arabidopsis thaliana GN=At2g34160 PE=1 SV=1//4.68063e-37
PH01000124G1110	==	==	==	==	==	==	-1.0743	1.692e-10	==	==	sp|Q9LY75|CYP63_ARATH Peptidyl-prolyl cis-trans isomerase CYP63 OS=Arabidopsis thaliana GN=CYP63 PE=1 SV=1//2.88645e-52
PH01000125G0830	==	==	==	==	==	==	-2.6139	3.6692e-09	-2.0247	6.4637e-07	sp|Q5Z5B2|AGO1D_ORYSJ Protein argonaute 1D OS=Oryza sativa subsp. japonica GN=AGO1D PE=2 SV=1//0
PH01000125G1100	==	==	==	==	1.6976	5.5004e-16	-1.6022	7.3653e-24	==	==	sp|Q9LXT9|CALS3_ARATH Callose synthase 3 OS=Arabidopsis thaliana GN=CALS3 PE=2 SV=3//0
PH01000125G1170	==	==	==	==	==	==	1.3525	6.4242e-05	1.2388	4.5939e-05	-//-
PH01000125G1190	==	==	==	==	==	==	2.0713	0.00051027	==	==	-//-
PH01000125G1210	==	==	==	==	==	==	2.2363	2.0533e-05	1.871	1.9571e-05	sp|B3LF48|EHD2_ARATH EH domain-containing protein 2 OS=Arabidopsis thaliana GN=EHD2 PE=1 SV=1//9.0561e-14
PH01000126G0310	==	==	==	==	==	==	-2.2045	8.607e-11	-1.6711	6.6479e-09	sp|Q7G8Y3|ISW2_ORYSJ Probable chromatin-remodeling complex ATPase chain OS=Oryza sativa subsp. japonica GN=Os01g0367900 PE=2 SV=2//0
PH01000127G0210	==	==	==	==	==	==	2.1825	2.1242e-06	2.6514	7.6196e-06	-//-
PH01000127G0420	==	==	==	==	-1.162	4.1075e-10	4.0949	1.0455e-41	3.0605	2.9009e-15	sp|P47815|IF1A_WHEAT Eukaryotic translation initiation factor 1A OS=Triticum aestivum PE=1 SV=2//1.76573e-67
PH01000127G0540	==	==	==	==	==	==	4.4056	5.2247e-43	5.3728	1.7878e-81	sp|Q6K4V2|SWET4_ORYSJ Bidirectional sugar transporter SWEET4 OS=Oryza sativa subsp. japonica GN=SWEET4 PE=2 SV=1//2.01547e-112
PH01000127G0800	==	==	==	==	==	==	-2.5553	3.9277e-08	-1.585	4.0492e-06	-//-
PH01000127G0920	==	==	==	==	==	==	8.101	0.00028898	==	==	sp|Q9LVY1|TAT_ARATH Tyrosine aminotransferase OS=Arabidopsis thaliana GN=TAT PE=2 SV=1//2.02045e-09
PH01000127G0940	==	==	==	==	==	==	6.3718	2.2543e-23	4.6233	7.3719e-17	sp|Q9ST02|NAATA_HORVU Nicotianamine aminotransferase A OS=Hordeum vulgare GN=naat-A PE=1 SV=2//8.53551e-150
PH01000127G1010	==	==	==	==	==	==	-5.0023	5.3678e-06	-4.3591	0.00029921	sp|Q6DR04|RTNLQ_ARATH Reticulon-like protein B17 OS=Arabidopsis thaliana GN=RTNLB17 PE=2 SV=1//1.6323e-40
PH01000128G1190	==	==	==	==	==	==	-2.7965	3.6566e-11	==	==	sp|Q5SWD9|TSR1_MOUSE Pre-rRNA-processing protein TSR1 homolog OS=Mus musculus GN=Tsr1 PE=2 SV=1//3.66438e-90
PH01000129G0140	==	==	==	==	==	==	1.4818	0.0007892	==	==	sp|Q10QL5|BIP2C_ORYSJ Probable protein phosphatase 2C BIPP2C1 OS=Oryza sativa subsp. japonica GN=BIPP2C1 PE=2 SV=1//0
PH01000129G0820	==	==	==	==	==	==	-2.4227	6.3026e-16	-2.3899	1.2604e-19	sp|Q40522|RB11D_TOBAC Ras-related protein Rab11D OS=Nicotiana tabacum GN=RAB11D PE=2 SV=1//1.2362e-116
PH01000129G0940	==	==	==	==	==	==	-5.0446	2.6757e-08	-3.5038	8.7743e-05	sp|Q9SK87|ADHL2_ARATH Alcohol dehydrogenase-like 2 OS=Arabidopsis thaliana GN=At1g22440 PE=2 SV=1//1.87343e-23
PH01000129G1010	==	==	==	==	-1.8651	0.0002369	4.0351	5.9837e-08	==	==	-//-
PH01000129G1060	==	==	==	==	==	==	2.8297	1.6824e-05	3.6119	2.4871e-08	sp|Q10QP3|HOX13_ORYSJ Homeobox-leucine zipper protein HOX13 OS=Oryza sativa subsp. japonica GN=HOX13 PE=2 SV=1//4.79907e-82
PH01000130G0230	==	==	==	==	-2.8223	3.9443e-05	3.0843	5.6963e-05	==	==	-//-
PH01000130G0310	==	==	==	==	==	==	-4.9789	9.1594e-06	==	==	-//-
PH01000130G0820	==	==	==	==	==	==	-7.7578	3.6301e-104	-5.7841	6.5451e-221	sp|O65091|NLTP4_ORYSJ Non-specific lipid-transfer protein 4 OS=Oryza sativa subsp. japonica GN=Os12g0114500 PE=3 SV=2//5.87871e-36
PH01000130G1040	==	==	==	==	==	==	2.7083	1.4934e-05	2.3171	0.00076253	-//-
PH01000131G0440	==	==	==	==	-1.9355	0.00016549	9.4214	8.978e-08	==	==	-//-
PH01000131G0830	==	==	==	==	==	==	-1.22	0.00029277	==	==	-//-
PH01000131G0860	==	==	==	==	==	==	-1.5662	0.0012368	-1.4787	0.00067547	sp|Q650U0|BASS5_ORYSJ Probable sodium/metabolite cotransporter BASS5, chloroplastic OS=Oryza sativa subsp. japonica GN=BASS5 PE=2 SV=1//0
PH01000131G0920	==	==	==	==	==	==	-2.0278	9.391e-63	-1.1562	9.1e-31	sp|Q650T9|RH7_ORYSJ DEAD-box ATP-dependent RNA helicase 7 OS=Oryza sativa subsp. japonica GN=Os09g0520700 PE=2 SV=1//0
PH01000131G1230	==	==	==	==	-5.8638	1.5096e-09	3.9801	4.4938e-08	==	==	sp|Q3T5N4|DRE1B_ORYSJ Dehydration-responsive element-binding protein 1B OS=Oryza sativa subsp. japonica GN=DREB1B PE=2 SV=1//1.19048e-50
PH01000131G1260	==	==	==	==	==	==	8.3438	9.5753e-05	==	==	sp|A2Z389|DRE1A_ORYSI Dehydration-responsive element-binding protein 1A OS=Oryza sativa subsp. indica GN=DREB1A PE=3 SV=1//5.54899e-75
PH01000131G1390	==	==	==	==	==	==	2.0073	4.858e-10	1.8595	4.5441e-12	sp|Q0WUQ1|BAG1_ARATH BAG family molecular chaperone regulator 1 OS=Arabidopsis thaliana GN=BAG1 PE=1 SV=1//1.64179e-65
PH01000131G1400	==	==	==	==	==	==	-1.8086	3.5492e-06	==	==	sp|A7SL20|RRP36_NEMVE Ribosomal RNA processing protein 36 homolog OS=Nematostella vectensis GN=v1g245966 PE=3 SV=1//6.71332e-23
PH01000131G1460	==	==	==	==	==	==	5.27	1.1885e-09	4.5106	1.2441e-06	sp|Q8L649|BB_ARATH E3 ubiquitin ligase BIG BROTHER OS=Arabidopsis thaliana GN=BB PE=1 SV=1//1.80075e-30
PH01000131G1570	==	==	==	==	==	==	2.8341	6.7986e-13	1.8132	3.5464e-06	sp|Q9LYP1|RBL3_ARATH RHOMBOID-like protein 3 OS=Arabidopsis thaliana GN=RBL3 PE=2 SV=1//6.54762e-91
PH01000132G0260	==	==	==	==	==	==	5.0261	5.9815e-09	5.9732	5.3417e-12	sp|Q8W4F0|DAR1_ARATH Protein DA1-related 1 OS=Arabidopsis thaliana GN=DAR1 PE=1 SV=3//4.68215e-60
PH01000133G0320	==	==	==	==	==	==	2.4257	0.0001298	==	==	sp|Q9M1J1|FIS1A_ARATH Mitochondrial fission 1 protein A OS=Arabidopsis thaliana GN=FIS1A PE=1 SV=1//2.67249e-68
PH01000133G0330	==	==	==	==	==	==	4.5317	2.4282e-09	3.0484	0.0003588	sp|Q9SE45|ANXD3_ARATH Annexin D3 OS=Arabidopsis thaliana GN=ANN3 PE=2 SV=2//3.02951e-84
PH01000133G0340	==	==	==	==	==	==	4.3299	2.4997e-21	3.4582	9.6736e-16	sp|Q9ZVJ6|ANXD4_ARATH Annexin D4 OS=Arabidopsis thaliana GN=ANN4 PE=2 SV=1//4.92678e-74
PH01000133G0880	==	==	==	==	-2.8124	3.8406e-42	3.0593	3.2496e-40	==	==	sp|Q8RZB5|CML10_ORYSJ Probable calcium-binding protein CML10 OS=Oryza sativa subsp. japonica GN=CML10 PE=2 SV=1//1.95772e-68
PH01000133G1150	==	==	==	==	==	==	-6.9643	8.3327e-07	-3.9605	4.217e-05	sp|P32439|MFS18_MAIZE MFS18 protein OS=Zea mays GN=MFS18 PE=2 SV=1//1.60783e-18
PH01000133G1360	==	==	==	==	==	==	-1.9032	1.2403e-07	==	==	-//-
PH01000134G0230	==	==	==	==	==	==	1.4049	0.0011107	==	==	sp|Q99942|RNF5_HUMAN E3 ubiquitin-protein ligase RNF5 OS=Homo sapiens GN=RNF5 PE=1 SV=1//2.48155e-22
PH01000134G0410	==	==	==	==	1.1436	4.4469e-25	3.8375	2.304e-38	4.7568	3.8045e-102	sp|O65685|BLH6_ARATH BEL1-like homeodomain protein 6 OS=Arabidopsis thaliana GN=BLH6 PE=1 SV=1//3.32597e-100
PH01000134G0740	==	==	==	==	==	==	-5.7908	2.4233e-09	-7.6447	4.4072e-05	sp|C0LGF4|FEI1_ARATH LRR receptor-like serine/threonine-protein kinase FEI 1 OS=Arabidopsis thaliana GN=FEI1 PE=1 SV=1//4.1894e-122
PH01000134G0820	==	==	==	==	1.1958	1.3207e-30	1.2126	2.3878e-06	2.1813	6.8929e-46	sp|Q9LV11|PMA11_ARATH ATPase 11, plasma membrane-type OS=Arabidopsis thaliana GN=AHA11 PE=1 SV=1//0
PH01000134G1270	==	==	==	==	==	==	1.989	0.00094666	==	==	sp|Q39247|2ABB_ARATH Serine/threonine protein phosphatase 2A 55 kDa regulatory subunit B beta isoform OS=Arabidopsis thaliana GN=PP2AB2 PE=1 SV=1//6.55494e-07
PH01000135G0040	==	==	==	==	==	==	2.3022	1.9274e-05	2.5365	5.0696e-05	-//-
PH01000135G0110	==	==	==	==	-1.5367	8.318e-22	3.0608	5.4752e-45	2.2906	1.576e-11	sp|Q5NTH4|SK1_ORYSJ Shikimate kinase 1, chloroplastic OS=Oryza sativa subsp. japonica GN=SK1 PE=1 SV=1//5.0629e-177
PH01000135G0620	==	==	==	==	==	==	-2.3195	4.0455e-10	-4.8893	2.6349e-13	sp|Q9C9L2|TCP15_ARATH Transcription factor TCP15 OS=Arabidopsis thaliana GN=TCP15 PE=2 SV=1//2.89872e-29
PH01000135G0980	==	==	==	==	==	==	4.4328	1.0839e-10	3.9306	2.1323e-08	sp|Q9AST3|SBH2_ARATH Sphinganine C(4)-monooxygenase 2 OS=Arabidopsis thaliana GN=SBH2 PE=1 SV=1//5.43003e-122
PH01000135G1480	==	==	==	==	==	==	-2.5146	0.00060668	==	==	sp|Q6ZGU9|EXPA5_ORYSJ Expansin-A5 OS=Oryza sativa subsp. japonica GN=EXPA5 PE=2 SV=1//2.68078e-39
PH01000135G1520	==	==	==	==	==	==	-1.5974	0.0006068	==	==	sp|Q562C4|MET7B_RAT Methyltransferase-like protein 7B OS=Rattus norvegicus GN=Mettl7b PE=1 SV=1//8.38425e-33
PH01000136G0230	==	==	==	==	==	==	6.499	0	5.8214	0	sp|Q2QQ99|SP1L3_ORYSJ Protein SPIRAL1-like 3 OS=Oryza sativa subsp. japonica GN=Os12g0502000 PE=3 SV=1//1.84284e-27
PH01000136G0790	==	==	==	==	==	==	8.4797	1.9562e-12	4.8491	1.1394e-09	-//-
PH01000138G0690	==	==	==	==	==	==	-2.1144	7.7877e-07	-1.0579	0.00056087	sp|Q9LFU5|TRM1_ARATH Probable tRNA (guanine(26)-N(2))-dimethyltransferase 1 OS=Arabidopsis thaliana GN=At5g15810 PE=2 SV=3//1.26687e-65
PH01000138G0790	==	==	==	==	==	==	9.3776	4.862e-56	10.994	3.6673e-40	sp|Q10ND7|LAC10_ORYSJ Laccase-10 OS=Oryza sativa subsp. japonica GN=LAC10 PE=2 SV=1//0
PH01000138G1000	==	==	==	==	==	==	-4.4384	2.651e-07	==	==	sp|Q09893|YAI5_SCHPO Uncharacterized protein C24B11.05 OS=Schizosaccharomyces pombe (strain 972 / ATCC 24843) GN=SPAC24B11.05 PE=3 SV=1//1.40035e-16
PH01000138G1240	==	==	==	==	==	==	2.3407	6.9629e-07	==	==	sp|Q9LL45|TBP1_ORYSJ Telomere-binding protein 1 OS=Oryza sativa subsp. japonica GN=TBP1 PE=1 SV=2//2.97816e-79
PH01000138G1440	==	==	==	==	==	==	1.4721	3.9577e-08	1.1855	2.606e-05	sp|Q8S9J8|CAP1_ARATH Probable clathrin assembly protein At4g32285 OS=Arabidopsis thaliana GN=At4g32285 PE=1 SV=2//0
PH01000139G0610	==	==	==	==	==	==	1.8584	0.00015442	==	==	sp|Q9SJJ3|BLH8_ARATH BEL1-like homeodomain protein 8 OS=Arabidopsis thaliana GN=BLH8 PE=1 SV=1//5.89399e-55
PH01000140G0150	==	==	==	==	==	==	-6.7595	6.1328e-11	-5.9188	3.5405e-05	sp|Q6K9U2|RFA2A_ORYSJ Replication protein A 32 kDa subunit A OS=Oryza sativa subsp. japonica GN=RPA2A PE=1 SV=1//4.08864e-131
PH01000140G0550	==	==	==	==	==	==	-1.1227	3.2776e-06	==	==	sp|Q8H0V6|AB3F_ARATH ABC transporter F family member 3 OS=Arabidopsis thaliana GN=ABCF3 PE=1 SV=1//2.6675e-08
PH01000140G1080	==	==	==	==	==	==	-1.0921	1.783e-16	==	==	sp|Q9LZ82|BTR1_ARATH Protein BTR1 OS=Arabidopsis thaliana GN=BTR1 PE=1 SV=1//6.15306e-118
PH01000140G1120	==	==	==	==	==	==	2.3168	3.8063e-09	==	==	sp|Q54GU0|ARSB_DICDI Putative transporter arsB OS=Dictyostelium discoideum GN=arsB PE=2 SV=1//1.43451e-53
PH01000140G1140	==	==	==	==	==	==	1.8099	0.00011489	2.0718	8.5159e-08	sp|Q9SRE5|Y1666_ARATH Uncharacterized protein At1g76660 OS=Arabidopsis thaliana GN=At1g76660 PE=2 SV=1//9.65925e-29
PH01000140G1150	==	==	==	==	==	==	1.4771	4.8312e-05	==	==	-//-
PH01000140G1390	==	==	==	==	==	==	2.2164	4.1361e-05	==	==	sp|Q9M2J9|BET11_ARATH Bet1-like SNARE 1-1 OS=Arabidopsis thaliana GN=BET11 PE=1 SV=1//1.56865e-45
PH01000141G0940	==	==	==	==	==	==	-1.9245	4.2379e-07	-1.2545	0.00117	sp|Q7F2Z1|ALFL6_ORYSJ PHD finger protein ALFIN-LIKE 6 OS=Oryza sativa subsp. japonica GN=Os01g0887700 PE=2 SV=1//3.53802e-61
PH01000141G1140	==	==	==	==	==	==	-1.0417	6.3893e-05	==	==	sp|Q9M8D3|PUR4_ARATH Probable phosphoribosylformylglycinamidine synthase, chloroplastic/mitochondrial OS=Arabidopsis thaliana GN=At1g74260 PE=2 SV=3//0
PH01000141G1200	==	==	==	==	==	==	6.6631	0.0011862	==	==	-//-
PH01000141G1320	==	==	==	==	==	==	4.9807	0.00019546	==	==	-//-
PH01000142G0440	==	==	==	==	-2.7342	1.3011e-06	6.7049	7.7044e-10	==	==	sp|Q54I39|IST1L_DICDI IST1-like protein OS=Dictyostelium discoideum GN=DDB_G0289029 PE=3 SV=1//1.74213e-16
PH01000142G0470	==	==	==	==	==	==	-1.9828	2.371e-08	-1.6353	1.9315e-08	sp|Q9FWA4|GAUT9_ARATH Probable galacturonosyltransferase 9 OS=Arabidopsis thaliana GN=GAUT9 PE=2 SV=1//2.14192e-110
PH01000142G0490	==	==	==	==	==	==	4.9989	8.4612e-147	4.7968	3.5412e-126	sp|P60496|BABL_LILLO Chemocyanin OS=Lilium longiflorum PE=1 SV=1//4.2046e-45
PH01000142G0500	==	==	==	==	==	==	-6.5324	3.2612e-14	-7.8394	9.4664e-10	sp|P60496|BABL_LILLO Chemocyanin OS=Lilium longiflorum PE=1 SV=1//2.69829e-31
PH01000142G0600	==	==	==	==	==	==	-3.9075	0.0013829	==	==	sp|Q8S9K3|VAR3_ARATH Zinc finger protein VAR3, chloroplastic OS=Arabidopsis thaliana GN=VAR3 PE=1 SV=2//1.88287e-32
PH01000142G0800	==	==	==	==	1.5925	7.8721e-05	-1.9651	3.0011e-11	==	==	sp|Q10E50|PLA23_ORYSJ Phospholipase A2 homolog 3 OS=Oryza sativa subsp. japonica GN=PLA2-III PE=1 SV=1//7.83322e-16
PH01000143G0080	==	==	==	==	==	==	-1.9212	0.0016656	-2.0155	0.00085356	sp|A7QEU4|PER5_VITVI Peroxidase 5 OS=Vitis vinifera GN=GSVIVT00037159001 PE=1 SV=2//1.17002e-54
PH01000143G0210	==	==	==	==	==	==	2.0776	3.6124e-06	1.9803	1.8438e-06	-//-
PH01000143G0730	==	==	-1.4056	6.15e-20	==	==	-1.9352	2.3033e-40	==	==	sp|P0CG89|H4_SOYBN Histone H4 OS=Glycine max PE=3 SV=1//3.10907e-45
PH01000143G1300	==	==	==	==	==	==	-1.0894	0.0010422	-3.5309	4.7323e-11	sp|O64495|SBT12_ARATH Subtilisin-like protease SBT1.2 OS=Arabidopsis thaliana GN=SBT1.2 PE=2 SV=1//4.23562e-91
PH01000143G1580	==	==	==	==	==	==	-3.5536	1.9264e-09	-4.2821	1.4573e-16	sp|P93046|XTH31_ARATH Xyloglucan endotransglucosylase/hydrolase protein 31 OS=Arabidopsis thaliana GN=XTH31 PE=1 SV=2//3.78201e-22
PH01000144G0280	==	==	==	==	==	==	-1.8701	1.9444e-10	-1.4012	1.4667e-06	sp|O82533|FTZ21_ARATH Cell division protein FtsZ homolog 2-1, chloroplastic OS=Arabidopsis thaliana GN=FTSZ2-1 PE=1 SV=2//0
PH01000144G0700	==	==	==	==	==	==	-2.6728	1.223e-08	-2.1083	3.49e-13	sp|Q0JDC5|INV2_ORYSJ Beta-fructofuranosidase, insoluble isoenzyme 2 OS=Oryza sativa subsp. japonica GN=CIN2 PE=1 SV=1//0
PH01000144G0760	==	==	==	==	==	==	-2.2294	8.8333e-29	-1.4812	1.2009e-15	sp|P19951|RS142_MAIZE 40S ribosomal protein S14 OS=Zea mays PE=3 SV=1//1.57465e-79
PH01000144G1010	==	==	==	==	==	==	6.7715	9.9728e-13	7.4511	1.9926e-06	sp|Q9SIH5|FB322_ARATH Probable F-box protein At1g60180 OS=Arabidopsis thaliana GN=At2g36090 PE=2 SV=1//1.00512e-30
PH01000144G1220	==	==	==	==	==	==	-2.0012	0.00035002	==	==	sp|Q680B9|PRRP2_ARATH Proteinaceous RNase P 2 OS=Arabidopsis thaliana GN=PRORP2 PE=1 SV=1//1.85869e-114
PH01000144G1250	==	==	==	==	==	==	-1.8817	8.6593e-09	-1.2744	7.0377e-08	sp|Q99JF5|MVD1_MOUSE Diphosphomevalonate decarboxylase OS=Mus musculus GN=Mvd PE=1 SV=2//1.19338e-95
PH01000144G1380	==	==	==	==	==	==	-2.2164	4.0148e-27	-1.5639	1.3025e-14	sp|Q9VI10|SMD2_DROME Probable small nuclear ribonucleoprotein Sm D2 OS=Drosophila melanogaster GN=SmD2 PE=1 SV=1//2.3156e-39
PH01000144G1570	==	==	==	==	==	==	-1.4415	0.00021522	==	==	sp|B9RU15|ATXR5_RICCO Probable Histone-lysine N-methyltransferase ATXR5 OS=Ricinus communis GN=ATXR5 PE=1 SV=1//7.23594e-124
PH01000145G0040	==	==	==	==	==	==	-3.9605	5.2812e-21	-3.0759	4.8719e-30	sp|Q6Z2X6|CAS_ORYSJ Cycloartenol synthase OS=Oryza sativa subsp. japonica GN=Os02g0139700 PE=1 SV=1//0
PH01000145G0340	==	==	==	==	==	==	-1.4833	0.00027359	-1.9183	5.2934e-07	sp|Q9SXU1|PSA7_CICAR Proteasome subunit alpha type-7 OS=Cicer arietinum GN=PAD1 PE=2 SV=1//4.04726e-31
PH01000145G0570	==	==	==	==	==	==	-1.424	1.1933e-06	==	==	sp|Q921M3|SF3B3_MOUSE Splicing factor 3B subunit 3 OS=Mus musculus GN=Sf3b3 PE=2 SV=1//0
PH01000145G0860	==	==	==	==	==	==	-3.4093	4.0259e-06	-2.411	0.0010149	sp|Q6Z829|WEE1_ORYSJ Wee1-like protein kinase OS=Oryza sativa subsp. japonica GN=WEE1 PE=3 SV=1//0
PH01000145G1240	==	==	==	==	==	==	1.4843	0.0016536	==	==	sp|P24068|OCS1_MAIZE Ocs element-binding factor 1 OS=Zea mays GN=OBF1 PE=2 SV=2//4.00969e-13
PH01000145G1350	==	==	==	==	==	==	-4.6312	6.3142e-06	-3.3807	0.001269	-//-
PH01000146G0310	==	==	==	==	==	==	-1.6355	1.3765e-11	-1.986	1.8986e-08	sp|P08823|RUBA_WHEAT RuBisCO large subunit-binding protein subunit alpha, chloroplastic (Fragment) OS=Triticum aestivum PE=1 SV=1//0
PH01000147G0010	==	==	==	==	==	==	4.523	3.3936e-173	3.7123	2.3632e-103	sp|I4DST9|TCEA2_TULGE Tuliposide A-converting enzyme 2, chloroplastic OS=Tulipa gesneriana GN=TCEA2 PE=1 SV=1//1.66699e-55
PH01000147G0110	==	==	==	==	==	==	-2.3695	2.5691e-05	==	==	-//-
PH01000147G0600	==	==	==	==	==	==	-1.2261	0.0017062	==	==	sp|Q0IY07|ORC3_ORYSJ Origin of replication complex subunit 3 OS=Oryza sativa subsp. japonica GN=ORC3 PE=2 SV=1//1.66964e-11
PH01000147G1210	==	==	==	==	==	==	3.1592	8.3724e-24	2.3254	2.528e-12	sp|Q9LHA8|MD37C_ARATH Probable mediator of RNA polymerase II transcription subunit 37c OS=Arabidopsis thaliana GN=MED37C PE=1 SV=1//0
PH01000147G1310	==	==	==	==	-1.4346	0.0002274	2.9386	2.7274e-08	==	==	sp|Q9EPI1|XYLT1_RAT Xylosyltransferase 1 (Fragment) OS=Rattus norvegicus GN=Xylt1 PE=2 SV=1//1.50407e-16
PH01000147G1500	==	==	==	==	==	==	2.3133	5.4837e-298	2.067	0	sp|Q9ZV36|UXS6_ARATH UDP-glucuronic acid decarboxylase 6 OS=Arabidopsis thaliana GN=UXS6 PE=2 SV=1//0
PH01000147G1510	==	==	==	==	==	==	2.411	3.6869e-17	1.6041	1.231e-06	sp|Q9SYM5|RHM1_ARATH Trifunctional UDP-glucose 4,6-dehydratase/UDP-4-keto-6-deoxy-D-glucose 3,5-epimerase/UDP-4-keto-L-rhamnose-reductase RHM1 OS=Arabidopsis thaliana GN=RHM1 PE=1 SV=1//0
PH01000148G0230	==	==	==	==	-1.3541	0.00021394	2.1808	3.8762e-06	==	==	sp|Q9ST43|PH1_ARATH Pleckstrin homology domain-containing protein 1 OS=Arabidopsis thaliana GN=PH1 PE=2 SV=2//4.6554e-59
PH01000148G1100	==	==	==	==	==	==	-4.1952	9.2189e-09	-3.2712	2.0931e-05	sp|O82533|FTZ21_ARATH Cell division protein FtsZ homolog 2-1, chloroplastic OS=Arabidopsis thaliana GN=FTSZ2-1 PE=1 SV=2//0
PH01000148G1160	==	==	==	==	==	==	10.61	9.9595e-14	9.8511	2.1692e-08	sp|Q9ZQG9|E1314_ARATH Glucan endo-1,3-beta-glucosidase 14 OS=Arabidopsis thaliana GN=At2g27500 PE=1 SV=2//9.75893e-143
PH01000149G0040	==	==	==	==	==	==	6.7281	2.7883e-06	8.4407	0.00019722	-//-
PH01000149G0140	==	==	==	==	-1.2104	6.2429e-07	1.343	5.9726e-05	==	==	sp|Q9SYM2|BBX22_ARATH B-box zinc finger protein 22 OS=Arabidopsis thaliana GN=BBX22 PE=1 SV=2//8.4935e-37
PH01000149G0250	==	==	==	==	==	==	-4.1044	1.0267e-20	-3.6435	5.8523e-18	sp|R4X244|TCEB1_TULGE Tuliposide A-converting enzyme b1, amyloplastic OS=Tulipa gesneriana GN=TCEA-B1 PE=1 SV=1//3.90556e-70
PH01000149G0350	==	==	==	==	==	==	5.1802	2.4826e-12	5.1177	2.5278e-09	-//-
PH01000149G0690	==	==	==	==	-1.5984	0.00012805	8.8789	1.0134e-10	6.5833	3.5789e-05	-//-
PH01000149G1320	==	==	==	==	==	==	7.6913	1.3699e-21	9.5691	2.6375e-13	sp|Q67TP9|HSFB1_ORYSJ Heat stress transcription factor B-1 OS=Oryza sativa subsp. japonica GN=HSFB1 PE=2 SV=1//2.30364e-119
PH01000150G0020	==	==	==	==	==	==	3.3656	5.3495e-19	2.6408	4.3636e-14	-//-
PH01000150G0460	==	==	-1.2223	3.2e-06	==	==	-4.1504	5.7197e-23	-3.1452	1.4428e-09	sp|Q7EXZ2|SPL14_ORYSJ Squamosa promoter-binding-like protein 14 OS=Oryza sativa subsp. japonica GN=SPL14 PE=2 SV=1//2.81851e-109
PH01000150G0800	==	==	==	==	==	==	-7.7603	1.7416e-14	-6.5429	1.5112e-16	sp|Q9C9N5|Y1668_ARATH Probable inactive leucine-rich repeat receptor-like protein kinase At1g66830 OS=Arabidopsis thaliana GN=At1g66830 PE=2 SV=1//1.46052e-12
PH01000150G0870	==	==	==	==	==	==	-4.5411	2.2323e-09	-6.4078	1.3703e-13	sp|Q00874|DR100_ARATH DNA-damage-repair/toleration protein DRT100 OS=Arabidopsis thaliana GN=DRT100 PE=2 SV=2//1.36629e-127
PH01000150G0920	==	==	==	==	==	==	1.3929	0.001203	1.9562	5.0298e-10	sp|Q9M573|RL31_PERFR 60S ribosomal protein L31 OS=Perilla frutescens GN=RPL31 PE=2 SV=1//1.40767e-30
PH01000150G0990	==	==	==	==	-1.3119	3.5871e-36	3.5121	1.4912e-114	2.5858	3.3618e-33	sp|Q84PD8|SAP11_ORYSJ Zinc finger A20 and AN1 domain-containing stress-associated protein 11 OS=Oryza sativa subsp. japonica GN=SAP11 PE=2 SV=1//3.85643e-62
PH01000150G1290	==	==	==	==	==	==	3.1053	0	2.3166	2.7147e-273	-//-
PH01000151G0270	==	==	==	==	==	==	3.1752	7.7667e-06	2.9365	0.00032267	sp|Q39214|RPM1_ARATH Disease resistance protein RPM1 OS=Arabidopsis thaliana GN=RPM1 PE=1 SV=1//6.50232e-89
PH01000152G0730	==	==	==	==	==	==	-2.6613	8.0094e-05	==	==	sp|Q6DBP4|PAE8_ARATH Pectin acetylesterase 8 OS=Arabidopsis thaliana GN=PAE8 PE=2 SV=1//1.43589e-137
PH01000152G1100	==	==	==	==	==	==	3.3967	1.7081e-05	2.8445	8.6672e-05	sp|P24806|XTH24_ARATH Xyloglucan endotransglucosylase/hydrolase protein 24 OS=Arabidopsis thaliana GN=XTH24 PE=1 SV=2//3.24535e-100
PH01000152G1180	==	==	==	==	==	==	3.053	9.7775e-06	==	==	sp|Q9SV15|WRK11_ARATH Probable WRKY transcription factor 11 OS=Arabidopsis thaliana GN=WRKY11 PE=2 SV=2//2.52571e-10
PH01000152G1240	==	==	==	==	==	==	2.1023	0	1.5294	0	sp|O22347|TBA1_ELEIN Tubulin alpha-1 chain OS=Eleusine indica GN=TUBA1 PE=2 SV=1//0
PH01000152G1310	==	==	==	==	==	==	-2.739	3.7944e-53	-1.4239	8.6678e-27	sp|Q9LHP1|RL74_ARATH 60S ribosomal protein L7-4 OS=Arabidopsis thaliana GN=RPL7D PE=2 SV=1//6.00283e-100
PH01000152G1500	==	==	==	==	==	==	-3.1247	9.8156e-06	-1.8303	7.3683e-05	sp|Q9FZ45|Y1686_ARATH Uncharacterized membrane protein At1g16860 OS=Arabidopsis thaliana GN=At1g16860 PE=1 SV=1//0
PH01000154G1080	==	==	==	==	==	==	1.2545	3.8786e-05	==	==	sp|O04193|WLI2A_ARATH LIM domain-containing protein WLIM2a OS=Arabidopsis thaliana GN=WLIN2A PE=1 SV=1//2.15902e-21
PH01000154G1300	==	==	==	==	==	==	2.2351	0.00092429	==	==	sp|O64422|F16P1_ORYSJ Fructose-1,6-bisphosphatase, chloroplastic OS=Oryza sativa subsp. japonica GN=Os03g0267300 PE=2 SV=1//0
PH01000154G1370	==	==	==	==	==	==	4.3954	9.2209e-41	3.4304	1.2988e-21	-//-
PH01000154G1380	==	==	==	==	==	==	-3.1056	2.3968e-16	-2.5065	4.0467e-13	-//-
PH01000155G0370	==	==	==	==	==	==	-1.3635	4.5215e-05	-1.0245	0.00033417	sp|Q8VYE2|TIM50_ARATH Mitochondrial import inner membrane translocase subunit TIM50 OS=Arabidopsis thaliana GN=TIM50 PE=1 SV=1//7.55454e-29
PH01000155G0900	==	==	==	==	==	==	2.8829	1.5913e-19	2.2834	4.9847e-14	sp|Q9C544|CM3_ARATH Chorismate mutase 3, chloroplastic OS=Arabidopsis thaliana GN=CM3 PE=1 SV=1//5.08947e-114
PH01000155G1200	==	==	==	==	==	==	-4.7373	3.5428e-05	==	==	-//-
PH01000155G1560	==	==	==	==	==	==	-4.9718	5.9799e-08	-4.4687	5.3464e-12	sp|Q8LIY0|CSLC1_ORYSJ Probable xyloglucan glycosyltransferase 1 OS=Oryza sativa subsp. japonica GN=CSLC1 PE=3 SV=1//0
PH01000156G0830	==	==	==	==	==	==	-3.7052	0.0016382	==	==	sp|Q84W55|IP5PF_ARATH Type II inositol polyphosphate 5-phosphatase 15 OS=Arabidopsis thaliana GN=IP5P15 PE=1 SV=2//8.40267e-110
PH01000156G0930	==	==	==	==	==	==	-2.6381	8.9198e-14	-1.2928	2.5715e-05	sp|O80565|OEP37_ARATH Outer envelope pore protein 37, chloroplastic OS=Arabidopsis thaliana GN=OEP37 PE=2 SV=2//4.11161e-12
PH01000157G0050	==	==	==	==	==	==	-2.3244	0.00051396	-3.7017	6.7671e-05	-//-
PH01000157G0460	==	==	==	==	==	==	-2.2473	1.6176e-11	-2.4008	3.1296e-12	sp|O64964|TIP11_MAIZE Aquaporin TIP1-1 OS=Zea mays GN=TIP1-1 PE=2 SV=1//5.39081e-21
PH01000157G0470	==	==	==	==	==	==	-2.5606	6.6791e-233	-1.883	2.334e-142	sp|P50156|TIP11_ORYSJ Probable aquaporin TIP1-1 OS=Oryza sativa subsp. japonica GN=TIP1-1 PE=2 SV=1//4.71909e-60
PH01000157G1010	==	==	==	==	==	==	-3.126	0.00010447	-2.1529	9.6179e-06	sp|Q8H038|KATAM_ORYSJ Xyloglucan galactosyltransferase KATAMARI1 homolog OS=Oryza sativa subsp. japonica GN=Os03g0144800 PE=2 SV=1//1.48262e-26
PH01000157G1170	==	==	==	==	-1.9618	3.6493e-21	5.5379	4.6685e-49	4.7719	1.1811e-13	-//-
PH01000157G1300	==	==	==	==	==	==	-2.5201	7.641e-42	-1.5362	1.9342e-21	sp|P49027|GBLPA_ORYSJ Guanine nucleotide-binding protein subunit beta-like protein A OS=Oryza sativa subsp. japonica GN=RACK1A PE=1 SV=1//0
PH01000158G0020	==	==	==	==	==	==	2.7129	0.00015459	3.852	6.3609e-11	-//-
PH01000158G0110	==	==	==	==	==	==	-1.3031	5.7055e-28	==	==	sp|Q40680|EF1D1_ORYSJ Elongation factor 1-delta 1 OS=Oryza sativa subsp. japonica GN=Os07g0614500 PE=2 SV=3//7.96607e-95
PH01000158G0610	==	==	==	==	==	==	2.6375	1.8864e-06	==	==	sp|B8B8K5|GLO4_ORYSI Peroxisomal (S)-2-hydroxy-acid oxidase GLO4 OS=Oryza sativa subsp. indica GN=GLO4 PE=3 SV=2//2.56267e-56
PH01000158G0630	==	==	==	==	==	==	-3.2995	1.3134e-46	-1.6677	2.6179e-17	sp|A5BUU4|RSSA_VITVI 40S ribosomal protein SA OS=Vitis vinifera GN=GSVIVT00034021001 PE=3 SV=1//9.55586e-141
PH01000158G0880	==	==	==	==	==	==	-2.1657	0.00065471	-2.9833	0.00067765	sp|Q9SMZ3|FBX13_ARATH F-box only protein 13 OS=Arabidopsis thaliana GN=FBX13 PE=2 SV=2//7.81491e-92
PH01000158G1050	==	==	==	==	==	==	4.6553	6.5397e-06	3.6825	0.00054496	-//-
PH01000158G1240	==	==	==	==	==	==	-2.424	0.0010641	-3.3179	0.00018899	sp|P53681|CRK_DAUCA CDPK-related protein kinase OS=Daucus carota GN=CRK PE=2 SV=1//0
PH01000158G1410	==	==	==	==	==	==	3.3062	2.5986e-26	2.5467	7.2111e-13	sp|Q32LJ2|ARFRP_BOVIN ADP-ribosylation factor-related protein 1 OS=Bos taurus GN=ARFRP1 PE=2 SV=1//5.4126e-37
PH01000158G1460	==	==	==	==	==	==	1.7739	0.00050848	1.6762	0.00031346	sp|Q8S8F8|GEM_ARATH GLABRA2 expression modulator OS=Arabidopsis thaliana GN=GEM PE=1 SV=1//1.12039e-72
PH01000159G0050	==	==	==	==	==	==	-2.8146	3.6795e-31	-1.4721	1.3065e-13	sp|A5BUU4|RSSA_VITVI 40S ribosomal protein SA OS=Vitis vinifera GN=GSVIVT00034021001 PE=3 SV=1//5.72092e-137
PH01000159G0540	==	==	==	==	==	==	10.314	2.84e-22	8.2998	1.579e-29	-//-
PH01000161G0040	==	==	==	==	==	==	-2.764	1.6547e-07	==	==	sp|Q9LD61|PYRB_ORYSJ Aspartate carbamoyltransferase, chloroplastic OS=Oryza sativa subsp. japonica GN=PYRB PE=2 SV=1//4.96822e-24
PH01000161G0070	==	==	==	==	==	==	3.5368	8.1823e-16	3.1874	1.534e-19	sp|Q5XF57|Y5576_ARATH Probable receptor-like serine/threonine-protein kinase At5g57670 OS=Arabidopsis thaliana GN=At5g57670 PE=2 SV=1//2.16352e-150
PH01000161G0830	==	==	==	==	==	==	-1.3642	3.4777e-11	==	==	sp|Q9SAI5|RL71_ARATH 60S ribosomal protein L7-1 OS=Arabidopsis thaliana GN=RPL7A PE=2 SV=1//3.78213e-55
PH01000161G0840	==	==	==	==	==	==	-2.7667	4.4589e-32	-1.1945	2.4502e-11	sp|Q56Y85|MAP22_ARATH Methionine aminopeptidase 2B OS=Arabidopsis thaliana GN=MAP2B PE=2 SV=2//4.33809e-175
PH01000162G0450	==	==	==	==	==	==	3.6078	1.2563e-09	3.4352	4.7084e-13	-//-
PH01000162G1160	==	==	==	==	==	==	-2.8366	1.1796e-06	==	==	-//-
PH01000162G1180	==	==	==	==	==	==	4.5526	4.3534e-40	4.4837	3.8422e-40	sp|Q9ASS7|CAAT2_ARATH Cationic amino acid transporter 2, vacuolar OS=Arabidopsis thaliana GN=CAT2 PE=2 SV=1//7.26855e-18
PH01000162G1260	==	==	==	==	==	==	1.0868	6.4218e-25	1.3439	1.3493e-61	sp|Q2QLY4|METE2_ORYSJ 5-methyltetrahydropteroyltriglutamate--homocysteine methyltransferase 2 OS=Oryza sativa subsp. japonica GN=Os12g0624000 PE=2 SV=1//0
PH01000162G1290	==	==	==	==	==	==	2.5056	3.3132e-21	1.3971	6.2593e-05	sp|Q9FKP1|CCX1_ARATH Cation/calcium exchanger 1 OS=Arabidopsis thaliana GN=CCX1 PE=2 SV=1//1.79236e-15
PH01000164G0070	==	==	==	==	==	==	-1.4212	2.9422e-24	-1.216	5.1106e-21	sp|Q8LDP4|CP19D_ARATH Peptidyl-prolyl cis-trans isomerase CYP19-4 OS=Arabidopsis thaliana GN=CYP19-4 PE=1 SV=2//3.67477e-84
PH01000164G0230	==	==	==	==	==	==	-1.8625	1.9927e-07	-1.9164	2.1585e-09	sp|Q5Z9J0|MPK12_ORYSJ Mitogen-activated protein kinase 12 OS=Oryza sativa subsp. japonica GN=MPK12 PE=1 SV=2//0
PH01000164G0260	==	==	==	==	==	==	7.7759	2.8236e-32	7.3723	5.5477e-44	-//-
PH01000164G0510	==	==	==	==	==	==	-3.982	0.0019178	==	==	-//-
PH01000164G0630	==	==	==	==	==	==	-1.7416	4.7493e-16	==	==	sp|A2YGR5|SPL12_ORYSI Squamosa promoter-binding-like protein 12 OS=Oryza sativa subsp. indica GN=SPL12 PE=2 SV=1//0
PH01000164G1140	==	==	==	==	==	==	-1.4815	9.9781e-33	==	==	sp|O24413|RLA3_MAIZE 60S acidic ribosomal protein P3 OS=Zea mays GN=RPP3A PE=1 SV=3//2.80386e-27
PH01000164G1180	==	==	==	==	==	==	-1.5241	8.0578e-08	-1.2293	6.4625e-08	sp|A2YGP6|USP_ORYSI UDP-sugar pyrophosphorylase OS=Oryza sativa subsp. indica GN=USP PE=3 SV=2//0
PH01000165G0390	==	==	==	==	-1.5966	2.9645e-07	3.8765	7.7252e-17	4.9687	7.414e-08	sp|Q9CAD5|YODA_ARATH Mitogen-activated protein kinase kinase kinase YODA OS=Arabidopsis thaliana GN=YDA PE=1 SV=1//7.32161e-18
PH01000165G0400	==	==	==	==	==	==	3.9376	1.6767e-13	7.7689	1.1868e-11	sp|Q54R82|MKKA_DICDI Mitogen-activated protein kinase kinase kinase A OS=Dictyostelium discoideum GN=mkkA PE=1 SV=2//1.30132e-43
PH01000165G0470	==	==	==	==	==	==	3.5543	0.00033941	==	==	sp|F4IHJ0|SFH8_ARATH Phosphatidylinositol/phosphatidylcholine transfer protein SFH8 OS=Arabidopsis thaliana GN=SFH8 PE=2 SV=1//0
PH01000165G0660	==	==	==	==	==	==	8.3628	4.2636e-15	8.0277	5.0225e-11	sp|P20027|MYB3_HORVU Myb-related protein Hv33 OS=Hordeum vulgare GN=MYB2 PE=2 SV=3//1.24984e-84
PH01000165G0920	==	==	==	==	==	==	-6.9602	0.00050162	-5.6205	0.00018051	sp|Q94AJ5|PGLR5_ARATH Probable polygalacturonase At1g80170 OS=Arabidopsis thaliana GN=At1g80170 PE=1 SV=1//1.60436e-36
PH01000165G1120	==	==	==	==	==	==	-1.228	6.9824e-09	==	==	sp|O82204|RL281_ARATH 60S ribosomal protein L28-1 OS=Arabidopsis thaliana GN=RPL28A PE=2 SV=1//1.86585e-08
PH01000165G1430	==	==	==	==	==	==	2.6378	0.00018488	3.3169	4.8761e-05	sp|Q5TKP8|LOGL7_ORYSJ Probable cytokinin riboside 5&apos;-monophosphate phosphoribohydrolase LOGL7 OS=Oryza sativa subsp. japonica GN=LOGL7 PE=2 SV=1//1.0898e-116
PH01000165G1550	==	==	==	==	1.3167	1.5126e-13	4.6359	2.424e-17	6.3532	3.6172e-47	-//-
PH01000166G0130	==	==	1.0498	1.46e-33	1.1989	1.2953e-09	-2.1707	3.8228e-58	-1.9205	5.755e-108	sp|Q9FJZ9|PER72_ARATH Peroxidase 72 OS=Arabidopsis thaliana GN=PER72 PE=1 SV=1//6.9927e-158
PH01000166G0280	==	==	==	==	==	==	1.9204	0.00091273	2.9234	3.6696e-09	sp|Q5JJY4|P2C04_ORYSJ Protein kinase and PP2C-like domain-containing protein OS=Oryza sativa subsp. japonica GN=Os01g0541900 PE=2 SV=1//0
PH01000166G0300	==	==	==	==	==	==	2.8325	0.00023459	==	==	sp|Q5JJY5|SWT2A_ORYSJ Bidirectional sugar transporter SWEET2a OS=Oryza sativa subsp. japonica GN=SWEET2A PE=2 SV=1//1.07231e-82
PH01000166G0740	==	==	==	==	==	==	2.7189	5.3789e-33	1.9314	6.9862e-11	sp|Q92890|UFD1_HUMAN Ubiquitin fusion degradation protein 1 homolog OS=Homo sapiens GN=UFD1L PE=1 SV=3//2.93584e-25
PH01000166G0880	==	==	==	==	==	==	-3.6859	9.9652e-06	-1.3076	0.0013392	sp|Q9SHJ3|CALS7_ARATH Callose synthase 7 OS=Arabidopsis thaliana GN=CALS7 PE=3 SV=3//1.27635e-06
PH01000167G0880	==	==	==	==	==	==	2.2406	9.6842e-21	1.2496	0.00020546	sp|Q9SJY5|PUMP5_ARATH Mitochondrial uncoupling protein 5 OS=Arabidopsis thaliana GN=PUMP5 PE=2 SV=1//3.17095e-123
PH01000168G0490	==	==	==	==	==	==	-2.8851	4.0053e-08	-1.733	0.001388	sp|O81263|KITH_ORYSJ Thymidine kinase OS=Oryza sativa subsp. japonica GN=TK PE=2 SV=2//5.63804e-52
PH01000168G0530	==	==	==	==	==	==	1.836	0.0014564	==	==	sp|Q8W034|RNP1_ARATH Heterogeneous nuclear ribonucleoprotein 1 OS=Arabidopsis thaliana GN=RNP1 PE=1 SV=1//2.87553e-66
PH01000168G0780	==	==	==	==	==	==	2.6611	0.0001921	==	==	sp|Q10J94|CYT8_ORYSJ Cysteine proteinase inhibitor 8 OS=Oryza sativa subsp. japonica GN=Os03g0429000 PE=2 SV=1//4.16831e-43
PH01000168G1080	==	==	==	==	==	==	5.7769	8.3207e-06	6.3571	0.00013005	sp|Q9FIG6|DIR1_ARATH Dirigent protein 1 OS=Arabidopsis thaliana GN=DIR1 PE=2 SV=1//2.52355e-29
PH01000168G1100	==	==	==	==	==	==	2.3878	6.6711e-08	==	==	-//-
PH01000170G0510	==	==	==	==	==	==	-1.0924	3.5845e-08	-1.1109	6.6443e-10	sp|Q8L7W5|SMO11_ARATH Methylsterol monooxygenase 1-1 OS=Arabidopsis thaliana GN=SMO1-1 PE=1 SV=1//5.40758e-141
PH01000170G1280	==	==	==	==	-1.9804	2.8721e-06	2.7067	1.8359e-07	==	==	sp|F4HSD5|TRM32_ARATH Protein TRM32 OS=Arabidopsis thaliana GN=TRM32 PE=2 SV=1//3.86988e-10
PH01000171G0040	==	==	==	==	==	==	-5.3303	1.2774e-12	-1.4572	1.2019e-05	sp|P54411|TCPE2_AVESA T-complex protein 1 subunit epsilon OS=Avena sativa PE=2 SV=1//0
PH01000171G0580	==	==	==	==	==	==	2.4068	8.7637e-09	2.0396	1.7814e-06	sp|P0C5D6|SAPK3_ORYSJ Serine/threonine-protein kinase SAPK3 OS=Oryza sativa subsp. japonica GN=SAPK3 PE=1 SV=1//8.59721e-171
PH01000171G0680	==	==	==	==	-1.7723	7.3863e-07	3.6391	5.5788e-13	2.7345	0.00088838	-//-
PH01000171G0690	==	==	==	==	==	==	-3.2618	2.8691e-33	-2.5116	7.2697e-23	sp|P93554|NDK1_SACOF Nucleoside diphosphate kinase 1 OS=Saccharum officinarum GN=NDPK1 PE=1 SV=1//1.11032e-91
PH01000171G0700	==	==	==	==	==	==	2.8486	7.5121e-10	2.7242	2.5104e-07	sp|Q336R9|MSRA4_ORYSJ Peptide methionine sulfoxide reductase A4, chloroplastic OS=Oryza sativa subsp. japonica GN=MSRA4 PE=2 SV=2//3.28541e-43
PH01000171G0710	==	==	==	==	==	==	4.0325	9.6135e-13	3.3648	2.4472e-07	sp|Q336R9|MSRA4_ORYSJ Peptide methionine sulfoxide reductase A4, chloroplastic OS=Oryza sativa subsp. japonica GN=MSRA4 PE=2 SV=2//1.24527e-59
PH01000171G0720	==	==	==	==	==	==	-4.1545	2.5033e-05	-4.9424	0.000628	sp|Q54DK3|CDC7_DICDI Probable serine/threonine-protein kinase cdc7 OS=Dictyostelium discoideum GN=cdc7 PE=3 SV=1//3.4496e-15
PH01000171G0910	==	==	==	==	==	==	-1.4966	6.5832e-05	-2.0827	3.9699e-07	-//-
PH01000171G0940	==	==	==	==	==	==	-4.1462	0.00093366	==	==	sp|Q39183|D6KL2_ARATH Serine/threonine-protein kinase D6PKL2 OS=Arabidopsis thaliana GN=D6PKL2 PE=1 SV=1//5.82563e-165
PH01000171G1030	==	==	==	==	==	==	2.9799	2.1595e-10	2.0302	0.00062346	sp|Q9ZQP1|DSP8_ARATH Putative dual specificity protein phosphatase DSP8 OS=Arabidopsis thaliana GN=DSP8 PE=2 SV=2//3.48801e-76
PH01000172G0030	==	==	==	==	==	==	5.6025	5.7866e-07	3.7906	0.00016274	sp|O04437|GSTZ_WHEAT Glutathione S-transferase OS=Triticum aestivum GN=GSTZ1 PE=1 SV=1//1.02492e-49
PH01000172G0450	==	==	2.2732	4.84e-14	==	==	3.7123	4.5665e-37	1.7147	1.6146e-13	sp|Q6NMK1|GXM1_ARATH Glucuronoxylan 4-O-methyltransferase 1 OS=Arabidopsis thaliana GN=GXM1 PE=1 SV=1//6.27889e-92
PH01000172G0970	==	==	==	==	==	==	-2.8179	1.4013e-22	-1.7568	3.9966e-12	sp|A1Y2B7|SGS3_MAIZE Protein SUPPRESSOR OF GENE SILENCING 3 homolog OS=Zea mays GN=SGS3 PE=1 SV=1//4.86643e-165
PH01000172G1040	==	==	==	==	==	==	-2.3099	6.4972e-05	==	==	sp|P52420|PUR2_ARATH Phosphoribosylamine--glycine ligase, chloroplastic OS=Arabidopsis thaliana GN=PUR2 PE=2 SV=2//0
PH01000173G0130	==	==	-1.2684	1.19e-05	==	==	-8.67	3.9635e-16	-5.5377	2.7341e-09	sp|Q69QB8|CCD31_ORYSJ Cyclin-D3-1 OS=Oryza sativa subsp. japonica GN=CYCD3-1 PE=2 SV=2//6.00607e-145
PH01000173G0220	==	==	==	==	==	==	-3.3138	0.0001011	-2.5935	3.7867e-06	-//-
PH01000173G0470	==	==	==	==	==	==	-1.6162	3.7049e-05	==	==	sp|Q9LJL3|PREP1_ARATH Presequence protease 1, chloroplastic/mitochondrial OS=Arabidopsis thaliana GN=PREP1 PE=1 SV=2//2.74071e-117
PH01000173G0500	==	==	==	==	==	==	2.4305	1.4616e-06	2.5541	2.7515e-07	-//-
PH01000173G0590	==	==	==	==	==	==	-3.2258	4.8944e-12	-3.2753	4.3558e-11	sp|B6TZ45|CNR1_MAIZE Cell number regulator 1 OS=Zea mays GN=CNR1 PE=2 SV=1//7.80278e-66
PH01000173G0660	==	==	==	==	==	==	-2.4193	0.00089061	==	==	sp|Q9M5Q1|FUT1_PEA Galactoside 2-alpha-L-fucosyltransferase OS=Pisum sativum GN=FT1 PE=2 SV=1//0
PH01000173G1010	==	==	==	==	==	==	4.1849	1.7947e-05	4.6126	7.1572e-09	sp|Q9M7Q5|AI5L4_ARATH ABSCISIC ACID-INSENSITIVE 5-like protein 4 OS=Arabidopsis thaliana GN=ABF1 PE=1 SV=1//2.56677e-09
PH01000174G0270	==	==	==	==	==	==	-1.4957	1.7244e-22	-1.1348	2.9262e-16	sp|P35683|IF4A1_ORYSJ Eukaryotic initiation factor 4A-1 OS=Oryza sativa subsp. japonica GN=Os06g0701100 PE=2 SV=2//0
PH01000174G0330	==	==	==	==	==	==	-2.9188	1.1221e-05	-1.4756	1.2651e-05	sp|Q96PP9|GBP4_HUMAN Guanylate-binding protein 4 OS=Homo sapiens GN=GBP4 PE=2 SV=2//1.41216e-19
PH01000174G0460	==	==	==	==	==	==	-4.2622	1.4868e-06	-2.651	4.0433e-05	sp|Q9SF40|RL4A_ARATH 60S ribosomal protein L4-1 OS=Arabidopsis thaliana GN=RPL4A PE=2 SV=1//1.25899e-163
PH01000174G0920	==	==	==	==	==	==	-2.0507	3.3186e-73	-1.1048	8.4311e-31	sp|P34788|RS18_ARATH 40S ribosomal protein S18 OS=Arabidopsis thaliana GN=RPS18A PE=1 SV=1//3.81148e-78
PH01000174G1170	==	==	==	==	==	==	-2.6458	4.6602e-30	-1.9605	7.0008e-20	sp|Q9Y5A9|YTHD2_HUMAN YTH domain-containing family protein 2 OS=Homo sapiens GN=YTHDF2 PE=1 SV=2//7.76738e-55
PH01000174G1180	==	==	==	==	==	==	-2.293	2.3324e-11	-1.679	2.1067e-08	sp|Q91YT7|YTHD2_MOUSE YTH domain-containing family protein 2 OS=Mus musculus GN=Ythdf2 PE=2 SV=1//2.28969e-30
PH01000174G1210	==	==	==	==	-1.5439	3.1753e-08	5.317	1.2705e-24	3.9434	2.3307e-08	sp|Q852K5|SAP6_ORYSJ Zinc finger A20 and AN1 domain-containing stress-associated protein 6 OS=Oryza sativa subsp. japonica GN=SAP6 PE=2 SV=1//4.55672e-80
PH01000174G1270	==	==	==	==	==	==	-2.8269	2.6147e-10	==	==	sp|Q852K3|RFC5_ORYSJ Replication factor C subunit 5 OS=Oryza sativa subsp. japonica GN=RFC5 PE=2 SV=1//0
PH01000174G1300	==	==	==	==	==	==	-4	2.3233e-07	-4.4205	7.4856e-10	sp|Q8LFN2|Y3037_ARATH Probable inactive leucine-rich repeat receptor-like protein kinase At3g03770 OS=Arabidopsis thaliana GN=At3g03770 PE=2 SV=1//1.64621e-17
PH01000175G0530	==	==	==	==	==	==	-2.5191	0.0011657	-2.7445	0.00049356	sp|Q339D2|P2C71_ORYSJ Probable protein phosphatase 2C 71 OS=Oryza sativa subsp. japonica GN=Os10g0370000 PE=2 SV=1//2.00839e-119
PH01000175G0730	==	==	==	==	==	==	-3.1891	0.00015279	==	==	sp|O04716|MSH6_ARATH DNA mismatch repair protein MSH6 OS=Arabidopsis thaliana GN=MSH6 PE=1 SV=2//1.58377e-13
PH01000176G1110	==	==	==	==	==	==	-2.4306	0.0004463	==	==	sp|Q9UET6|TRM7_HUMAN Putative tRNA (cytidine(32)/guanosine(34)-2&apos;-O)-methyltransferase OS=Homo sapiens GN=FTSJ1 PE=1 SV=2//9.18346e-111
PH01000177G0160	==	==	==	==	-3.5557	4.4553e-17	1.4125	0.00041298	-1.411	0.00037367	sp|P27521|CA4_ARATH Chlorophyll a-b binding protein 4, chloroplastic OS=Arabidopsis thaliana GN=LHCA4 PE=1 SV=1//5.61572e-122
PH01000177G0180	==	==	==	==	-1.5441	2.4055e-08	5.8723	1.3122e-25	4.9429	9.6806e-10	sp|Q0JC44|CML22_ORYSJ Probable calcium-binding protein CML22 OS=Oryza sativa subsp. japonica GN=CML22 PE=3 SV=1//5.40897e-10
PH01000177G0350	==	==	==	==	1.3661	1.3837e-05	5.3266	7.8665e-07	8.2586	3.2706e-15	-//-
PH01000177G0610	==	==	==	==	==	==	7.0181	5.7308e-54	7.3265	2.1584e-53	-//-
PH01000177G1220	==	==	==	==	==	==	-4.4764	0.0007515	-2.0674	2.5303e-06	sp|Q6NMQ7|GASA6_ARATH Gibberellin-regulated protein 6 OS=Arabidopsis thaliana GN=GASA6 PE=3 SV=1//4.55953e-18
PH01000177G1240	==	==	==	==	==	==	-5.9173	1.0469e-65	-4.0119	2.0576e-49	sp|B9DFI7|PMT2_ARATH Probable methyltransferase PMT2 OS=Arabidopsis thaliana GN=At1g26850 PE=2 SV=2//0
PH01000178G0170	==	==	==	==	==	==	-8.0948	1.0496e-06	-4.0699	3.227e-09	-//-
PH01000178G0330	==	==	==	==	==	==	-4.9352	8.9049e-06	-5.5737	2.4415e-08	sp|Q8VZ02|BH048_ARATH Transcription factor bHLH48 OS=Arabidopsis thaliana GN=BHLH48 PE=2 SV=1//6.57989e-40
PH01000178G1080	==	==	==	==	==	==	-1.2291	0.0012528	==	==	sp|Q69XQ3|C3H44_ORYSJ Zinc finger CCCH domain-containing protein 44 OS=Oryza sativa subsp. japonica GN=Os06g0618100 PE=2 SV=1//1.21893e-132
PH01000180G0930	==	==	==	==	==	==	-1.5396	6.7183e-11	==	==	sp|Q15029|U5S1_HUMAN 116 kDa U5 small nuclear ribonucleoprotein component OS=Homo sapiens GN=EFTUD2 PE=1 SV=1//0
PH01000180G1060	==	==	==	==	==	==	-2.1545	0.00032783	==	==	sp|Q9LVZ7|PDCT1_ARATH Phosphatidylcholine:diacylglycerol cholinephosphotransferase 1 OS=Arabidopsis thaliana GN=ROD1 PE=1 SV=1//9.75687e-73
PH01000180G1070	==	==	==	==	-1.1904	7.6215e-06	2.9169	4.2436e-15	2.3762	6.1895e-06	sp|Q9ZQG9|E1314_ARATH Glucan endo-1,3-beta-glucosidase 14 OS=Arabidopsis thaliana GN=At2g27500 PE=1 SV=2//1.62183e-103
PH01000180G1380	==	==	==	==	==	==	1.5447	2.0962e-06	==	==	sp|Q9SKK0|EBF1_ARATH EIN3-binding F-box protein 1 OS=Arabidopsis thaliana GN=EBF1 PE=1 SV=1//6.99002e-169
PH01000181G0150	==	==	==	==	==	==	-3.4925	2.0116e-10	-2.3596	2.7712e-09	-//-
PH01000181G0350	==	==	==	==	==	==	-1.918	3.7406e-07	==	==	sp|Q9LEU8|ARLY_ARATH Argininosuccinate lyase, chloroplastic OS=Arabidopsis thaliana GN=At5g10920 PE=2 SV=1//0
PH01000181G0660	==	==	==	==	-3.1921	2.0241e-35	2.0231	3.8562e-16	-1.0206	3.217e-06	sp|Q9LZP9|CP122_ARATH Calvin cycle protein CP12-2, chloroplastic OS=Arabidopsis thaliana GN=CP12-2 PE=1 SV=1//4.6452e-30
PH01000181G0700	==	==	==	==	==	==	2.568	1.4367e-06	==	==	-//-
PH01000181G0770	==	==	==	==	==	==	-1.4678	7.9994e-05	-1.5366	2.1647e-05	sp|Q10MJ1|CGEP_ORYSJ Probable glutamyl endopeptidase, chloroplastic OS=Oryza sativa subsp. japonica GN=GEP PE=2 SV=1//0
PH01000181G1330	==	==	==	==	==	==	1.2184	0.00066145	==	==	sp|Q9LSP7|UBC32_ARATH Ubiquitin-conjugating enzyme E2 32 OS=Arabidopsis thaliana GN=UBC32 PE=2 SV=1//1.28631e-102
PH01000181G1340	==	==	==	==	==	==	-2.0814	4.0035e-09	-1.4673	3.1012e-05	sp|Q9S834|CLPP5_ARATH ATP-dependent Clp protease proteolytic subunit 5, chloroplastic OS=Arabidopsis thaliana GN=CLPP5 PE=1 SV=1//2.41773e-113
PH01000181G1390	==	==	==	==	==	==	-2.1535	4.7784e-16	==	==	-//-
PH01000182G0480	==	==	==	==	==	==	-1.37	0.00061317	==	==	sp|Q40784|AAPC_CENCI Putative glucose-6-phosphate 1-epimerase OS=Cenchrus ciliaris PE=2 SV=1//6.16167e-140
PH01000182G0560	==	==	==	==	-1.1992	3.8952e-10	2.3395	3.6432e-20	==	==	sp|Q8S920|UBC5A_ORYSJ Ubiquitin-conjugating enzyme E2 5A OS=Oryza sativa subsp. japonica GN=UBC5A PE=2 SV=1//4.26476e-63
PH01000182G0630	==	==	==	==	==	==	-7.2179	0.00016666	-6.854	0.001298	sp|Q9SUQ2|CRF2_ARATH Ethylene-responsive transcription factor CRF2 OS=Arabidopsis thaliana GN=CRF2 PE=1 SV=1//7.84709e-20
PH01000183G0040	==	==	==	==	==	==	-1.0593	9.7519e-05	-1.8034	1.352e-06	sp|Q9FFX4|KNU_ARATH Zinc finger protein KNUCKLES OS=Arabidopsis thaliana GN=KNU PE=1 SV=1//3.61602e-07
PH01000183G0280	==	==	==	==	==	==	-2.3289	1.6416e-12	==	==	sp|Q93Z17|HLP_ARATH 50S ribosomal protein HLP, mitochondrial OS=Arabidopsis thaliana GN=HLP PE=2 SV=1//1.31396e-52
PH01000183G0310	==	==	==	==	==	==	-3.8211	4.3603e-08	-2.5449	2.2511e-05	sp|Q9BVG8|KIFC3_HUMAN Kinesin-like protein KIFC3 OS=Homo sapiens GN=KIFC3 PE=1 SV=4//9.65006e-86
PH01000183G0570	==	==	==	==	==	==	-2.74	2.441e-19	-2.5517	1.3614e-22	sp|Q2QM84|ARFY_ORYSJ Auxin response factor 25 OS=Oryza sativa subsp. japonica GN=ARF25 PE=2 SV=1//0
PH01000183G0680	==	==	==	==	==	==	-3.0579	1.9488e-12	-1.5674	5.4241e-08	sp|Q9S9Q9|Y1044_ARATH BTB/POZ domain-containing protein At1g30440 OS=Arabidopsis thaliana GN=At1g30440 PE=1 SV=2//0
PH01000183G0940	==	==	==	==	==	==	-4.382	8.9913e-19	-3.0671	4.6721e-11	sp|Q2QM96|HOX33_ORYSJ Homeobox-leucine zipper protein HOX33 OS=Oryza sativa subsp. japonica GN=HOX33 PE=2 SV=1//0
PH01000183G1190	==	==	==	==	==	==	-2.7416	2.9924e-19	-1.3939	9.6509e-10	sp|Q0ILZ4|RH9_ORYSJ DEAD-box ATP-dependent RNA helicase 9 OS=Oryza sativa subsp. japonica GN=Os12g0611200 PE=2 SV=1//0
PH01000184G0010	==	==	==	==	==	==	-1.3677	7.9067e-06	==	==	sp|Q8R3N1|NOP14_MOUSE Nucleolar protein 14 OS=Mus musculus GN=Nop14 PE=1 SV=2//1.38254e-10
PH01000184G0470	==	==	==	==	==	==	2.176	5.3621e-05	==	==	-//-
PH01000184G0790	==	==	==	==	-2.6762	2.5288e-25	3.1875	9.4351e-27	==	==	sp|Q10HD0|CB23_ORYSJ Chlorophyll a-b binding protein, chloroplastic OS=Oryza sativa subsp. japonica GN=RCABP89 PE=2 SV=1//9.05235e-101
PH01000184G1020	==	==	==	==	==	==	-8.7882	3.9116e-17	-6.8636	2.8094e-17	sp|Q9LDN0|KN12A_ARATH Kinesin-like protein KIN12A OS=Arabidopsis thaliana GN=KIN12A PE=1 SV=1//2.16752e-45
PH01000184G1090	==	==	==	==	==	==	-1.0105	0.0004167	==	==	sp|Q9EQN5|SMBP2_RAT DNA-binding protein SMUBP-2 OS=Rattus norvegicus GN=Ighmbp2 PE=1 SV=1//2.72432e-56
PH01000184G1100	==	==	==	==	==	==	-1.8789	4.0253e-20	==	==	sp|Q6F2U9|SYK_ORYSJ Lysine--tRNA ligase OS=Oryza sativa subsp. japonica GN=Os03g0586800 PE=2 SV=1//0
PH01000185G0120	==	==	==	==	2.0599	2.706e-29	3.0333	2.0182e-09	4.6468	3.5796e-54	sp|Q9SZA7|DRL29_ARATH Probable disease resistance protein At4g33300 OS=Arabidopsis thaliana GN=At4g33300 PE=2 SV=3//0
PH01000185G0320	==	==	==	==	==	==	4.983	0.00041548	9.2614	2.1875e-06	sp|Q96289|ZAT10_ARATH Zinc finger protein ZAT10 OS=Arabidopsis thaliana GN=ZAT10 PE=2 SV=1//7.25959e-38
PH01000185G0570	==	==	==	==	==	==	5.2476	2.3075e-10	4.3923	4.028e-06	sp|Q39266|ZFP7_ARATH Zinc finger protein 7 OS=Arabidopsis thaliana GN=ZFP7 PE=2 SV=1//6.23194e-19
PH01000185G0880	==	==	==	==	==	==	-3.048	1.3541e-05	-3.4882	2.1968e-08	-//-
PH01000185G0890	==	==	==	==	==	==	-4.5686	3.6386e-11	-3.6934	2.0056e-07	-//-
PH01000185G1020	==	==	==	==	-1.6226	4.0977e-05	-1.2247	1.3778e-15	-2.6242	3.1486e-28	sp|Q39214|RPM1_ARATH Disease resistance protein RPM1 OS=Arabidopsis thaliana GN=RPM1 PE=1 SV=1//3.6958e-21
PH01000186G1150	==	==	==	==	==	==	-4.1609	5.7584e-07	-1.9862	0.0010407	sp|Q9LPX2|PPR39_ARATH Pentatricopeptide repeat-containing protein At1g12775, mitochondrial OS=Arabidopsis thaliana GN=At1g12775 PE=2 SV=1//1.61552e-07
PH01000187G0140	==	==	==	==	-1.8051	0.00025206	3.2938	6.565e-07	==	==	sp|Q570U6|EF4L4_ARATH Protein ELF4-LIKE 4 OS=Arabidopsis thaliana GN=EFL4 PE=2 SV=1//2.81664e-25
PH01000187G0290	==	==	==	==	-4.238	2.0351e-33	6.2435	4.342e-37	==	==	-//-
PH01000187G0670	==	==	==	==	-1.7045	1.3279e-15	6.1871	5.0795e-44	4.6249	5.0142e-14	-//-
PH01000187G0940	==	==	==	==	==	==	5.2873	0.00058096	==	==	sp|Q5Z5F2|ATL61_ORYSJ E3 ubiquitin-protein ligase Os06g0535400 OS=Oryza sativa subsp. japonica GN=Os06g0535400 PE=2 SV=1//5.63098e-44
PH01000187G1290	==	==	==	==	==	==	1.7311	2.9922e-05	1.3302	0.00034034	sp|Q949Q1|GAUTB_ARATH Probable galacturonosyltransferase 11 OS=Arabidopsis thaliana GN=GAUT11 PE=2 SV=1//0
PH01000188G0440	==	==	==	==	==	==	-6.6563	0.001543	-7.6399	7.9792e-09	sp|A2XD08|HOX21_ORYSI Homeobox-leucine zipper protein HOX21 OS=Oryza sativa subsp. indica GN=HOX21 PE=2 SV=2//1.14234e-129
PH01000188G0670	==	==	==	==	-1.0567	5.5507e-10	2.7437	6.4566e-31	1.5451	2.9255e-06	sp|Q8L736|SKI11_ARATH F-box/kelch-repeat protein SKIP11 OS=Arabidopsis thaliana GN=SKIP11 PE=1 SV=2//1.07547e-06
PH01000188G0800	==	==	==	==	==	==	1.8306	1.4061e-08	==	==	sp|Q940M2|AGT21_ARATH Alanine--glyoxylate aminotransferase 2 homolog 1, mitochondrial OS=Arabidopsis thaliana GN=AGT2 PE=2 SV=1//0
PH01000188G0820	==	==	==	==	==	==	-2.2594	5.2928e-13	-1.0883	1.5209e-07	sp|Q8LLD0|NUP96_ARATH Nuclear pore complex protein NUP96 OS=Arabidopsis thaliana GN=NUP96 PE=1 SV=1//0
PH01000188G0960	==	==	==	==	==	==	-2.6721	1.642e-09	-2.1361	2.6084e-06	-//-
PH01000189G0560	==	==	==	==	==	==	-4.7191	6.717e-19	-3.4525	1.2252e-10	sp|Q9SJL9|XTH32_ARATH Probable xyloglucan endotransglucosylase/hydrolase protein 32 OS=Arabidopsis thaliana GN=XTH32 PE=2 SV=1//2.66658e-119
PH01000190G0300	==	==	==	==	==	==	-2.3727	6.3074e-74	-2.3413	8.008e-71	sp|Q9SUR3|RTNLA_ARATH Reticulon-like protein B1 OS=Arabidopsis thaliana GN=RTNLB1 PE=1 SV=1//2.26891e-81
PH01000190G1320	==	==	==	==	==	==	-1.1375	4.759e-13	==	==	sp|A7SDW5|EIF3L_NEMVE Eukaryotic translation initiation factor 3 subunit L OS=Nematostella vectensis GN=v1g169424 PE=3 SV=1//8.18475e-11
PH01000191G0360	==	==	==	==	==	==	1.7379	1.4345e-06	==	==	sp|Q8W468|ARI8_ARATH Probable E3 ubiquitin-protein ligase ARI8 OS=Arabidopsis thaliana GN=ARI8 PE=2 SV=1//2.10796e-63
PH01000191G0980	==	==	==	==	==	==	2.085	0.0012222	==	==	-//-
PH01000191G1280	==	==	==	==	==	==	-4.3035	3.5901e-07	-2.9669	0.00010932	sp|Q69MT2|FH15_ORYSJ Formin-like protein 15 OS=Oryza sativa subsp. japonica GN=FH15 PE=2 SV=1//0
PH01000192G0020	==	==	==	==	==	==	-5.3042	5.6283e-06	==	==	sp|Q9MA55|ACBP4_ARATH Acyl-CoA-binding domain-containing protein 4 OS=Arabidopsis thaliana GN=ACBP4 PE=1 SV=1//6.17008e-65
PH01000192G0180	==	==	==	==	==	==	2.4879	0.00052774	==	==	-//-
PH01000192G0540	==	==	==	==	==	==	6.8336	4.2276e-13	6.5645	4.1161e-11	sp|Q39134|AAP3_ARATH Amino acid permease 3 OS=Arabidopsis thaliana GN=AAP3 PE=1 SV=2//5.03018e-143
PH01000192G0660	==	==	==	==	==	==	4.4778	0.00043678	4.6479	9.5951e-05	sp|Q8H157|PTR19_ARATH Protein NRT1/ PTR FAMILY 4.6 OS=Arabidopsis thaliana GN=NPF4.6 PE=1 SV=1//1.60476e-48
PH01000192G1360	==	==	==	==	==	==	2.892	5.3337e-07	3.5998	4.3071e-10	sp|Q9SID1|BBX25_ARATH B-box zinc finger protein 25 OS=Arabidopsis thaliana GN=BBX25 PE=1 SV=2//2.54534e-53
PH01000193G0070	==	==	==	==	==	==	-1.5779	2.0028e-05	-1.0955	0.00018518	sp|F4IGA5|NU133_ARATH Nuclear pore complex protein NUP133 OS=Arabidopsis thaliana GN=NUP133 PE=1 SV=1//0
PH01000193G0310	==	==	==	==	==	==	-5.5252	9.7149e-07	-4.761	2.0668e-09	-//-
PH01000193G1120	==	==	==	==	-3.4187	2.8477e-06	9.0972	1.1103e-06	==	==	sp|Q9M401|BCAT3_ARATH Branched-chain-amino-acid aminotransferase 3, chloroplastic OS=Arabidopsis thaliana GN=BCAT3 PE=1 SV=1//5.36768e-153
PH01000193G1220	==	==	==	==	==	==	4.8767	1.7054e-06	6.0968	7.7175e-07	sp|Q8GRL4|HOX19_ORYSJ Homeobox-leucine zipper protein HOX19 OS=Oryza sativa subsp. japonica GN=HOX19 PE=2 SV=1//9.86034e-77
PH01000194G0570	==	==	==	==	==	==	-4.5271	4.8289e-05	-4.7896	0.00029642	sp|Q9FUM9|HMT2_MAIZE Homocysteine S-methyltransferase 2 OS=Zea mays GN=HMT-2 PE=2 SV=1//2.70646e-131
PH01000194G1030	==	==	==	==	==	==	-4.4583	0.00081639	==	==	sp|Q8S857|H2AV2_ORYSJ Probable histone H2A variant 2 OS=Oryza sativa subsp. japonica GN=Os10g0418000 PE=2 SV=1//7.6425e-64
PH01000195G1020	==	==	==	==	==	==	-1.7946	8.5705e-08	-1.9734	1.5069e-06	sp|B8ADZ3|ALFL7_ORYSI PHD finger protein ALFIN-LIKE 7 OS=Oryza sativa subsp. indica GN=OsI_07694 PE=3 SV=1//1.78112e-109
PH01000196G0050	==	==	==	==	-1.5723	1.3457e-120	1.4436	3.0452e-62	==	==	-//-
PH01000196G0550	==	==	-1.1425	3.39e-10	==	==	-9.3647	1.0779e-33	-6.484	2.0569e-21	sp|D9J0Z7|AAMT1_MAIZE Anthranilate O-methyltransferase 1 OS=Zea mays GN=AAMT1 PE=1 SV=1//1.26598e-62
PH01000196G0610	==	==	==	==	==	==	-2.9837	6.1487e-66	-1.7085	3.0328e-35	sp|Q9ZUT9|RS51_ARATH 40S ribosomal protein S5-1 OS=Arabidopsis thaliana GN=RPS5A PE=1 SV=1//5.83565e-115
PH01000196G1170	==	==	==	==	==	==	-4.719	3.9931e-05	-6.1858	0.00022999	-//-
PH01000197G0410	==	==	==	==	==	==	4.0585	7.3721e-05	3.1221	6.7152e-06	sp|Q8GY61|BH063_ARATH Transcription factor bHLH63 OS=Arabidopsis thaliana GN=BHLH63 PE=1 SV=1//4.31143e-38
PH01000197G0460	==	==	==	==	==	==	-1.4863	1.5786e-06	-1.3901	1.4262e-06	sp|Q6Z2G9|TLP5_ORYSJ Tubby-like F-box protein 5 OS=Oryza sativa subsp. japonica GN=TULP5 PE=2 SV=1//0
PH01000197G1100	==	==	==	==	==	==	-5.1157	1.1695e-16	-2.2583	3.7688e-08	sp|Q56WM6|ROGFE_ARATH Rop guanine nucleotide exchange factor 14 OS=Arabidopsis thaliana GN=ROPGEF14 PE=1 SV=1//5.02521e-166
PH01000197G1290	==	==	==	==	==	==	-4.2043	2.5149e-06	==	==	sp|Q6ZIK0|GTOMC_ORYSJ Probable tocopherol O-methyltransferase, chloroplastic OS=Oryza sativa subsp. japonica GN=VTE4 PE=2 SV=1//8.63849e-31
PH01000197G1460	==	==	==	==	==	==	-7.9522	2.8183e-06	==	==	sp|Q6ZIK5|GRF4_ORYSJ Growth-regulating factor 4 OS=Oryza sativa subsp. japonica GN=GRF4 PE=2 SV=1//1.22902e-170
PH01000198G0300	==	==	==	==	==	==	-1.731	0.0016193	-1.6978	0.00033061	sp|Q9FNA4|ELP1_ARATH Elongator complex protein 1 OS=Arabidopsis thaliana GN=ELP1 PE=1 SV=1//0
PH01000198G0370	==	==	==	==	==	==	-5.6126	5.5054e-15	-2.9714	1.1867e-10	-//-
PH01000198G0460	==	==	==	==	==	==	4.3854	6.4674e-07	==	==	sp|F2Y4A3|SPHK2_ARATH Sphingosine kinase 2 OS=Arabidopsis thaliana GN=SPHK2 PE=1 SV=1//8.57666e-131
PH01000198G0580	-2.2123	1.55e-14	==	==	-2.7672	2.1978e-37	2.1805	4.3711e-22	==	==	sp|P27523|CB23_HORVU Chlorophyll a-b binding protein of LHCII type III, chloroplastic OS=Hordeum vulgare GN=LHBC PE=2 SV=1//3.2096e-178
PH01000198G0670	==	==	==	==	==	==	-3.7338	0.0014412	==	==	sp|O65416|SKI27_ARATH F-box protein SKIP27 OS=Arabidopsis thaliana GN=SKIP27 PE=1 SV=2//1.68681e-12
PH01000198G1100	==	==	==	==	-2.8422	2.5806e-26	1.1809	0.00010256	==	==	sp|Q07473|CB4A_ARATH Chlorophyll a-b binding protein CP29.1, chloroplastic OS=Arabidopsis thaliana GN=LHCB4.1 PE=1 SV=1//6.36388e-151
PH01000199G0110	==	==	==	==	==	==	-4.6563	5.1758e-06	-1.858	2.2744e-05	sp|Q66GQ2|Y5162_ARATH Uncharacterized protein At5g41620 OS=Arabidopsis thaliana GN=At5g41620 PE=2 SV=2//1.79812e-22
PH01000199G1020	==	==	==	==	==	==	-4.2175	0.00066759	==	==	sp|Q84WJ2|PRI2_ARATH Probable DNA primase large subunit OS=Arabidopsis thaliana GN=At1g67320 PE=2 SV=2//4.47377e-180
PH01000200G0560	==	==	==	==	==	==	2.1724	4.2334e-08	2.3969	1.8021e-08	sp|O42901|YBA9_SCHPO Uncharacterized protein C119.09c OS=Schizosaccharomyces pombe (strain 972 / ATCC 24843) GN=SPBC119.09c PE=2 SV=3//1.52397e-19
PH01000200G0640	==	==	==	==	==	==	2.5676	2.3154e-12	2.2348	6.0604e-07	sp|Q8LAP8|DOF46_ARATH Dof zinc finger protein DOF4.6 OS=Arabidopsis thaliana GN=DOF4.6 PE=2 SV=2//9.57356e-33
PH01000200G0930	==	==	==	==	==	==	-3.628	4.2473e-07	==	==	sp|Q7XRX1|RFC4_ORYSJ Replication factor C subunit 4 OS=Oryza sativa subsp. japonica GN=RFC4 PE=2 SV=2//0
PH01000201G0100	==	==	==	==	==	==	-5.4889	8.5951e-11	-2.8895	1.7544e-06	sp|Q9FJZ9|PER72_ARATH Peroxidase 72 OS=Arabidopsis thaliana GN=PER72 PE=1 SV=1//1.10134e-161
PH01000201G0350	==	==	==	==	==	==	-5.3606	1.223e-16	-7.2835	2.1303e-10	-//-
PH01000201G0400	==	==	==	==	==	==	-8.0164	1.3947e-26	-6.0098	7.3427e-19	sp|Q9C7T4|BH096_ARATH Transcription factor bHLH96 OS=Arabidopsis thaliana GN=BHLH96 PE=2 SV=1//6.345e-65
PH01000201G0970	==	==	==	==	2.8574	5.7391e-82	8.4016	2.0407e-15	13.562	4.6816e-50	sp|Q8H1E4|RAP24_ARATH Ethylene-responsive transcription factor RAP2-4 OS=Arabidopsis thaliana GN=RAP2-4 PE=1 SV=1//9.09419e-42
PH01000201G0980	==	==	==	==	1.2617	3.2868e-11	-1.7081	1.6438e-36	==	==	sp|P33050|PSC13_MAIZE Pollen-specific protein C13 OS=Zea mays GN=MGS1 PE=2 SV=1//2.02768e-22
PH01000202G0620	==	==	==	==	==	==	-1.9523	6.7661e-41	==	==	sp|Q9ZTP5|RPE_ORYSJ Ribulose-phosphate 3-epimerase, chloroplastic OS=Oryza sativa subsp. japonica GN=RPE PE=1 SV=2//2.75685e-55
PH01000202G0740	==	==	==	==	==	==	5.4963	0.00067921	==	==	sp|Q9ZWR8|ANTA_GENTR Anthocyanin 5-aromatic acyltransferase OS=Gentiana triflora PE=1 SV=1//1.2778e-42
PH01000202G0850	==	==	==	==	==	==	-1.9114	3.0098e-09	==	==	sp|Q9LSU0|PSA3_ORYSJ Proteasome subunit alpha type-3 OS=Oryza sativa subsp. japonica GN=PAG1 PE=2 SV=1//1.23067e-130
PH01000202G1080	==	==	==	==	-2.2662	1.5899e-30	4.2325	1.2246e-51	2.1723	6.2747e-06	sp|Q84VQ1|KINB1_ARATH SNF1-related protein kinase regulatory subunit beta-1 OS=Arabidopsis thaliana GN=KINB1 PE=1 SV=1//1.28461e-83
PH01000202G1290	==	==	==	==	==	==	1.7032	0.00049564	2.1739	5.3061e-05	sp|Q6I544|GL52_ORYSJ Germin-like protein 5-1 OS=Oryza sativa subsp. japonica GN=Os05g0277500 PE=2 SV=1//2.14945e-125
PH01000203G0300	==	==	==	==	==	==	-1.7362	2.1442e-06	==	==	sp|Q6K4N0|RSZ21_ORYSJ Serine/arginine-rich splicing factor RSZ21 OS=Oryza sativa subsp. japonica GN=RSZP21 PE=2 SV=1//1.64774e-33
PH01000203G0600	==	==	==	==	==	==	-2.1967	4.233e-08	-3.5601	2.2641e-08	sp|Q9M0B6|GAE1_ARATH UDP-glucuronate 4-epimerase 1 OS=Arabidopsis thaliana GN=GAE1 PE=1 SV=1//1.7302e-162
PH01000203G0670	==	==	==	==	==	==	1.2917	1.5342e-06	==	==	sp|A4FUZ5|SERC3_BOVIN Serine incorporator 3 OS=Bos taurus GN=SERINC3 PE=2 SV=1//3.78964e-22
PH01000203G0890	==	==	==	==	==	==	-1.8264	0.0015643	==	==	sp|P36101|TCD2_YEAST tRNA threonylcarbamoyladenosine dehydratase 2 OS=Saccharomyces cerevisiae (strain ATCC 204508 / S288c) GN=TCD2 PE=1 SV=1//9.22467e-61
PH01000203G1030	==	==	==	==	==	==	-1.3177	0.00053778	==	==	sp|Q653N3|MP703_ORYSJ Microtubule-associated protein 70-3 OS=Oryza sativa subsp. japonica GN=MAP70.3 PE=2 SV=1//0
PH01000203G1150	==	==	==	==	==	==	2.2544	8.7675e-07	1.8155	0.00073359	sp|Q9SY59|NFXL1_ARATH NF-X1-type zinc finger protein NFXL1 OS=Arabidopsis thaliana GN=NFXL1 PE=2 SV=1//0
PH01000204G0250	==	==	==	==	==	==	2.5758	0.00018935	==	==	-//-
PH01000204G0740	==	==	==	==	==	==	-4.2603	0.00054188	==	==	sp|Q9SJ52|YLS9_ARATH Protein YLS9 OS=Arabidopsis thaliana GN=YLS9 PE=2 SV=1//7.97743e-06
PH01000205G0530	==	==	==	==	==	==	-3.4583	7.1624e-06	==	==	sp|Q9D753|EXOS8_MOUSE Exosome complex component RRP43 OS=Mus musculus GN=Exosc8 PE=2 SV=1//4.41167e-32
PH01000205G0750	==	==	==	==	==	==	-1.9798	8.5396e-07	-1.1927	1.0395e-05	sp|Q8LFN2|Y3037_ARATH Probable inactive leucine-rich repeat receptor-like protein kinase At3g03770 OS=Arabidopsis thaliana GN=At3g03770 PE=2 SV=1//6.64924e-131
PH01000205G0760	==	==	==	==	==	==	-2.4173	0.0011076	==	==	-//-
PH01000206G0790	==	==	==	==	==	==	3.3944	6.5236e-06	3.168	6.5412e-06	sp|Q9SIZ3|PMTN_ARATH Probable methyltransferase PMT23 OS=Arabidopsis thaliana GN=At2g40280 PE=2 SV=2//1.1257e-61
PH01000206G1130	==	==	==	==	==	==	-2.0439	4.5408e-06	-1.7532	0.00016967	-//-
PH01000207G0080	==	==	==	==	==	==	1.8404	1.471e-52	2.0202	4.0002e-71	sp|A6XMY9|METK1_TRIMO S-adenosylmethionine synthase 1 OS=Triticum monococcum GN=SAMS1 PE=2 SV=1//0
PH01000207G0220	==	==	==	==	==	==	-3.2058	2.9807e-08	==	==	sp|A5H8G4|PER1_MAIZE Peroxidase 1 OS=Zea mays GN=PER1 PE=1 SV=1//3.21125e-135
PH01000207G0690	==	==	==	==	==	==	-1.8771	1.9078e-67	==	==	sp|Q9ARZ9|R27AA_ORYSJ Ubiquitin-40S ribosomal protein S27a-1 OS=Oryza sativa subsp. japonica GN=RPS27AA PE=2 SV=1//1.39986e-76
PH01000207G1290	==	==	==	==	==	==	-2.3107	2.2027e-05	==	==	sp|Q9FXB6|LIP4_ARATH GDSL esterase/lipase LIP-4 OS=Arabidopsis thaliana GN=LIP4 PE=2 SV=1//6.42598e-76
PH01000208G0510	==	==	-1.5248	1.09e-09	==	==	-9.2196	2.2888e-21	-7.246	3.3798e-10	sp|Q8H7Y8|H2AV1_ORYSJ Probable histone H2A variant 1 OS=Oryza sativa subsp. japonica GN=Os03g0162200 PE=2 SV=1//1.31606e-66
PH01000208G1050	==	==	==	==	==	==	2.7516	1.4325e-09	2.7197	1.8622e-16	sp|Q9SV13|SUT31_ARATH Sulfate transporter 3.1 OS=Arabidopsis thaliana GN=SULTR3;1 PE=2 SV=1//0
PH01000209G0080	==	==	==	==	==	==	-2.3568	7.4422e-05	==	==	sp|Q5NBI2|ARP6_ORYSJ Actin-related protein 6 OS=Oryza sativa subsp. japonica GN=ARP6 PE=2 SV=1//0
PH01000209G0120	==	==	==	==	==	==	-3.611	8.6679e-49	-3.2962	4.9553e-40	sp|Q43387|PER71_ARATH Peroxidase 71 OS=Arabidopsis thaliana GN=PER71 PE=1 SV=1//6.03396e-72
PH01000209G0210	==	==	==	==	==	==	-8.2684	9.2411e-48	-7.8746	6.2324e-31	sp|Q9LJZ5|UBC19_ARATH Ubiquitin-conjugating enzyme E2 19 OS=Arabidopsis thaliana GN=UBC19 PE=1 SV=1//6.10995e-49
PH01000209G0820	==	==	==	==	==	==	-4.6702	3.0307e-07	-2.581	0.00011347	sp|Q9LHE5|TO401_ARATH Mitochondrial import receptor subunit TOM40-1 OS=Arabidopsis thaliana GN=TOM40-1 PE=1 SV=3//7.27465e-109
PH01000209G1290	==	==	==	==	==	==	-4.6464	8.4083e-05	==	==	sp|Q9LNU1|CRSP_ARATH CO(2)-response secreted protease OS=Arabidopsis thaliana GN=CRSP PE=2 SV=1//2.13027e-18
PH01000210G0260	==	==	==	==	5.8642	1.5614e-19	-7.3079	1.5226e-60	-2.2117	7.4225e-78	sp|O65351|SBT17_ARATH Subtilisin-like protease SBT1.7 OS=Arabidopsis thaliana GN=SBT1.7 PE=1 SV=1//5.54947e-180
PH01000210G0640	==	==	==	==	==	==	6.5878	6.8273e-151	5.2584	1.6452e-93	sp|A7PZL3|PGLR_VITVI Probable polygalacturonase OS=Vitis vinifera GN=GSVIVT00026920001 PE=1 SV=1//7.29147e-104
PH01000210G0740	==	==	==	==	-3.5181	1.8596e-05	6.2194	1.3864e-06	==	==	sp|Q84QC2|ERF17_ARATH Ethylene-responsive transcription factor ERF017 OS=Arabidopsis thaliana GN=ERF017 PE=2 SV=1//1.08364e-27
PH01000210G0860	==	==	==	==	==	==	-2.27	4.1763e-10	-1.1646	1.6603e-05	sp|Q12754|RRP12_YEAST Ribosomal RNA-processing protein 12 OS=Saccharomyces cerevisiae (strain ATCC 204508 / S288c) GN=RRP12 PE=1 SV=1//1.72757e-46
PH01000210G0870	==	==	==	==	==	==	-1.0746	0.00011422	==	==	sp|Q52JK6|VIP2_NICBE Probable NOT transcription complex subunit VIP2 (Fragment) OS=Nicotiana benthamiana GN=VIP2 PE=1 SV=1//1.4418e-174
PH01000210G0890	==	==	==	==	-1.5023	8.7707e-05	2.2739	3.0461e-06	==	==	sp|Q4R7Y5|DNJB6_MACFA DnaJ homolog subfamily B member 6 OS=Macaca fascicularis GN=DNAJB6 PE=2 SV=1//6.26587e-12
PH01000210G1070	==	==	==	==	==	==	2.2716	5.8259e-28	1.9261	2.6468e-18	sp|Q6K7E6|ERF1_ORYSJ Ethylene-responsive transcription factor 1 OS=Oryza sativa subsp. japonica GN=EREBP1 PE=1 SV=1//8.76939e-151
PH01000211G0240	==	==	==	==	==	==	-5.6174	5.968e-33	-3.4874	2.5399e-54	sp|Q9ZPH9|PMTF_ARATH Probable methyltransferase PMT15 OS=Arabidopsis thaliana GN=At4g00750 PE=2 SV=1//0
PH01000211G0670	==	==	==	==	==	==	-5.7893	0.00071163	==	==	sp|Q9XIN0|LHW_ARATH Transcription factor LHW OS=Arabidopsis thaliana GN=LHW PE=1 SV=1//4.86763e-07
PH01000212G0090	==	==	==	==	==	==	3.7656	4.1637e-187	4.3338	1.2328e-275	sp|Q0DKY4|METK1_ORYSJ S-adenosylmethionine synthase 1 OS=Oryza sativa subsp. japonica GN=SAM1 PE=2 SV=1//0
PH01000212G0640	==	==	==	==	==	==	9.3805	5.5583e-20	6.3088	8.6298e-15	sp|Q0DKW8|LTI6B_ORYSJ Hydrophobic protein LTI6B OS=Oryza sativa subsp. japonica GN=LTI6B PE=2 SV=1//3.3148e-17
PH01000212G0840	==	==	==	==	==	==	3.0684	9.5368e-11	2.2253	1.2869e-11	sp|Q8LPH6|MYB86_ARATH Transcription factor MYB86 OS=Arabidopsis thaliana GN=MYB86 PE=2 SV=1//3.25642e-69
PH01000212G1030	==	==	==	==	==	==	-2.2876	2.3312e-05	-1.9281	0.00056112	sp|Q5D018|RBM8A_DANRE RNA-binding protein 8A OS=Danio rerio GN=rbm8a PE=2 SV=1//4.00377e-34
PH01000213G1380	==	==	==	==	2.0862	4.7991e-20	4.7827	2.1583e-09	10.927	2.0187e-26	sp|Q9LMA8|TI10A_ARATH Protein TIFY 10A OS=Arabidopsis thaliana GN=TIFY10A PE=1 SV=1//3.28901e-17
PH01000213G1410	==	==	==	==	==	==	5.4715	5.284e-20	11.271	1.616e-16	sp|Q9M246|TIF3A_ARATH Protein TIFY 3A OS=Arabidopsis thaliana GN=TIFY3A PE=1 SV=1//1.55446e-08
PH01000214G1070	==	==	==	==	==	==	-2.5998	1.1701e-05	==	==	sp|P54947|YXEH_BACSU Putative phosphatase YxeH OS=Bacillus subtilis (strain 168) GN=yxeH PE=3 SV=1//2.88036e-25
PH01000214G1080	==	==	==	==	==	==	2.3657	3.8964e-06	2.9791	3.4768e-07	-//-
PH01000214G1110	==	==	==	==	==	==	-9.0078	2.483e-10	-5.0617	2.9551e-06	sp|Q8VYE5|E1312_ARATH Glucan endo-1,3-beta-glucosidase 12 OS=Arabidopsis thaliana GN=At4g29360 PE=1 SV=1//5.07578e-22
PH01000214G1360	==	==	==	==	==	==	-1.6426	0.00025149	==	==	sp|O94631|MRM1_SCHPO rRNA methyltransferase 1, mitochondrial OS=Schizosaccharomyces pombe (strain 972 / ATCC 24843) GN=mrm1 PE=3 SV=1//5.95624e-34
PH01000215G0230	==	==	==	==	==	==	-5.1394	0.00089984	==	==	sp|Q564K3|CND2_ARATH Condensin complex subunit 2 OS=Arabidopsis thaliana GN=CAPH PE=1 SV=1//2.44446e-116
PH01000215G0450	==	==	==	==	==	==	2.2693	8.5839e-16	1.974	1.9035e-08	sp|P46209|USF_AQUPY Protein usf OS=Aquifex pyrophilus GN=usf PE=4 SV=1//3.54296e-23
PH01000215G0590	==	==	==	==	==	==	-2.3349	2.3971e-30	-1.5986	3.7702e-24	sp|Q41140|PFPA_RICCO Pyrophosphate--fructose 6-phosphate 1-phosphotransferase subunit alpha OS=Ricinus communis GN=PFP-ALPHA PE=3 SV=1//6.18781e-18
PH01000215G0610	==	==	==	==	==	==	-1.4458	4.4408e-08	-1.2056	1.6881e-08	sp|P21342|PFPA_SOLTU Pyrophosphate--fructose 6-phosphate 1-phosphotransferase subunit alpha OS=Solanum tuberosum GN=PFP-ALPHA PE=1 SV=2//2.44059e-150
PH01000215G0710	==	==	==	==	==	==	-2.2629	2.3094e-21	-1.2978	1.4607e-09	sp|Q6ZFT5|KPRS4_ORYSJ Ribose-phosphate pyrophosphokinase 4 OS=Oryza sativa subsp. japonica GN=Os02g0714600 PE=2 SV=1//0
PH01000215G0810	==	==	==	==	==	==	4.1191	9.9831e-30	4.1513	2.2207e-47	-//-
PH01000215G1180	==	==	==	==	==	==	-1.7135	1.2119e-60	-1.062	6.6808e-28	sp|Q9M573|RL31_PERFR 60S ribosomal protein L31 OS=Perilla frutescens GN=RPL31 PE=2 SV=1//5.90641e-51
PH01000216G0150	==	==	==	==	3.1204	2.4139e-49	8.2684	6.9183e-08	9.6916	8.9442e-52	sp|Q9FJ45|GDL83_ARATH GDSL esterase/lipase At5g45910 OS=Arabidopsis thaliana GN=At5g45910 PE=2 SV=1//2.48742e-92
PH01000216G0810	==	==	-1.3289	1.49e-06	==	==	-9.8373	1.9401e-15	-5.8648	7.9037e-10	sp|P68428|H32_WHEAT Histone H3.2 OS=Triticum aestivum PE=1 SV=2//8.67925e-74
PH01000216G0820	==	==	-1.3766	6.82e-13	==	==	-8.2807	1.0545e-37	-9.6743	4.0782e-13	sp|P68428|H32_WHEAT Histone H3.2 OS=Triticum aestivum PE=1 SV=2//1.52094e-73
PH01000217G1020	==	==	==	==	==	==	3.8291	8.6986e-121	2.8343	8.1774e-48	sp|Q93Z51|NIC4_ARATH Probable inactive nicotinamidase At3g16190 OS=Arabidopsis thaliana GN=At3g16190 PE=2 SV=1//5.35361e-61
PH01000218G0630	==	==	==	==	==	==	2.6363	1.3103e-15	4.2978	3.8178e-45	sp|O23522|PLA14_ARATH Phospholipase A1-Ibeta2, chloroplastic OS=Arabidopsis thaliana GN=At4g16820 PE=1 SV=2//3.17597e-116
PH01000218G1170	==	==	==	==	==	==	-5.6942	7.6025e-09	-5.107	2.0438e-06	sp|Q40541|NPK1_TOBAC Mitogen-activated protein kinase kinase kinase NPK1 OS=Nicotiana tabacum GN=NPK1 PE=1 SV=1//2.68686e-127
PH01000219G0360	==	==	==	==	==	==	-6.6563	0.001543	==	==	-//-
PH01000219G0690	==	==	==	==	==	==	-2.4743	1.2664e-16	-2.1419	1.1878e-20	sp|Q8S7W9|HOX21_ORYSJ Homeobox-leucine zipper protein HOX21 OS=Oryza sativa subsp. japonica GN=HOX21 PE=2 SV=1//4.07023e-68
PH01000219G0920	==	==	==	==	==	==	1.6886	6.5115e-07	1.4731	4.6089e-06	sp|Q8L736|SKI11_ARATH F-box/kelch-repeat protein SKIP11 OS=Arabidopsis thaliana GN=SKIP11 PE=1 SV=2//1.24963e-150
PH01000220G0050	==	==	==	==	==	==	-1.4628	3.9855e-10	==	==	-//-
PH01000220G0570	==	==	==	==	==	==	3.3687	3.9618e-14	3.9244	6.5932e-28	sp|Q8L836|MA657_ARATH 65-kDa microtubule-associated protein 7 OS=Arabidopsis thaliana GN=MAP65-7 PE=2 SV=1//0
PH01000220G0710	==	==	==	==	==	==	-1.6838	2.1314e-05	-1.5708	0.00012954	sp|Q8GUC3|BBR_HORVU Protein Barley B recombinant OS=Hordeum vulgare GN=BBR PE=1 SV=1//4.47109e-99
PH01000221G0460	==	==	==	==	-2.3478	0.00013099	2.2605	0.0010018	==	==	sp|O70511|ANK3_RAT Ankyrin-3 OS=Rattus norvegicus GN=Ank3 PE=1 SV=3//1.14944e-11
PH01000222G0180	==	==	==	==	==	==	-2.2082	4.3038e-07	==	==	sp|Q0JCZ4|ARFI_ORYSJ Auxin response factor 9 OS=Oryza sativa subsp. japonica GN=ARF9 PE=2 SV=1//0
PH01000222G0920	==	==	==	==	==	==	5.652	1.0879e-83	3.7414	5.2198e-50	sp|B9FFD3|OPR13_ORYSJ Putative 12-oxophytodienoate reductase 13 OS=Oryza sativa subsp. japonica GN=OPR13 PE=2 SV=1//7.777e-10
PH01000223G0070	==	==	==	==	==	==	7.0274	2.322e-07	8.0173	5.7805e-11	sp|Q5N9W4|LAC5_ORYSJ Putative laccase-5 OS=Oryza sativa subsp. japonica GN=LAC5 PE=3 SV=1//0
PH01000223G0280	==	==	==	==	==	==	-1.9863	1.0679e-08	-3.5501	9.1784e-11	sp|Q9LZL3|PCS1L_ARATH Aspartic proteinase PCS1 OS=Arabidopsis thaliana GN=PCS1 PE=2 SV=1//1.0951e-23
PH01000223G0540	==	==	==	==	-3.7745	4.5604e-05	5.5843	8.9736e-06	==	==	-//-
PH01000223G1000	==	==	==	==	==	==	-1.1785	1.3766e-08	-1.2427	2.1624e-09	sp|Q6Z9A3|GMPP3_ORYSJ Probable mannose-1-phosphate guanylyltransferase 3 OS=Oryza sativa subsp. japonica GN=Os08g0237200 PE=2 SV=1//0
PH01000223G1130	==	==	==	==	==	==	-3.8687	0.0016398	==	==	sp|O04226|P5CS_ORYSJ Delta-1-pyrroline-5-carboxylate synthase OS=Oryza sativa subsp. japonica GN=P5CS PE=2 SV=2//0
PH01000223G1160	==	==	==	==	==	==	3.0358	1.2648e-20	2.7351	7.0224e-18	sp|Q9SJJ3|BLH8_ARATH BEL1-like homeodomain protein 8 OS=Arabidopsis thaliana GN=BLH8 PE=1 SV=1//2.78402e-50
PH01000223G1250	==	==	==	==	==	==	-6.4764	2.2308e-11	-4.964	5.9296e-14	sp|Q9LZN0|ROGF7_ARATH Rop guanine nucleotide exchange factor 7 OS=Arabidopsis thaliana GN=ROPGEF7 PE=1 SV=1//0
PH01000224G0260	==	==	==	==	==	==	-1.4363	0.0018494	-1.2025	0.0013913	sp|Q9FFK6|NUP88_ARATH Nuclear pore complex protein NUP88 OS=Arabidopsis thaliana GN=NUP88 PE=1 SV=1//0
PH01000224G0820	==	==	==	==	==	==	-2.0167	2.7582e-55	-1.2398	2.2523e-26	sp|Q9LHP1|RL74_ARATH 60S ribosomal protein L7-4 OS=Arabidopsis thaliana GN=RPL7D PE=2 SV=1//1.77018e-104
PH01000225G0700	==	==	==	==	==	==	-6.0763	0.00019873	==	==	sp|Q9BRT8|CBWD1_HUMAN COBW domain-containing protein 1 OS=Homo sapiens GN=CBWD1 PE=1 SV=1//1.08901e-47
PH01000225G0730	==	==	==	==	==	==	-8.3697	7.813e-14	-9.1253	4.4025e-10	sp|Q9SZA4|CDC21_ARATH Cell division cycle 20.1, cofactor of APC complex OS=Arabidopsis thaliana GN=CDC20-1 PE=1 SV=1//0
PH01000225G1240	==	==	==	==	==	==	-2.7872	3.6788e-06	==	==	sp|O22793|MORF2_ARATH Multiple organellar RNA editing factor 2, chloroplastic OS=Arabidopsis thaliana GN=MORF2 PE=1 SV=1//6.1741e-103
PH01000225G1300	==	==	==	==	==	==	-2.0086	0.00042825	==	==	sp|O80450|TGT3B_ARATH Trihelix transcription factor GT-3b OS=Arabidopsis thaliana GN=GT-3B PE=1 SV=1//4.02858e-27
PH01000225G1310	==	==	==	==	==	==	-3.338	4.592e-07	==	==	sp|Q7XTQ5|MEX1_ORYSJ Maltose excess protein 1-like, chloroplastic OS=Oryza sativa subsp. japonica GN=Os04g0602400 PE=2 SV=2//7.13499e-10
PH01000226G0700	==	==	==	==	1.6147	1.842e-14	-1.9707	4.536e-37	==	==	sp|Q9FXT4|AGAL_ORYSJ Alpha-galactosidase OS=Oryza sativa subsp. japonica GN=Os10g0493600 PE=1 SV=1//5.0752e-07
PH01000226G1060	==	==	==	==	==	==	-2.7244	0.0013014	==	==	sp|Q8LNU5|NOC2L_ORYSJ Nucleolar complex protein 2 homolog OS=Oryza sativa subsp. japonica GN=Os10g0495500 PE=2 SV=1//0
PH01000227G0020	==	==	==	==	==	==	-1.3262	1.8529e-06	==	==	sp|Q6H6V4|ARFF_ORYSJ Auxin response factor 6 OS=Oryza sativa subsp. japonica GN=ARF6 PE=1 SV=1//0
PH01000227G0350	==	==	==	==	==	==	-6.6262	0.0017089	==	==	-//-
PH01000227G0360	==	==	==	==	==	==	2.1161	5.4632e-09	==	==	sp|Q8LEJ9|B3GT4_ARATH Probable beta-1,3-galactosyltransferase 4 OS=Arabidopsis thaliana GN=B3GALT4 PE=2 SV=1//2.08414e-109
PH01000227G0540	==	==	==	==	==	==	1.3828	5.0186e-18	1.7298	6.097e-31	sp|P0CG71|UBIQ1_CAEEL Polyubiquitin-A OS=Caenorhabditis elegans GN=ubq-1 PE=3 SV=1//0
PH01000227G0890	==	==	==	==	==	==	2.0946	8.9963e-05	==	==	-//-
PH01000227G0920	==	==	==	==	==	==	8.1965	7.3922e-29	11.664	5.5876e-20	sp|Q9FH92|IX15L_ARATH Protein IRX15-LIKE OS=Arabidopsis thaliana GN=IRX15-L PE=2 SV=1//1.44967e-75
PH01000227G0950	==	==	==	==	==	==	-4.6329	5.0317e-15	-3.2309	6.4916e-14	sp|Q9M1T1|SETH3_ARATH Probable arabinose 5-phosphate isomerase OS=Arabidopsis thaliana GN=SETH3 PE=2 SV=1//7.3303e-139
PH01000227G1010	==	==	==	==	==	==	-1.4319	3.6286e-25	==	==	sp|Q9SF16|TCPH_ARATH T-complex protein 1 subunit eta OS=Arabidopsis thaliana GN=CCT7 PE=1 SV=1//0
PH01000228G0990	==	==	==	==	==	==	-1.6902	0.00055423	==	==	-//-
PH01000229G0460	==	==	==	==	==	==	-1.2538	9.9612e-102	==	==	sp|P17784|ALF_ORYSJ Fructose-bisphosphate aldolase cytoplasmic isozyme OS=Oryza sativa subsp. japonica GN=FBA PE=1 SV=2//0
PH01000229G1190	==	==	==	==	==	==	2.4407	8.9719e-07	==	==	sp|Q8LED9|CXE16_ARATH Probable carboxylesterase 16 OS=Arabidopsis thaliana GN=CXE16 PE=2 SV=1//7.13009e-142
PH01000229G1200	==	==	==	==	==	==	-2.3654	0.0018248	==	==	sp|F4HTQ1|MPRO1_ARATH Probable thimet oligopeptidase OS=Arabidopsis thaliana GN=At1g67690 PE=3 SV=1//0
PH01000229G1390	==	==	==	==	==	==	3.0609	9.1406e-35	2.5333	2.6006e-24	sp|Q7F1X5|4CLL5_ORYSJ 4-coumarate--CoA ligase-like 5 OS=Oryza sativa subsp. japonica GN=4CLL5 PE=2 SV=1//0
PH01000230G0210	==	==	==	==	-2.7753	9.0971e-39	1.3333	1.0535e-08	-1.0771	2.2318e-10	sp|P18566|RBS2_ORYSJ Ribulose bisphosphate carboxylase small chain A, chloroplastic OS=Oryza sativa subsp. japonica GN=RBCS-A PE=2 SV=2//3.1487e-110
PH01000231G1040	==	==	==	==	==	==	-2.1858	0.00091954	==	==	sp|Q8VYU4|CCR4F_ARATH Carbon catabolite repressor protein 4 homolog 6 OS=Arabidopsis thaliana GN=CCR4-6 PE=2 SV=2//3.45227e-34
PH01000232G0180	==	==	==	==	==	==	-3.4651	8.1554e-07	==	==	sp|Q8LG10|GAT15_ARATH GATA transcription factor 15 OS=Arabidopsis thaliana GN=GATA15 PE=2 SV=2//2.27914e-21
PH01000232G0300	==	==	==	==	==	==	-2.5565	2.1818e-10	-2.4682	8.3204e-10	sp|Q9LY46|TBL29_ARATH Protein ESKIMO 1 OS=Arabidopsis thaliana GN=ESK1 PE=1 SV=1//4.21579e-88
PH01000233G1000	==	==	==	==	==	==	-8.6883	2.7916e-16	-7.5386	7.0697e-12	-//-
PH01000234G0320	==	==	==	==	==	==	3.1622	0.00032059	==	==	sp|F8WKW1|UGT2_GARJA 7-deoxyloganetin glucosyltransferase OS=Gardenia jasminoides GN=UGT85A24 PE=1 SV=1//0
PH01000234G0510	==	==	==	==	==	==	-1.1511	6.567e-12	==	==	sp|Q69JW2|NRP2_ORYSJ NAP1-related protein 2 OS=Oryza sativa subsp. japonica GN=Os02g0576700 PE=2 SV=1//9.44711e-92
PH01000234G0830	==	==	==	==	==	==	4.4419	1.9017e-36	4.346	8.3814e-52	sp|Q9SZ67|WRK19_ARATH Probable WRKY transcription factor 19 OS=Arabidopsis thaliana GN=WRKY19 PE=2 SV=1//3.52871e-41
PH01000234G1250	==	==	==	==	==	==	3.933	0.0014141	==	==	sp|P27524|CB4A_SOLLC Chlorophyll a-b binding protein CP24 10A, chloroplastic OS=Solanum lycopersicum GN=CAP10A PE=3 SV=1//4.69015e-25
PH01000234G1320	==	==	==	==	==	==	-5.2431	2.4756e-09	-4.49	4.5726e-06	-//-
PH01000235G0100	==	==	==	==	==	==	-4.4461	0.00026242	==	==	sp|A2WXU2|ZIP4L_ORYSI TPR repeat-containing protein ZIP4 OS=Oryza sativa subsp. indica GN=ZIP4 PE=3 SV=1//0
PH01000235G0370	==	==	==	==	==	==	-1.1446	8.97e-14	==	==	sp|O04153|CALR3_ARATH Calreticulin-3 OS=Arabidopsis thaliana GN=CRT3 PE=1 SV=2//6.41115e-168
PH01000235G0500	==	==	==	==	==	==	5.5236	7.3771e-11	3.6571	0.0003265	sp|Q5R9W1|MARH6_PONAB E3 ubiquitin-protein ligase MARCH6 OS=Pongo abelii GN=MARCH6 PE=2 SV=1//2.22615e-06
PH01000235G0540	==	==	==	==	==	==	1.6832	1.0426e-06	2.2831	4.6493e-15	sp|Q0JGZ6|SCRK1_ORYSJ Fructokinase-1 OS=Oryza sativa subsp. japonica GN=FRK1 PE=1 SV=2//0
PH01000235G0600	==	==	==	==	==	==	-5.3542	3.8582e-06	-6.0905	0.00035477	sp|B2ZX90|FAS1_ORYSJ Chromatin assembly factor 1 subunit FSM OS=Oryza sativa subsp. japonica GN=FSM PE=2 SV=1//1.68739e-135
PH01000235G0680	==	==	==	==	1.0921	5.8554e-06	-2.2939	3.4909e-46	==	==	sp|Q8L4L4|RL52_ORYSJ 60S ribosomal protein L5-2 OS=Oryza sativa subsp. japonica GN=RPL5B PE=3 SV=1//9.08619e-63
PH01000235G0790	==	==	==	==	==	==	1.2389	0.0010424	1.3898	4.7789e-06	sp|Q8S0F0|FH1_ORYSJ Formin-like protein 1 OS=Oryza sativa subsp. japonica GN=FH1 PE=2 SV=1//0
PH01000235G0820	==	==	==	==	==	==	-1.1326	1.085e-05	==	==	sp|Q8W1Y0|SSC14_ARATH Sister chromatid cohesion 1 protein 4 OS=Arabidopsis thaliana GN=SYN4 PE=2 SV=1//6.2674e-28
PH01000236G0850	==	==	==	==	==	==	-1.0235	0.00031407	==	==	sp|Q10S93|KAD1_ORYSJ Probable adenylate kinase 1, chloroplastic OS=Oryza sativa subsp. japonica GN=Os03g0130400 PE=2 SV=1//1.938e-22
PH01000236G1020	==	==	==	==	==	==	-5.5425	0.00013572	-2.9135	2.4252e-06	-//-
PH01000237G0420	==	==	==	==	==	==	-5.031	1.8069e-07	-2.4835	1.2176e-05	sp|Q0DGS1|ARFN_ORYSJ Auxin response factor 14 OS=Oryza sativa subsp. japonica GN=ARF14 PE=2 SV=2//0
PH01000237G0490	==	==	-1.1475	2.36e-06	2.4521	3.9242e-07	-3.4433	7.2964e-24	==	==	sp|P47917|ZRP4_MAIZE O-methyltransferase ZRP4 OS=Zea mays GN=ZRP4 PE=2 SV=1//3.13703e-143
PH01000239G0570	==	==	==	==	==	==	9.1554	9.5089e-18	8.5315	3.4772e-11	sp|Q08655|ASR1_SOLLC Abscisic stress-ripening protein 1 OS=Solanum lycopersicum GN=ASR1 PE=2 SV=1//1.57051e-06
PH01000240G0050	==	==	==	==	==	==	4.6553	6.5397e-06	==	==	sp|Q944I4|GLYK_ARATH D-glycerate 3-kinase, chloroplastic OS=Arabidopsis thaliana GN=GLYK PE=1 SV=2//0
PH01000240G0060	==	==	==	==	==	==	-3.3375	7.0556e-08	-1.4575	0.00012322	sp|Q9US48|GAA1_SCHPO GPI transamidase component gaa1 OS=Schizosaccharomyces pombe (strain 972 / ATCC 24843) GN=gaa1 PE=3 SV=1//4.08244e-25
PH01000240G0440	==	==	==	==	==	==	-3.2435	2.0188e-14	-2.5617	1.6351e-13	sp|Q9M363|B561I_ARATH Cytochrome b561 and DOMON domain-containing protein At3g61750 OS=Arabidopsis thaliana GN=At3g61750 PE=3 SV=1//5.34442e-85
PH01000240G0740	==	==	==	==	==	==	-4.581	7.6535e-19	-5.486	1.625e-17	sp|Q9LS40|ASPG1_ARATH Protein ASPARTIC PROTEASE IN GUARD CELL 1 OS=Arabidopsis thaliana GN=ASPG1 PE=1 SV=1//4.90441e-22
PH01000241G0070	==	==	==	==	==	==	2.2467	0.00061737	==	==	sp|Q6L5H6|P2C50_ORYSJ Probable protein phosphatase 2C 50 OS=Oryza sativa subsp. japonica GN=Os05g0537400 PE=3 SV=1//3.07848e-174
PH01000241G0550	==	==	==	==	==	==	-2.0714	0.00039784	==	==	sp|Q42290|MPPB_ARATH Probable mitochondrial-processing peptidase subunit beta OS=Arabidopsis thaliana GN=At3g02090 PE=2 SV=2//0
PH01000241G0710	==	==	==	==	==	==	-1.3738	2.6836e-18	==	==	sp|O22607|MSI4_ARATH WD-40 repeat-containing protein MSI4 OS=Arabidopsis thaliana GN=MSI4 PE=1 SV=3//0
PH01000241G0930	==	==	==	==	==	==	-1.4343	0.00026239	==	==	sp|Q3ADI0|SURE_CARHZ 5&apos;-nucleotidase SurE OS=Carboxydothermus hydrogenoformans (strain ATCC BAA-161 / DSM 6008 / Z-2901) GN=surE PE=3 SV=1//2.60074e-20
PH01000242G0150	-2.1909	7.69e-08	==	==	-1.7654	1.176e-50	3.4457	5.7083e-100	1.5607	4.6217e-09	sp|P12330|CB21_ORYSJ Chlorophyll a-b binding protein 1, chloroplastic OS=Oryza sativa subsp. japonica GN=CAB1R PE=2 SV=2//1.2008e-160
PH01000242G0220	==	==	==	==	==	==	-1.3687	2.684e-06	==	==	-//-
PH01000243G0740	==	==	==	==	==	==	-5.3282	4.2335e-05	-5.12	5.2413e-11	-//-
PH01000243G0810	==	==	==	==	==	==	2.6924	1.3699e-18	1.9217	6.0032e-11	sp|P82659|DFSD2_HELAN Defensin SD2 OS=Helianthus annuus GN=SD2 PE=2 SV=1//3.09435e-24
PH01000243G0870	==	==	==	==	==	==	-7.8198	7.1362e-24	-4.0166	3.7117e-21	sp|Q9SS01|AAE20_ARATH Benzoate--CoA ligase, peroxisomal OS=Arabidopsis thaliana GN=AAE20 PE=1 SV=1//0
PH01000244G0430	==	==	==	==	==	==	9.6725	5.5597e-303	7.9957	4.9565e-193	sp|Q8LPG9|IQD14_ARATH Protein IQ-DOMAIN 14 OS=Arabidopsis thaliana GN=IQD14 PE=1 SV=1//9.86758e-20
PH01000244G0450	==	==	==	==	==	==	-9.8591	1.2769e-29	-7.641	1.0869e-26	-//-
PH01000244G0520	==	==	==	==	==	==	-2.7422	1.2926e-156	-1.391	6.4091e-66	sp|Q8L4L4|RL52_ORYSJ 60S ribosomal protein L5-2 OS=Oryza sativa subsp. japonica GN=RPL5B PE=3 SV=1//1.6015e-160
PH01000244G0580	==	==	==	==	==	==	2.6604	6.267e-05	==	==	sp|P42814|RNS2_ARATH Ribonuclease 2 OS=Arabidopsis thaliana GN=RNS2 PE=2 SV=1//2.13471e-20
PH01000244G0620	==	==	==	==	==	==	-2.58	4.4085e-06	-1.6819	0.0011921	sp|P0C896|PP209_ARATH Pentatricopeptide repeat-containing protein At3g02650, mitochondrial OS=Arabidopsis thaliana GN=At3g02650 PE=2 SV=1//6.82323e-118
PH01000244G0630	==	==	==	==	==	==	-3.0292	9.6314e-15	-2.8436	3.6035e-17	sp|Q5N863|BGL04_ORYSJ Beta-glucosidase 4 OS=Oryza sativa subsp. japonica GN=BGLU4 PE=2 SV=1//0
PH01000244G0960	==	==	==	==	==	==	-2.3213	2.3384e-11	==	==	-//-
PH01000245G0100	==	==	==	==	==	==	-1.3964	8.0885e-05	==	==	sp|Q9FKP4|KCA2_ARATH Kinesin-like protein KCA2 OS=Arabidopsis thaliana GN=KCA2 PE=1 SV=1//0
PH01000245G1330	==	==	==	==	2.4294	3.5816e-10	7.8455	0.00080301	7.2089	3.2312e-16	sp|Q9ZPE7|EXO_ARATH Protein EXORDIUM OS=Arabidopsis thaliana GN=EXO PE=2 SV=1//1.57135e-104
PH01000246G0090	==	==	1.6603	1.38e-14	==	==	3.1394	4.1228e-49	2.1732	1.367e-43	sp|Q9LI00|6PGD1_ORYSJ 6-phosphogluconate dehydrogenase, decarboxylating 1 OS=Oryza sativa subsp. japonica GN=G6PGH1 PE=2 SV=1//0
PH01000246G0240	==	==	==	==	-2.9113	2.4022e-17	1.5345	1.5049e-05	-1.5118	1.3251e-07	sp|Q9LHZ7|CSLD2_ORYSJ Cellulose synthase-like protein D2 OS=Oryza sativa subsp. japonica GN=CSLD2 PE=2 SV=1//0
PH01000246G0620	==	==	==	==	==	==	3.8827	0.00018524	4.7416	8.9749e-05	sp|Q9AXH9|KAO1_HORVU Ent-kaurenoic acid oxidase 1 OS=Hordeum vulgare GN=KAO1 PE=1 SV=1//2.13204e-06
PH01000246G0860	==	==	==	==	==	==	4.3121	9.1934e-06	5.6352	4.1664e-13	sp|Q9ZVJ5|SGGP_ARATH Haloacid dehalogenase-like hydrolase domain-containing protein Sgpp OS=Arabidopsis thaliana GN=SGPP PE=1 SV=2//1.93131e-68
PH01000246G0970	==	==	==	==	==	==	4.6373	1.4171e-05	4.7353	3.1366e-07	sp|Q9LI65|WTR24_ARATH WAT1-related protein At3g30340 OS=Arabidopsis thaliana GN=At3g30340 PE=2 SV=1//2.38215e-66
PH01000247G0680	==	==	==	==	==	==	-2.9071	7.183e-11	-1.0298	0.00038127	sp|O22268|DIM1A_ARATH Ribosomal RNA small subunit methyltransferase OS=Arabidopsis thaliana GN=DIM1A PE=1 SV=1//2.16498e-144
PH01000248G0080	==	==	==	==	==	==	-6.0156	0.00026477	==	==	-//-
PH01000249G0140	==	==	==	==	==	==	-1.6789	1.0499e-06	-1.1401	0.0012437	sp|P24846|DAPA1_WHEAT 4-hydroxy-tetrahydrodipicolinate synthase 1, chloroplastic OS=Triticum aestivum PE=1 SV=1//0
PH01000249G0400	==	==	==	==	==	==	4.0935	1.2268e-27	4.7067	8.5824e-31	sp|Q8H3P9|HAK7_ORYSJ Potassium transporter 7 OS=Oryza sativa subsp. japonica GN=HAK7 PE=2 SV=3//0
PH01000249G0950	==	==	==	==	==	==	-2.9889	5.7513e-14	-2.4328	1.6346e-12	sp|Q8W486|Y1491_ARATH Uncharacterized protein At1g04910 OS=Arabidopsis thaliana GN=At1g04910 PE=2 SV=1//8.5741e-14
PH01000250G0800	==	==	==	==	==	==	2.0062	1.1584e-06	1.8903	6.7309e-06	sp|Q9SZE4|VP322_ARATH Vacuolar protein sorting-associated protein 32 homolog 2 OS=Arabidopsis thaliana GN=VPS32.2 PE=1 SV=1//5.91629e-09
PH01000251G0250	==	==	==	==	==	==	5.7381	2.6538e-43	4.887	8.2233e-38	-//-
PH01000251G0820	==	==	==	==	==	==	3.2499	0.00091233	4.1978	4.3197e-09	sp|Q10Q99|FH8_ORYSJ Formin-like protein 8 OS=Oryza sativa subsp. japonica GN=FH8 PE=2 SV=1//0
PH01000252G0020	==	==	==	==	==	==	-3.1989	3.1372e-19	-3.1009	9.3349e-33	sp|Q39214|RPM1_ARATH Disease resistance protein RPM1 OS=Arabidopsis thaliana GN=RPM1 PE=1 SV=1//2.64468e-53
PH01000252G0080	==	==	==	==	==	==	-2.5931	5.034e-11	-3.2593	5.0401e-13	sp|Q9M667|RPP13_ARATH Disease resistance protein RPP13 OS=Arabidopsis thaliana GN=RPP13 PE=2 SV=2//3.89015e-47
PH01000252G0710	==	==	==	==	==	==	2.3031	6.8225e-05	==	==	sp|Q9M1S8|GCP2_ARATH Probable glutamate carboxypeptidase 2 OS=Arabidopsis thaliana GN=AMP1 PE=1 SV=3//1.08654e-102
PH01000253G0120	==	==	==	==	==	==	-2.7636	6.0048e-09	-1.4321	0.0001136	sp|Q0DK10|RL11_ORYSJ 60S ribosomal protein L11 OS=Oryza sativa subsp. japonica GN=RPL11 PE=2 SV=1//7.78163e-95
PH01000253G0540	==	==	==	==	==	==	5.424	9.7506e-34	3.5027	5.9719e-17	-//-
PH01000253G0680	==	==	==	==	==	==	4.7763	3.3629e-15	4.2371	5.3344e-10	sp|Q6EUK7|PUB04_ORYSJ U-box domain-containing protein 4 OS=Oryza sativa subsp. japonica GN=PUB4 PE=2 SV=1//0
PH01000253G0720	==	==	==	==	==	==	-3.1367	0.0011071	==	==	-//-
PH01000253G0990	==	==	==	==	==	==	-1.8628	8.3229e-09	-2.847	8.3319e-09	sp|Q5Z9E5|BZR3_ORYSJ Protein BZR1 homolog 3 OS=Oryza sativa subsp. japonica GN=BZR3 PE=2 SV=1//3.40427e-117
PH01000254G0340	==	==	==	==	==	==	-2.3593	8.2101e-48	-1.2859	9.2425e-21	sp|Q65XK0|ILV5_ORYSJ Ketol-acid reductoisomerase, chloroplastic OS=Oryza sativa subsp. japonica GN=Os05g0573700 PE=1 SV=1//0
PH01000254G0370	==	==	==	==	==	==	-4.1644	0.00085839	==	==	sp|Q9LI74|CHUP1_ARATH Protein CHUP1, chloroplastic OS=Arabidopsis thaliana GN=CHUP1 PE=1 SV=1//8.62e-59
PH01000254G0620	==	==	==	==	==	==	9.5707	2.4336e-08	10.791	4.1379e-13	sp|Q6L5G1|C3H39_ORYSJ Zinc finger CCCH domain-containing protein 39 OS=Oryza sativa subsp. japonica GN=Os05g0576300 PE=2 SV=1//5.18916e-126
PH01000254G0720	==	==	==	==	1.2368	7.1334e-06	5.8811	6.6107e-09	6.9732	8.0406e-20	-//-
PH01000254G0890	==	==	==	==	==	==	-1.9831	1.0793e-05	-2.8858	1.028e-07	sp|Q2MHE4|HT1_ARATH Serine/threonine-protein kinase HT1 OS=Arabidopsis thaliana GN=HT1 PE=1 SV=1//2.26884e-50
PH01000254G1020	==	==	==	==	==	==	3.5399	0.0019452	==	==	-//-
PH01000254G1090	==	==	==	==	==	==	-5.2773	5.7489e-05	-3.2523	5.5291e-05	sp|Q949Z1|PGLR4_ARATH Polygalacturonase At1g48100 OS=Arabidopsis thaliana GN=At1g48100 PE=2 SV=1//3.02506e-79
PH01000255G0410	==	==	==	==	==	==	-3.6094	5.7623e-27	-3.3144	2.6835e-16	-//-
PH01000256G0030	==	==	==	==	1.9699	6.0769e-07	4.4143	0.00061887	6.687	1.2359e-13	sp|Q93WV4|WRK71_ARATH Probable WRKY transcription factor 71 OS=Arabidopsis thaliana GN=WRKY71 PE=2 SV=1//1.20468e-41
PH01000256G0200	==	==	==	==	==	==	1.9144	1.2504e-15	1.192	0.00046491	sp|Q940B8|KIN13_ARATH Kinesin-13A OS=Arabidopsis thaliana GN=KINESIN-13A PE=1 SV=1//2.44799e-18
PH01000256G0450	==	==	==	==	==	==	3.2989	0.00026709	==	==	sp|Q5ZK92|SPAST_CHICK Spastin OS=Gallus gallus GN=SPAST PE=2 SV=1//4.16328e-64
PH01000256G0550	==	==	==	==	==	==	4.3975	5.7765e-52	3.3978	4.376e-30	sp|Q9AXA6|ABIL1_ORYSJ Probable protein ABIL1 OS=Oryza sativa subsp. japonica GN=Os01g0622700 PE=2 SV=1//2.42382e-42
PH01000256G1170	==	==	==	==	==	==	4.013	3.1162e-17	4.4407	1.5359e-22	sp|Q5QM25|GT12_ORYSJ Probable glucuronosyltransferase Os01g0675500 OS=Oryza sativa subsp. japonica GN=Os01g0675500 PE=2 SV=1//0
PH01000257G0060	==	==	==	==	-2.1969	5.9842e-15	3.712	4.9348e-23	==	==	-//-
PH01000257G0970	==	==	==	==	-1.6733	4.1719e-07	3.7742	4.5746e-15	==	==	-//-
PH01000258G0190	==	==	==	==	2.8947	1.8363e-37	2.41	0.00034584	5.1088	3.7531e-51	sp|Q9FR99|ACCO_MUSAC 1-aminocyclopropane-1-carboxylate oxidase OS=Musa acuminata GN=MAO1B PE=3 SV=1//2.57797e-08
PH01000259G0140	==	==	==	==	-1.7766	6.3049e-06	2.3553	1.1115e-06	==	==	-//-
PH01000259G0470	==	==	==	==	==	==	-1.5484	0.00049926	==	==	sp|Q13DU2|RS16_RHOPS 30S ribosomal protein S16 OS=Rhodopseudomonas palustris (strain BisB5) GN=rpsP PE=3 SV=1//1.42259e-20
PH01000259G0830	==	==	==	==	==	==	-1.5738	4.4311e-07	-2.8396	4.046e-15	-//-
PH01000259G1120	==	==	==	==	1.0688	2.9308e-13	3.5767	1.813e-21	3.7498	2.0423e-47	sp|Q6YZW0|ARFU_ORYSJ Auxin response factor 21 OS=Oryza sativa subsp. japonica GN=ARF21 PE=2 SV=2//1.69688e-10
PH01000260G0240	==	==	==	==	==	==	-4.1462	0.00093366	==	==	sp|Q9SFZ3|BH110_ARATH Transcription factor bHLH110 OS=Arabidopsis thaliana GN=BHLH110 PE=2 SV=2//8.48439e-11
PH01000260G0470	==	==	==	==	==	==	-1.5185	2.2617e-06	-1.3068	1.596e-06	sp|F4K460|MED17_ARATH Mediator of RNA polymerase II transcription subunit 17 OS=Arabidopsis thaliana GN=MED17 PE=1 SV=1//4.86446e-174
PH01000260G0590	==	==	==	==	==	==	-2.208	6.3609e-06	-2.0034	3.1653e-06	sp|Q9M3G7|ATM_ARATH Serine/threonine-protein kinase ATM OS=Arabidopsis thaliana GN=ATM PE=2 SV=1//1.12465e-151
PH01000260G1030	==	==	==	==	==	==	2.6293	3.3635e-08	3.4652	1.1105e-09	-//-
PH01000260G1190	==	==	==	==	==	==	5.4189	2.8604e-69	4.6985	2.8812e-85	sp|Q657S5|PHO11_ORYSJ Phosphate transporter PHO1-1 OS=Oryza sativa subsp. japonica GN=PHO1-1 PE=2 SV=2//0
PH01000260G1250	==	==	==	==	==	==	-3.7212	4.0145e-08	-3.9559	3.4827e-13	sp|Q8GVE8|CAPP4_ARATH Phosphoenolpyruvate carboxylase 4 OS=Arabidopsis thaliana GN=PPC4 PE=2 SV=1//0
PH01000260G1270	==	==	==	==	==	==	-7.8627	6.0507e-30	-7.7134	8.7635e-28	sp|Q5PP26|PII2_ARATH Piriformospora indica-insensitive protein 2 OS=Arabidopsis thaliana GN=PII-2 PE=2 SV=1//2.46022e-81
PH01000261G0320	==	==	==	==	==	==	-4.3486	0.00014501	==	==	sp|Q5KQI4|Y5814_ORYSJ B3 domain-containing protein Os05g0481400 OS=Oryza sativa subsp. japonica GN=Os05g0481400 PE=2 SV=1//3.98314e-92
PH01000261G0670	==	==	==	==	==	==	-1.89	2.6854e-07	==	==	-//-
PH01000261G0880	==	==	==	==	==	==	-2.5639	0.00043967	==	==	sp|Q52JK6|VIP2_NICBE Probable NOT transcription complex subunit VIP2 (Fragment) OS=Nicotiana benthamiana GN=VIP2 PE=1 SV=1//0
PH01000262G0060	==	==	==	==	==	==	4.4504	1.0398e-21	3.9439	7.2051e-23	sp|Q8LEB6|Y5185_ARATH Probable receptor-like protein kinase At5g18500 OS=Arabidopsis thaliana GN=At5g18500 PE=2 SV=1//3.62827e-18
PH01000262G0160	==	==	==	==	==	==	-1.0706	0.00016658	==	==	sp|C0LGI2|Y1677_ARATH Probable LRR receptor-like serine/threonine-protein kinase At1g67720 OS=Arabidopsis thaliana GN=At1g67720 PE=2 SV=1//0
PH01000262G0620	==	==	==	==	==	==	-6.0734	9.4474e-17	-2.7849	2.5349e-17	sp|P48619|FAD3C_RICCO Omega-3 fatty acid desaturase, chloroplastic OS=Ricinus communis GN=FAD7A-1 PE=2 SV=1//0
PH01000262G0700	==	==	==	==	==	==	2.604	4.6585e-05	==	==	sp|Q9LY46|TBL29_ARATH Protein ESKIMO 1 OS=Arabidopsis thaliana GN=ESK1 PE=1 SV=1//3.90456e-39
PH01000262G0810	==	==	==	==	==	==	-2.4551	7.1652e-06	-3.2615	2.3063e-08	sp|A4FV84|MRT4_BOVIN mRNA turnover protein 4 homolog OS=Bos taurus GN=MRTO4 PE=2 SV=1//1.06206e-07
PH01000263G0270	==	==	==	==	==	==	-4.249	3.0355e-24	-2.1817	1.4894e-15	sp|Q9M9F9|ICR4_ARATH Interactor of constitutive active ROPs 4 OS=Arabidopsis thaliana GN=ICR4 PE=1 SV=2//4.1743e-07
PH01000263G0670	==	==	==	==	==	==	-1.5432	0.00031279	==	==	sp|P29193|CAPP1_SACHY Phosphoenolpyruvate carboxylase, housekeeping isozyme OS=Saccharum hybrid PE=3 SV=1//1.1075e-98
PH01000263G0760	==	==	==	==	==	==	-6.0746	2.194e-27	-4.2809	4.1577e-31	sp|O49741|GATA2_ARATH GATA transcription factor 2 OS=Arabidopsis thaliana GN=GATA2 PE=2 SV=1//5.289e-38
PH01000263G0900	==	==	==	==	==	==	2.9761	1.8947e-06	2.3747	0.00061092	sp|Q9C8N5|STOP1_ARATH Protein SENSITIVE TO PROTON RHIZOTOXICITY 1 OS=Arabidopsis thaliana GN=STOP1 PE=2 SV=1//3.20529e-61
PH01000264G0100	==	==	==	==	==	==	-2.5285	0.00014183	==	==	sp|Q8VZY6|FIE2_MAIZE Polycomb group protein FIE2 OS=Zea mays GN=FIE2 PE=2 SV=1//0
PH01000264G0110	==	==	==	==	==	==	-1.732	8.0925e-05	==	==	sp|Q6ZJW9|ARP4_ORYSJ Actin-related protein 4 OS=Oryza sativa subsp. japonica GN=ARP4 PE=2 SV=1//5.4187e-78
PH01000264G0510	==	==	==	==	==	==	2.7596	4.5112e-05	==	==	sp|Q9S9Q9|Y1044_ARATH BTB/POZ domain-containing protein At1g30440 OS=Arabidopsis thaliana GN=At1g30440 PE=1 SV=2//0
PH01000264G0610	==	==	==	==	==	==	2.5274	0.00029891	==	==	sp|Q54PM7|NAGK_DICDI N-acetyl-D-glucosamine kinase OS=Dictyostelium discoideum GN=nagk PE=3 SV=2//1.11477e-48
PH01000264G0790	==	==	==	==	==	==	3.315	0.00023657	5.5365	0.00015999	sp|Q84UR0|LOL4_ORYSJ Protein LOL4 OS=Oryza sativa subsp. japonica GN=LOL4 PE=2 SV=1//1.16792e-73
PH01000264G0980	==	==	==	==	==	==	-4.3182	0.00040515	==	==	sp|Q9LI74|CHUP1_ARATH Protein CHUP1, chloroplastic OS=Arabidopsis thaliana GN=CHUP1 PE=1 SV=1//1.15412e-24
PH01000265G0330	==	==	==	==	==	==	-2.7363	0.0016191	==	==	sp|Q56WL5|ZPR4_ARATH Protein LITTLE ZIPPER 4 OS=Arabidopsis thaliana GN=ZPR4 PE=1 SV=1//5.44488e-14
PH01000265G0410	==	==	==	==	==	==	-2.0974	1.6368e-86	-1.1217	1.232e-31	sp|P46252|RLA2A_MAIZE 60S acidic ribosomal protein P2A OS=Zea mays GN=RPP2A PE=1 SV=3//1.69636e-28
PH01000265G0420	==	==	==	==	==	==	-1.3645	1.6813e-08	-1.6999	3.8881e-08	sp|Q9LFA2|KIPK_ARATH Serine/threonine-protein kinase KIPK OS=Arabidopsis thaliana GN=KIPK PE=1 SV=1//0
PH01000265G0640	==	==	==	==	==	==	8.1649	8.5285e-127	7.407	1.2537e-89	-//-
PH01000266G0360	==	==	==	==	-1.9113	5.931e-06	2.7405	1.7642e-07	==	==	sp|O80683|CAB25_ARATH Calmodulin-binding protein 25 OS=Arabidopsis thaliana GN=CAMBP25 PE=1 SV=1//8.87219e-08
PH01000266G0760	==	==	==	==	==	==	-1.5271	0.00017778	==	==	sp|Q9LNU1|CRSP_ARATH CO(2)-response secreted protease OS=Arabidopsis thaliana GN=CRSP PE=2 SV=1//0
PH01000266G0820	==	==	==	==	-1.6998	3.984e-10	1.21	0.0009115	==	==	sp|Q5EFU4|CRD1_HORVU Magnesium-protoporphyrin IX monomethyl ester [oxidative] cyclase, chloroplastic OS=Hordeum vulgare GN=CRD1 PE=1 SV=1//0
PH01000266G0910	==	==	==	==	==	==	-4.9562	7.6177e-06	==	==	sp|Q3EAQ5|PTR36_ARATH Probable peptide/nitrate transporter At3g43790 OS=Arabidopsis thaliana GN=ZIFL2 PE=2 SV=2//3.26338e-162
PH01000266G1150	==	==	==	==	==	==	-3.2624	3.3449e-15	-2.2241	2.7297e-08	sp|Q9C977|PP135_ARATH Pentatricopeptide repeat-containing protein At1g80270, mitochondrial OS=Arabidopsis thaliana GN=At1g80270 PE=2 SV=1//8.67097e-171
PH01000267G0190	==	==	==	==	==	==	1.8902	1.5282e-12	1.1991	0.00061251	sp|Q9LSQ5|FQR1_ARATH NAD(P)H dehydrogenase (quinone) FQR1 OS=Arabidopsis thaliana GN=FQR1 PE=1 SV=1//3.74948e-92
PH01000267G0280	==	==	==	==	==	==	-3.228	2.7981e-07	-1.411	6.765e-07	sp|O81905|SD18_ARATH Receptor-like serine/threonine-protein kinase SD1-8 OS=Arabidopsis thaliana GN=SD18 PE=1 SV=1//2.39123e-117
PH01000267G0420	==	==	==	==	==	==	4.5459	0.0018028	5.8568	2.5192e-07	sp|O81905|SD18_ARATH Receptor-like serine/threonine-protein kinase SD1-8 OS=Arabidopsis thaliana GN=SD18 PE=1 SV=1//0
PH01000267G0430	==	==	==	==	==	==	-1.3155	0.00024719	==	==	sp|O81905|SD18_ARATH Receptor-like serine/threonine-protein kinase SD1-8 OS=Arabidopsis thaliana GN=SD18 PE=1 SV=1//1.41512e-141
PH01000267G1220	==	==	==	==	==	==	2.4704	0.0018476	3.145	5.811e-06	sp|Q8GZA8|ULT1_ARATH Protein ULTRAPETALA 1 OS=Arabidopsis thaliana GN=ULT1 PE=1 SV=1//5.64523e-98
PH01000268G0210	==	==	==	==	1.2064	8.3601e-23	1.4045	1.1214e-06	1.9277	9.2172e-27	sp|Q9LZI2|UXS2_ARATH UDP-glucuronic acid decarboxylase 2 OS=Arabidopsis thaliana GN=UXS2 PE=1 SV=1//1.5132e-169
PH01000268G0530	==	==	==	==	==	==	-1.0271	7.8665e-10	==	==	sp|Q6NQ72|THO4D_ARATH THO complex subunit 4D OS=Arabidopsis thaliana GN=ALY4 PE=1 SV=1//1.26656e-34
PH01000268G0540	==	==	==	==	==	==	-6.7857	1.6778e-13	-4.8882	2.6776e-08	sp|Q9YHB5|CND3_XENLA Condensin complex subunit 3 OS=Xenopus laevis GN=ncapg PE=1 SV=1//3.70383e-34
PH01000268G0810	==	==	==	==	==	==	-3.6781	2.0096e-05	==	==	sp|Q0WPN8|CRR60_ARATH Cysteine-rich repeat secretory protein 60 OS=Arabidopsis thaliana GN=CRRSP60 PE=1 SV=1//8.01313e-29
PH01000269G0470	==	==	==	==	==	==	-7.1958	7.4664e-14	-6.932	1.1521e-08	sp|F4JI46|RGAP2_ARATH Rho GTPase-activating protein 2 OS=Arabidopsis thaliana GN=ROPGAP2 PE=1 SV=1//1.29211e-133
PH01000269G0650	==	==	==	==	==	==	-1.1879	6.9865e-16	==	==	sp|Q9SMB1|SPD1_ORYSJ Spermidine synthase 1 OS=Oryza sativa subsp. japonica GN=SPDSYN1 PE=2 SV=1//0
PH01000269G0880	==	==	==	==	1.0467	1.096e-10	-2.0055	1.118e-73	==	==	sp|Q8LL05|SSG1B_HORVU Granule-bound starch synthase 1b, chloroplastic/amyloplastic (Fragment) OS=Hordeum vulgare PE=1 SV=1//0
PH01000270G0210	==	==	==	==	==	==	-1.2487	0.0014168	==	==	sp|Q93VR9|SEH1_ARATH Protein SEH1 OS=Arabidopsis thaliana GN=SEH1 PE=1 SV=1//7.01156e-131
PH01000270G0760	==	==	==	==	==	==	-1.8719	0.00024286	==	==	sp|Q5ZBH5|RH25_ORYSJ DEAD-box ATP-dependent RNA helicase 25 OS=Oryza sativa subsp. japonica GN=Os01g0618400 PE=2 SV=1//0
PH01000271G0180	==	==	==	==	==	==	-1.9014	7.3436e-08	==	==	sp|B4FHY0|FEN1_MAIZE Flap endonuclease 1 OS=Zea mays GN=FEN1 PE=2 SV=1//6.93568e-152
PH01000271G0220	==	==	2.5249	1.65e-05	==	==	3.1429	2.8791e-06	==	==	sp|F4ITL6|RTE1_ARATH Protein REVERSION-TO-ETHYLENE SENSITIVITY1 OS=Arabidopsis thaliana GN=RTE1 PE=1 SV=1//6.07743e-60
PH01000271G0230	==	==	==	==	==	==	-2.2452	8.0321e-27	-1.7627	4.5673e-20	sp|Q53WK4|NAP1B_ORYSJ Nucleosome assembly protein 1;2 OS=Oryza sativa subsp. japonica GN=NAP1;2 PE=2 SV=1//0
PH01000271G0510	==	==	==	==	==	==	-2.0049	1.6963e-14	-1.1318	1.0219e-07	sp|Q6L5I5|VDAC2_ORYSJ Mitochondrial outer membrane protein porin 2 OS=Oryza sativa subsp. japonica GN=VDAC2 PE=2 SV=1//3.32483e-114
PH01000271G0580	==	==	==	==	==	==	1.8766	6.0953e-24	2.0755	1.2167e-34	sp|Q8L4D8|IQD31_ARATH Protein IQ-DOMAIN 31 OS=Arabidopsis thaliana GN=IQD31 PE=1 SV=1//4.46271e-71
PH01000272G0180	==	==	==	==	==	==	6.2708	1.1115e-07	5.5574	2.1644e-07	sp|F4HSD5|TRM32_ARATH Protein TRM32 OS=Arabidopsis thaliana GN=TRM32 PE=2 SV=1//1.16754e-06
PH01000272G0460	==	==	==	==	==	==	-2.2479	6.5301e-06	-2.1426	1.3885e-07	sp|Q7XUR3|FUCO1_ORYSJ Putative alpha-L-fucosidase 1 OS=Oryza sativa subsp. japonica GN=Os04g0560400 PE=3 SV=2//0
PH01000272G0700	==	==	==	==	==	==	3.1527	3.3991e-05	==	==	-//-
PH01000272G0990	==	==	==	==	==	==	-5.4657	8.3462e-21	-7.5659	1.4476e-15	sp|Q01J96|CCB21_ORYSI Cyclin-B2-1 OS=Oryza sativa subsp. indica GN=CYCB2-1 PE=1 SV=1//0
PH01000273G0940	==	==	==	==	==	==	-1.9394	1.0372e-08	==	==	-//-
PH01000273G1030	==	==	==	==	==	==	-5.2313	0.00060666	==	==	-//-
PH01000274G0410	==	==	==	==	==	==	3.277	4.2391e-69	2.8929	7.8162e-53	sp|Q8LL69|DBNBT_TAXCA 3&apos;-N-debenzoyl-2&apos;-deoxytaxol N-benzoyltransferase OS=Taxus canadensis GN=TAX10 PE=1 SV=1//1.30326e-35
PH01000274G0450	==	==	==	==	==	==	-1.267	0.00011252	==	==	sp|P52780|SYQ_LUPLU Glutamine--tRNA ligase OS=Lupinus luteus PE=2 SV=2//6.36596e-17
PH01000274G0530	==	==	==	==	==	==	1.7626	5.7706e-07	==	==	sp|P25866|UBC2_WHEAT Ubiquitin-conjugating enzyme E2 2 OS=Triticum aestivum GN=UBC2 PE=1 SV=1//7.56992e-98
PH01000274G0570	==	==	==	==	==	==	-1.8495	0.00013861	==	==	sp|Q5VRY0|RH39_ORYSJ DEAD-box ATP-dependent RNA helicase 39 OS=Oryza sativa subsp. japonica GN=Os01g0184500 PE=2 SV=1//1.10943e-09
PH01000274G1060	==	==	==	==	==	==	-7.3652	8.283e-05	==	==	sp|Q0WRY5|CDL1_ARATH Serine/threonine-protein kinase CDL1 OS=Arabidopsis thaliana GN=CDL1 PE=1 SV=1//7.33277e-09
PH01000274G1080	==	==	==	==	==	==	-2.0918	1.1605e-23	-1.4344	1.5351e-11	sp|Q0DK10|RL11_ORYSJ 60S ribosomal protein L11 OS=Oryza sativa subsp. japonica GN=RPL11 PE=2 SV=1//1.51885e-108
PH01000274G1160	==	==	==	==	==	==	-4.2103	6.518e-11	-6.4964	1.2635e-10	-//-
PH01000275G0440	==	==	==	==	==	==	7.9638	1.7366e-09	8.4685	6.033e-14	-//-
PH01000275G0720	==	==	==	==	==	==	7.8213	8.3101e-09	4.96	3.7574e-05	sp|Q66PF2|URT1_FRAAN Putative UDP-rhamnose:rhamnosyltransferase 1 OS=Fragaria ananassa GN=GT4 PE=2 SV=1//1.466e-35
PH01000275G0730	==	==	==	==	==	==	7.8028	3.2965e-23	5.1243	1.1817e-13	sp|Q9LTA3|U91C1_ARATH UDP-glycosyltransferase 91C1 OS=Arabidopsis thaliana GN=UGT91C1 PE=2 SV=1//7.30992e-70
PH01000276G0060	==	==	==	==	==	==	-2.7551	3.697e-24	-2.0396	9.1034e-16	sp|P17407|21KD_DAUCA 21 kDa protein OS=Daucus carota PE=2 SV=1//6.18796e-26
PH01000276G0370	==	==	==	==	==	==	1.3288	9.3579e-05	==	==	sp|Q945M1|NDUB9_ARATH NADH dehydrogenase [ubiquinone] 1 beta subcomplex subunit 9 OS=Arabidopsis thaliana GN=CIB22 PE=1 SV=1//1.21233e-50
PH01000276G0610	==	==	==	==	==	==	4.1668	2.6028e-17	4.067	5.137e-10	-//-
PH01000276G0640	==	==	==	==	==	==	2.67	1.6058e-09	==	==	-//-
PH01000276G0820	==	==	==	==	==	==	1.9005	0.00013493	==	==	sp|Q10MN2|PX113_ORYSJ Peroxisomal membrane protein 11-3 OS=Oryza sativa subsp. japonica GN=PEX11-3 PE=2 SV=1//6.09967e-47
PH01000276G1110	==	==	==	==	1.1831	2.2133e-07	-2.3672	4.2964e-54	-1.3616	2.5591e-40	sp|P36183|ENPL_HORVU Endoplasmin homolog OS=Hordeum vulgare PE=2 SV=1//1.18294e-146
PH01000277G0360	==	==	==	==	==	==	-4.8163	6.5945e-08	-2.996	0.00062998	sp|Q680C0|GDL62_ARATH GDSL esterase/lipase At4g10955 OS=Arabidopsis thaliana GN=At4g10955 PE=2 SV=1//6.50904e-38
PH01000277G0400	==	==	==	==	==	==	4.1444	7.4913e-61	3.2005	9.7057e-31	sp|Q9SHJ8|HIBC8_ARATH 3-hydroxyisobutyryl-CoA hydrolase-like protein 5 OS=Arabidopsis thaliana GN=At1g06550 PE=1 SV=2//3.39605e-161
PH01000277G0430	==	==	==	==	==	==	-4.7244	0.0002207	==	==	sp|Q943F3|RL18A_ORYSJ 60S ribosomal protein L18a OS=Oryza sativa subsp. japonica GN=RPL18A PE=2 SV=1//3.33682e-111
PH01000277G1020	==	==	==	==	==	==	-1.2324	4.7833e-05	-1.3877	9.1627e-07	sp|Q9ZT82|CALSC_ARATH Callose synthase 12 OS=Arabidopsis thaliana GN=CALS12 PE=2 SV=1//0
PH01000277G1080	==	==	==	==	==	==	1.8669	2.8667e-05	==	==	-//-
PH01000279G0220	==	==	==	==	==	==	2.9331	0	2.2281	2.6777e-296	sp|P35007|SAHH_CATRO Adenosylhomocysteinase OS=Catharanthus roseus GN=SAHH PE=2 SV=1//0
PH01000279G0580	==	==	==	==	==	==	1.3065	1.2969e-06	==	==	sp|Q9LNT9|ASK4_ARATH SKP1-like protein 4 OS=Arabidopsis thaliana GN=ASK4 PE=1 SV=1//5.40973e-25
PH01000279G0700	==	==	==	==	==	==	-3.332	7.2732e-10	-3.1016	3.4005e-08	-//-
PH01000279G0930	==	==	==	==	==	==	-3.3657	6.0669e-06	-5.7919	7.3203e-05	-//-
PH01000280G0350	==	==	==	==	==	==	-1.3576	0.00043516	==	==	-//-
PH01000280G0370	==	==	==	==	==	==	-2.1215	0.00031271	==	==	-//-
PH01000280G0380	==	==	==	==	==	==	-4.9803	2.9783e-07	==	==	-//-
PH01000280G0620	==	==	==	==	==	==	1.8475	0.00018377	1.8888	4.7087e-05	sp|P91924|ARF_DUGJA ADP-ribosylation factor OS=Dugesia japonica PE=2 SV=3//2.5144e-50
PH01000280G1090	==	==	==	==	==	==	2.966	8.9007e-09	3.4013	3.1436e-10	sp|Q7XJR9|CDPKG_ARATH Calcium-dependent protein kinase 16 OS=Arabidopsis thaliana GN=CPK16 PE=3 SV=1//0
PH01000280G1360	==	==	==	==	-1.5208	5.5707e-08	7.0924	1.4758e-24	3.9484	2.1648e-08	sp|O80513|CCU41_ARATH Cyclin-U4-1 OS=Arabidopsis thaliana GN=CYCU4-1 PE=1 SV=1//6.65496e-42
PH01000280G1410	==	==	==	==	==	==	3.6167	0.0001708	3.7373	0.00023729	sp|Q9MBD8|BI1_ORYSJ Bax inhibitor 1 OS=Oryza sativa subsp. japonica GN=BI1 PE=2 SV=1//1.64476e-54
PH01000281G0740	==	==	==	==	==	==	-1.2309	0.0010203	-1.4302	7.5407e-07	sp|Q9LS40|ASPG1_ARATH Protein ASPARTIC PROTEASE IN GUARD CELL 1 OS=Arabidopsis thaliana GN=ASPG1 PE=1 SV=1//5.15187e-42
PH01000281G0780	==	==	==	==	==	==	-4.0062	7.0042e-05	-3.0929	5.9441e-05	sp|C0LGL4|Y2289_ARATH Probable LRR receptor-like serine/threonine-protein kinase At2g28960 OS=Arabidopsis thaliana GN=At2g28960 PE=2 SV=1//2.49024e-20
PH01000281G0950	==	==	==	==	==	==	-2.0276	2.329e-05	-1.29	6.8699e-05	sp|Q6NQ88|DDB2_ARATH Protein DAMAGED DNA-BINDING 2 OS=Arabidopsis thaliana GN=DDB2 PE=1 SV=1//5.96367e-78
PH01000281G1020	==	==	==	==	==	==	-1.144	0.00078614	==	==	sp|Q8QZZ7|TPRKB_MOUSE EKC/KEOPS complex subunit Tprkb OS=Mus musculus GN=Tprkb PE=2 SV=1//1.57759e-06
PH01000281G1220	==	==	==	==	==	==	-1.1844	0.00055298	==	==	sp|Q8W487|YB95_ARATH Uncharacterized protein At2g39795, mitochondrial OS=Arabidopsis thaliana GN=At2g39795 PE=2 SV=1//2.18935e-27
PH01000282G0520	==	==	==	==	==	==	-3.2975	2.927e-07	-1.0269	0.00090467	sp|Q9T068|EPFL2_ARATH EPIDERMAL PATTERNING FACTOR-like protein 2 OS=Arabidopsis thaliana GN=EPFL2 PE=2 SV=1//9.71983e-20
PH01000282G0960	==	==	==	==	==	==	-2.176	7.519e-10	-4.7971	2.7235e-14	-//-
PH01000282G1230	==	==	==	==	==	==	-1.317	0.0017702	==	==	sp|P92934|AAP6_ARATH Amino acid permease 6 OS=Arabidopsis thaliana GN=AAP6 PE=1 SV=1//0
PH01000283G0010	==	==	==	==	==	==	9.4385	1.3385e-20	7.2308	1.0495e-21	sp|O24592|NCED1_MAIZE 9-cis-epoxycarotenoid dioxygenase 1, chloroplastic OS=Zea mays GN=VP14 PE=1 SV=2//0
PH01000283G0370	==	==	==	==	==	==	3.956	3.095e-09	2.8139	7.6656e-06	sp|Q9C6Z0|FBK17_ARATH F-box/kelch-repeat protein At1g30090 OS=Arabidopsis thaliana GN=At1g30090 PE=2 SV=1//4.53772e-165
PH01000284G0630	==	==	==	==	==	==	-3.3315	8.925e-05	==	==	sp|Q8RXH2|NUP85_ARATH Nuclear pore complex protein NUP85 OS=Arabidopsis thaliana GN=NUP85 PE=1 SV=1//3.80413e-90
PH01000284G0670	==	==	==	==	==	==	-1.5646	4.2757e-05	==	==	sp|Q6F2Z1|STT3A_ORYSJ Dolichyl-diphosphooligosaccharide--protein glycosyltransferase subunit STT3A OS=Oryza sativa subsp. japonica GN=STT3A PE=2 SV=1//0
PH01000284G0720	==	==	==	==	==	==	-2.7683	1.8451e-05	-4.6481	8.9094e-09	sp|Q6F2Y7|CLPB1_ORYSJ Chaperone protein ClpB1 OS=Oryza sativa subsp. japonica GN=CLPB1 PE=2 SV=1//0
PH01000284G0790	==	==	==	==	==	==	-6.1907	0.00011279	-5.0477	0.00038608	sp|Q9M0Y8|NSF_ARATH Vesicle-fusing ATPase OS=Arabidopsis thaliana GN=NSF PE=2 SV=2//8.39267e-49
PH01000284G0930	==	==	==	==	-1.3716	1.0052e-09	8.4083	8.0651e-33	6.702	8.4813e-16	-//-
PH01000284G1080	==	==	==	==	==	==	-8.4131	8.7748e-08	-7.4771	0.00010167	sp|F4HPR5|DRP5A_ARATH Dynamin-related protein 5A OS=Arabidopsis thaliana GN=DRP5A PE=2 SV=1//0
PH01000284G1150	==	==	==	==	==	==	-1.9408	4.5513e-08	==	==	sp|P46605|HOX1A_MAIZE Homeobox protein HOX1A OS=Zea mays GN=HOX1A PE=2 SV=1//1.06371e-17
PH01000285G0540	==	==	==	==	==	==	-4.5939	3.1e-05	==	==	sp|P15280|GLGS_ORYSJ Glucose-1-phosphate adenylyltransferase small subunit, chloroplastic/amyloplastic OS=Oryza sativa subsp. japonica GN=AGPS PE=2 SV=4//2.90864e-73
PH01000285G0860	==	==	==	==	==	==	-2.1542	6.6335e-10	-1.4863	2.0277e-05	sp|Q9FML2|HDA6_ARATH Histone deacetylase 6 OS=Arabidopsis thaliana GN=HDA6 PE=1 SV=1//0
PH01000286G0030	==	==	==	==	==	==	2.1598	3.1854e-05	==	==	sp|Q8RXG3|M2K5_ARATH Mitogen-activated protein kinase kinase 5 OS=Arabidopsis thaliana GN=MKK5 PE=1 SV=2//1.46384e-136
PH01000286G0650	==	==	==	==	==	==	-1.8515	0.0018395	-2.9251	1.3015e-05	sp|Q9SKX0|AB13C_ARATH ABC transporter C family member 13 OS=Arabidopsis thaliana GN=ABCC13 PE=2 SV=3//4.58894e-12
PH01000286G0870	==	==	==	==	==	==	-2.1981	2.2252e-08	-1.5355	3.2437e-06	sp|Q9FPS4|UBP23_ARATH Ubiquitin carboxyl-terminal hydrolase 23 OS=Arabidopsis thaliana GN=UBP23 PE=2 SV=2//3.40556e-06
PH01000286G0880	==	==	==	==	==	==	-2.6539	1.5066e-10	-2.3517	3.0613e-10	sp|Q0DH40|CCB15_ORYSJ Cyclin-B1-5 OS=Oryza sativa subsp. japonica GN=CYCB1-5 PE=3 SV=1//8.83457e-121
PH01000286G0890	==	==	==	==	==	==	-1.458	0.00192	==	==	-//-
PH01000286G0980	==	==	==	==	==	==	6.2217	8.3833e-12	7.3358	3.291e-09	sp|Q9LSQ3|BH082_ARATH Transcription factor bHLH82 OS=Arabidopsis thaliana GN=BHLH82 PE=2 SV=1//3.06536e-37
PH01000287G0340	==	==	==	==	-1.0058	0.00016067	4.3497	1.8164e-21	4.3545	5.5996e-12	sp|Q9AV28|SMR1_ORYSJ Cyclin-dependent protein kinase inhibitor SMR1 OS=Oryza sativa subsp. japonica GN=SMR1 PE=2 SV=1//2.44587e-07
PH01000287G0440	==	==	==	==	==	==	2.6054	4.5338e-07	==	==	-//-
PH01000287G0570	==	==	==	==	==	==	-4.6329	9.114e-05	==	==	sp|Q75RY2|PAIR1_ORYSJ Protein PAIR1 OS=Oryza sativa subsp. japonica GN=PAIR1 PE=1 SV=1//5.29509e-102
PH01000287G0850	==	==	==	==	3.1192	2.5082e-09	-2.8549	1.5071e-10	==	==	sp|Q39176|ERLI1_ARATH Lipid transfer protein EARLI 1 OS=Arabidopsis thaliana GN=EARLI1 PE=1 SV=1//5.93848e-35
PH01000287G1210	==	==	==	==	==	==	-5.4651	1.7743e-05	-4.8705	2.4466e-06	sp|P33543|TMKL1_ARATH Putative kinase-like protein TMKL1 OS=Arabidopsis thaliana GN=TMKL1 PE=1 SV=1//1.01132e-56
PH01000288G0110	==	==	==	==	==	==	-2.3377	0.0012019	==	==	sp|Q0WVF8|MMS19_ARATH MMS19 nucleotide excision repair protein homolog OS=Arabidopsis thaliana GN=MMS19 PE=1 SV=1//1.54637e-80
PH01000288G0160	==	==	==	==	==	==	2.5534	5.3739e-09	1.6621	0.0008773	sp|Q9S726|RPI3_ARATH Probable ribose-5-phosphate isomerase 3, chloroplastic OS=Arabidopsis thaliana GN=RPI3 PE=1 SV=1//3.35465e-125
PH01000288G0350	==	==	==	==	==	==	-5.3344	1.015e-11	-3.1753	7.0965e-07	sp|F4JIF5|TCX2_ARATH Protein tesmin/TSO1-like CXC 2 OS=Arabidopsis thaliana GN=TCX2 PE=1 SV=1//6.36796e-10
PH01000288G0820	==	==	==	==	==	==	-3.4764	2.0902e-06	-3.8034	6.2804e-05	sp|P34788|RS18_ARATH 40S ribosomal protein S18 OS=Arabidopsis thaliana GN=RPS18A PE=1 SV=1//1.19509e-76
PH01000289G0280	==	==	==	==	==	==	-2.4346	2.0023e-19	-1.9641	6.1383e-12	sp|Q8DI01|FABZ_THEEB 3-hydroxyacyl-[acyl-carrier-protein] dehydratase FabZ OS=Thermosynechococcus elongatus (strain BP-1) GN=fabZ PE=3 SV=1//2.13399e-47
PH01000289G0640	==	==	==	==	==	==	2.8231	0.00031471	2.6801	0.00031099	sp|Q0JAA0|P2C44_ORYSJ Probable protein phosphatase 2C 44 OS=Oryza sativa subsp. japonica GN=Os04g0609600 PE=2 SV=1//0
PH01000289G0810	==	==	==	==	==	==	-3.5146	2.4632e-06	-2.4832	0.00013087	sp|Q9SUM4|VIL2_ARATH VIN3-like protein 2 OS=Arabidopsis thaliana GN=VIL2 PE=1 SV=1//1.14246e-113
PH01000289G0880	==	==	==	==	==	==	-1.1115	7.8645e-10	==	==	sp|Q9M5M1|RS11_EUPES 40S ribosomal protein S11 OS=Euphorbia esula GN=RPS11 PE=2 SV=1//1.5769e-87
PH01000290G0020	==	==	==	==	==	==	12.506	1.3057e-34	12.596	2.2378e-31	sp|Q7VG78|GUAA_HELHP Probable GMP synthase [glutamine-hydrolyzing] OS=Helicobacter hepaticus (strain ATCC 51449 / 3B1) GN=guaA PE=3 SV=1//1.85586e-34
PH01000290G0170	==	==	==	==	-1.1973	1.1026e-05	3.12	1.0492e-15	2.4208	7.5665e-06	sp|P38564|MNB1A_MAIZE Dof zinc finger protein MNB1A OS=Zea mays GN=MNB1A PE=1 SV=2//5.47356e-37
PH01000290G0250	==	==	==	==	==	==	-3.3887	2.4275e-20	-3.9844	2.0428e-24	sp|Q9FM65|FLA1_ARATH Fasciclin-like arabinogalactan protein 1 OS=Arabidopsis thaliana GN=FLA1 PE=1 SV=1//6.17922e-37
PH01000290G0480	==	==	==	==	-2.1941	2.273e-18	2.7126	8.6405e-20	==	==	sp|Q9SI09|XERIC_ARATH Probable E3 ubiquitin-protein ligase XERICO OS=Arabidopsis thaliana GN=XERICO PE=1 SV=1//3.57471e-12
PH01000290G0740	==	==	==	==	==	==	4.8185	4.7117e-12	4.5662	1.068e-10	sp|Q680K8|Y1576_ARATH BTB/POZ domain-containing protein At1g55760 OS=Arabidopsis thaliana GN=At1g55760 PE=2 SV=1//3.35048e-123
PH01000291G0280	==	==	==	==	==	==	-1.7776	0.001298	==	==	sp|F4HW51|CHR20_ARATH Protein CHROMATIN REMODELING 20 OS=Arabidopsis thaliana GN=ATRX PE=2 SV=2//3.78536e-27
PH01000291G0470	==	==	==	==	==	==	-1.8882	8.2221e-22	-2.1609	7.5932e-36	-//-
PH01000291G0820	==	==	==	==	==	==	6.7427	0.00086993	==	==	sp|Q0JP62|GRXS3_ORYSJ Monothiol glutaredoxin-S3 OS=Oryza sativa subsp. japonica GN=GRXS3 PE=2 SV=1//5.11562e-19
PH01000291G0940	==	==	==	==	==	==	-1.629	1.6755e-05	-2.0344	1.6577e-06	sp|Q9SGP2|HSL1_ARATH Receptor-like protein kinase HSL1 OS=Arabidopsis thaliana GN=HSL1 PE=2 SV=1//0
PH01000291G1110	==	==	==	==	==	==	-1.3888	2.8834e-12	-1.0308	2.4528e-08	-//-
PH01000291G1180	==	==	==	==	==	==	-1.6244	0.00044619	==	==	sp|Q9M0E0|R15A5_ARATH 40S ribosomal protein S15a-5 OS=Arabidopsis thaliana GN=RPS15AE PE=2 SV=1//1.46293e-60
PH01000291G1250	==	==	==	==	==	==	1.707	0.00035013	2.3433	7.3505e-07	sp|Q5NB82|NLP3_ORYSJ Protein NLP3 OS=Oryza sativa subsp. japonica GN=NLP3 PE=3 SV=1//0
PH01000292G0060	==	==	==	==	==	==	2.8981	1.9678e-07	2.7044	4.5798e-05	sp|O23969|SF21_HELAN Pollen-specific protein SF21 OS=Helianthus annuus GN=SF21 PE=2 SV=1//1.50259e-77
PH01000292G0580	==	==	==	==	==	==	-4.6057	1.5605e-07	==	==	sp|Q15061|WDR43_HUMAN WD repeat-containing protein 43 OS=Homo sapiens GN=WDR43 PE=1 SV=3//1.01359e-14
PH01000292G1100	==	==	==	==	==	==	1.3851	0.0010629	==	==	sp|Q8RX71|BAG4_ARATH BAG family molecular chaperone regulator 4 OS=Arabidopsis thaliana GN=BAG4 PE=1 SV=1//4.8362e-57
PH01000292G1220	==	==	==	==	-2.5112	7.8641e-18	1.6214	3.6063e-07	==	==	sp|Q8GZ17|COBL7_ARATH COBRA-like protein 7 OS=Arabidopsis thaliana GN=COBL7 PE=1 SV=2//2.36605e-134
PH01000292G1290	==	==	==	==	==	==	-5.3582	2.557e-07	-4.19	1.7895e-05	sp|Q9FKL6|CB60B_ARATH Calmodulin-binding protein 60 B OS=Arabidopsis thaliana GN=CBP60B PE=2 SV=1//1.1826e-92
PH01000293G0390	==	==	==	==	==	==	-2.1659	3.4745e-37	-1.7237	3.4957e-20	sp|Q5N942|SAPK4_ORYSJ Serine/threonine-protein kinase SAPK4 OS=Oryza sativa subsp. japonica GN=SAPK4 PE=2 SV=2//0
PH01000293G0420	==	==	==	==	-2.5836	5.48e-06	5.0321	5.5056e-09	==	==	sp|Q02060|PSBS_SPIOL Photosystem II 22 kDa protein, chloroplastic OS=Spinacia oleracea GN=PSBS PE=1 SV=1//1.5842e-71
PH01000293G0830	==	==	==	==	==	==	1.4124	5.9274e-05	1.4054	2.1718e-05	sp|Q9C8C1|LCV2_ARATH Protein LIKE COV 2 OS=Arabidopsis thaliana GN=LCV2 PE=2 SV=1//1.37779e-109
PH01000294G0540	==	==	==	==	==	==	-5.6434	1.3534e-08	-4.4892	0.00014629	sp|Q7XHZ0|HFB4B_ORYSJ Heat stress transcription factor B-4b OS=Oryza sativa subsp. japonica GN=HSFB4B PE=1 SV=1//3.61819e-13
PH01000294G0700	==	==	==	==	==	==	-3.4026	1.6111e-23	-2.625	2.0142e-11	sp|P34893|CH10_ARATH 10 kDa chaperonin OS=Arabidopsis thaliana GN=CPN10 PE=3 SV=1//4.91565e-33
PH01000294G1020	==	==	==	==	==	==	9.0393	1.6685e-06	==	==	sp|Q8GXZ3|Y5102_ARATH Serine/threonine-protein kinase At5g01020 OS=Arabidopsis thaliana GN=At5g01020 PE=1 SV=1//1.18463e-129
PH01000295G0320	==	==	==	==	==	==	2.0154	8.9421e-06	==	==	sp|O64518|MCA5_ARATH Metacaspase-5 OS=Arabidopsis thaliana GN=AMC5 PE=1 SV=1//2.10187e-153
PH01000295G0860	==	==	==	==	==	==	2.6423	5.4172e-05	==	==	sp|Q8LPN7|RNG1L_ARATH E3 ubiquitin-protein ligase RING1-like OS=Arabidopsis thaliana GN=At3g19950 PE=1 SV=1//7.19625e-33
PH01000295G1260	==	==	==	==	==	==	2.1301	1.0889e-13	1.2699	0.00031465	sp|Q3E6T0|PT525_ARATH Probable sugar phosphate/phosphate translocator At5g25400 OS=Arabidopsis thaliana GN=At5g25400 PE=2 SV=1//1.34971e-80
PH01000296G0390	==	==	==	==	1.1767	2.5686e-14	4.0656	2.5639e-21	6.2254	1.2559e-58	sp|Q9C5T3|WRK26_ARATH Probable WRKY transcription factor 26 OS=Arabidopsis thaliana GN=WRKY26 PE=1 SV=2//1.68803e-68
PH01000296G0570	==	==	==	==	==	==	-4.2545	3.0029e-08	-4.3959	2.6995e-05	sp|Q9SCU1|PATL6_ARATH Patellin-6 OS=Arabidopsis thaliana GN=PATL6 PE=2 SV=1//1.10059e-161
PH01000297G0040	==	==	==	==	==	==	-2.2097	2.3631e-09	==	==	sp|Q9FLX9|NLE1_ARATH Notchless protein homolog OS=Arabidopsis thaliana GN=NLE1 PE=2 SV=1//3.17176e-08
PH01000297G0140	==	==	==	==	==	==	-7.0482	5.2247e-19	-7.1704	8.3588e-10	sp|Q94AJ5|PGLR5_ARATH Probable polygalacturonase At1g80170 OS=Arabidopsis thaliana GN=At1g80170 PE=1 SV=1//1.15864e-32
PH01000297G0240	==	==	==	==	==	==	-1.0551	8.9483e-05	-2.2581	3.3514e-10	sp|P49353|FPPS_MAIZE Farnesyl pyrophosphate synthase OS=Zea mays GN=FPS PE=2 SV=1//0
PH01000297G0490	==	==	==	==	==	==	1.8845	0.0016895	==	==	sp|F4IHJ0|SFH8_ARATH Phosphatidylinositol/phosphatidylcholine transfer protein SFH8 OS=Arabidopsis thaliana GN=SFH8 PE=2 SV=1//0
PH01000297G0550	==	==	==	==	-1.0847	0.00012488	2.7715	1.9503e-12	4.3901	1.6949e-10	sp|Q54R82|MKKA_DICDI Mitogen-activated protein kinase kinase kinase A OS=Dictyostelium discoideum GN=mkkA PE=1 SV=2//7.97638e-45
PH01000297G0640	==	==	==	==	==	==	-2.0414	2.5066e-14	==	==	sp|Q9C6I8|NOG1_ARATH Nucleolar GTP-binding protein 1 OS=Arabidopsis thaliana GN=At1g50920 PE=2 SV=1//0
PH01000297G0660	==	==	==	==	==	==	-2.9683	7.6657e-05	-1.977	0.00087472	sp|Q944H0|PEAM2_ARATH Phosphomethylethanolamine N-methyltransferase OS=Arabidopsis thaliana GN=NMT2 PE=2 SV=2//0
PH01000297G0670	==	==	==	==	==	==	-7.7241	1.3671e-160	-5.4862	4.682e-105	sp|Q9FR44|PEAM1_ARATH Phosphoethanolamine N-methyltransferase 1 OS=Arabidopsis thaliana GN=NMT1 PE=1 SV=1//0
PH01000297G0800	==	==	==	==	==	==	-3.7299	5.9486e-13	-2.7352	1.7414e-08	sp|Q9MT28|THRC_SOLTU Threonine synthase, chloroplastic OS=Solanum tuberosum PE=2 SV=1//0
PH01000297G1000	==	==	==	==	-3.0082	4.1303e-15	7.3025	7.0715e-21	==	==	sp|A2XBN5|NLTPX_ORYSI Non-specific lipid-transfer protein 2 OS=Oryza sativa subsp. indica GN=LTP-2 PE=3 SV=2//5.78965e-21
PH01000298G0070	==	==	==	==	==	==	-1.6624	2.8154e-10	==	==	sp|P56820|EIF3D_ARATH Eukaryotic translation initiation factor 3 subunit D OS=Arabidopsis thaliana GN=TIF3D1 PE=1 SV=1//1.15495e-23
PH01000298G0100	==	==	==	==	2.7985	1.6122e-55	2.2822	1.0568e-05	5.9685	4.9749e-82	sp|Q67C40|MPK7_ORYSJ Mitogen-activated protein kinase 7 OS=Oryza sativa subsp. japonica GN=MPK7 PE=2 SV=1//0
PH01000298G0270	==	==	==	==	==	==	-2.097	5.8901e-05	-3.4985	0.00041947	sp|Q1XDB4|YCF23_PYRYE Uncharacterized protein ycf23 OS=Pyropia yezoensis GN=ycf23 PE=3 SV=1//3.2171e-51
PH01000298G0330	==	==	==	==	==	==	-2.9802	2.1731e-55	-1.8155	1.4926e-27	sp|Q943F3|RL18A_ORYSJ 60S ribosomal protein L18a OS=Oryza sativa subsp. japonica GN=RPL18A PE=2 SV=1//1.89617e-124
PH01000298G0570	==	==	==	==	==	==	6.3395	1.7825e-15	6.1323	4.3995e-09	sp|Q5QLR2|GRXS5_ORYSJ Monothiol glutaredoxin-S5 OS=Oryza sativa subsp. japonica GN=GRXS5 PE=2 SV=1//2.79413e-30
PH01000298G0850	==	==	==	==	1.1189	3.4818e-05	5.5296	2.5443e-09	9.2731	1.8804e-16	sp|O49459|NAC73_ARATH NAC domain-containing protein 73 OS=Arabidopsis thaliana GN=NAC073 PE=2 SV=1//5.29758e-108
PH01000298G0920	==	==	==	==	==	==	1.9693	2.7389e-06	1.6409	8.7001e-05	sp|P59910|DJB13_HUMAN DnaJ homolog subfamily B member 13 OS=Homo sapiens GN=DNAJB13 PE=2 SV=1//2.13901e-68
PH01000298G1040	==	==	==	==	==	==	-1.2351	6.0615e-09	==	==	sp|Q9C920|KDSB_ARATH 3-deoxy-manno-octulosonate cytidylyltransferase, mitochondrial OS=Arabidopsis thaliana GN=KDSB PE=1 SV=1//2.637e-15
PH01000298G1100	==	==	==	==	-2.3435	1.3954e-10	6.8892	5.0805e-19	4.8485	8.0839e-05	-//-
PH01000299G0380	==	==	1.1602	1.29e-09	==	==	1.968	1.2882e-16	1.1816	1.0377e-06	sp|Q43497|MDAR_SOLLC Monodehydroascorbate reductase OS=Solanum lycopersicum GN=AFRR PE=1 SV=1//0
PH01000299G0440	==	==	==	==	==	==	4.885	0.00031687	4.1484	0.00039927	sp|Q39152|FACR1_ARATH Fatty acyl-CoA reductase 1 OS=Arabidopsis thaliana GN=FAR1 PE=2 SV=1//6.16772e-134
PH01000299G0450	==	==	==	==	==	==	2.2081	3.3377e-05	==	==	sp|Q6ZJ05|URH1_ORYSJ Probable uridine nucleosidase 1 OS=Oryza sativa subsp. japonica GN=URH1 PE=2 SV=1//2.36589e-174
PH01000299G0460	==	==	==	==	==	==	-2.3634	2.1049e-44	-1.7321	4.8886e-25	sp|B7F845|R10A_ORYSJ 60S ribosomal protein L10a OS=Oryza sativa subsp. japonica GN=RPL10A PE=1 SV=1//7.18674e-121
PH01000299G0470	==	==	==	==	==	==	-2.9011	4.9284e-43	-1.5073	9.6939e-17	sp|B7F845|R10A_ORYSJ 60S ribosomal protein L10a OS=Oryza sativa subsp. japonica GN=RPL10A PE=1 SV=1//9.82333e-125
PH01000299G0540	==	==	==	==	==	==	-7.8943	4.1236e-06	-3.9656	0.00017964	sp|P82266|K125_ARATH Probable 125 kDa kinesin-related protein OS=Arabidopsis thaliana GN=At2g36200 PE=2 SV=2//5.56189e-47
PH01000299G0610	==	==	==	==	==	==	-2.7237	2.0386e-88	-1.5168	1.4268e-39	sp|Q9SIK2|RS252_ARATH 40S ribosomal protein S25-2 OS=Arabidopsis thaliana GN=RPS25B PE=2 SV=1//5.54716e-36
PH01000299G0820	==	==	==	==	==	==	-2.874	8.1944e-05	-2.3527	0.00024582	sp|O49668|PAM68_ARATH Protein PAM68, chloroplastic OS=Arabidopsis thaliana GN=PAM68 PE=1 SV=1//1.60152e-44
PH01000299G0840	==	==	==	==	==	==	-7.4634	2.2194e-48	-5.0525	2.2404e-60	sp|Q10RB4|BGAL5_ORYSJ Beta-galactosidase 5 OS=Oryza sativa subsp. japonica GN=Os03g0165400 PE=2 SV=1//0
PH01000299G1040	==	==	==	==	==	==	9.4937	1.1825e-14	7.518	9.5883e-26	sp|Q9SIW1|BLH7_ARATH BEL1-like homeodomain protein 7 OS=Arabidopsis thaliana GN=BLH7 PE=2 SV=1//9.7614e-119
PH01000300G0090	==	==	==	==	==	==	9.171	6.4927e-07	6.4396	4.8754e-16	-//-
PH01000300G0510	==	==	==	==	==	==	-2.3509	0.00062577	==	==	sp|Q9LUD6|PP230_ARATH Pentatricopeptide repeat-containing protein At3g14580, mitochondrial OS=Arabidopsis thaliana GN=At3g14580 PE=2 SV=1//3.69654e-13
PH01000300G0610	==	==	==	==	==	==	2.6744	9.3903e-06	==	==	sp|Q9FL28|FLS2_ARATH LRR receptor-like serine/threonine-protein kinase FLS2 OS=Arabidopsis thaliana GN=FLS2 PE=1 SV=1//0
PH01000300G0800	==	==	1.1725	2.48e-12	1.3312	3.2908e-05	-1.6664	4.9658e-13	-1.4065	5.7729e-24	sp|Q9FKJ0|FK132_ARATH F-box/kelch-repeat protein At5g60570 OS=Arabidopsis thaliana GN=At5g60570 PE=2 SV=1//5.7065e-146
PH01000300G0930	==	==	==	==	==	==	-3.4935	3.0234e-06	-3.2845	4.467e-07	sp|P46465|PRS6A_ORYSJ 26S protease regulatory subunit 6A homolog OS=Oryza sativa subsp. japonica GN=TBP1 PE=2 SV=2//2.00685e-10
PH01000300G0960	==	==	1.0199	9.34e-14	==	==	1.7799	1.4093e-23	==	==	-//-
PH01000300G0970	==	==	==	==	==	==	-3.9536	4.429e-05	==	==	sp|Q0WUQ1|BAG1_ARATH BAG family molecular chaperone regulator 1 OS=Arabidopsis thaliana GN=BAG1 PE=1 SV=1//4.97357e-46
PH01000301G0090	==	==	==	==	-1.2399	3.3936e-05	8.3816	1.1174e-18	6.5965	4.7474e-10	sp|Q9LN71|RING1_ARATH E3 ubiquitin-protein ligase At1g12760 OS=Arabidopsis thaliana GN=At1g12760 PE=1 SV=1//2.52971e-10
PH01000301G0530	==	==	==	==	==	==	3.0424	6.1773e-13	3.5047	9.6798e-24	-//-
PH01000301G0750	==	==	==	==	==	==	4.0314	4.1855e-10	3.2186	1.0338e-06	sp|Q9SJL0|U86A1_ARATH UDP-glycosyltransferase 86A1 OS=Arabidopsis thaliana GN=UGT86A1 PE=2 SV=1//4.08301e-174
PH01000302G0100	==	==	==	==	==	==	-8.3282	1.7704e-07	-4.733	2.7374e-05	sp|B8BMI1|MCM7_ORYSI DNA replication licensing factor MCM7 OS=Oryza sativa subsp. indica GN=MCM7 PE=3 SV=1//0
PH01000302G0180	==	==	==	==	==	==	3.3223	8.1288e-192	3.1561	2.4641e-134	sp|P24068|OCS1_MAIZE Ocs element-binding factor 1 OS=Zea mays GN=OBF1 PE=2 SV=2//7.23651e-65
PH01000302G0660	==	==	==	==	==	==	-1.0732	1.9051e-09	==	==	sp|P57741|PFD3_ARATH Probable prefoldin subunit 3 OS=Arabidopsis thaliana GN=At5g49510 PE=1 SV=1//1.19725e-85
PH01000302G0760	==	==	==	==	==	==	-2.3732	0.00020454	==	==	sp|Q94AC1|STR6_ARATH Rhodanese-like domain-containing protein 6 OS=Arabidopsis thaliana GN=STR6 PE=2 SV=1//0
PH01000302G1030	==	==	==	==	==	==	-2.8192	1.8443e-07	==	==	sp|Q41350|OLP1_SOLLC Osmotin-like protein OS=Solanum lycopersicum PE=1 SV=1//4.01501e-28
PH01000303G0350	==	==	==	==	==	==	-2.2757	7.588e-09	-2.2167	3.4683e-09	sp|Q9XIC7|SERK2_ARATH Somatic embryogenesis receptor kinase 2 OS=Arabidopsis thaliana GN=SERK2 PE=1 SV=1//0
PH01000304G0180	==	==	-2.0182	5.53e-07	==	==	-1.6445	1.8535e-07	==	==	sp|O82798|ARR4_ARATH Two-component response regulator ARR4 OS=Arabidopsis thaliana GN=ARR4 PE=1 SV=1//3.84995e-27
PH01000304G0910	==	==	==	==	-3.0903	1.6527e-05	5.8336	2.8072e-07	==	==	sp|Q42602|C89A2_ARATH Cytochrome P450 89A2 OS=Arabidopsis thaliana GN=CYP89A2 PE=2 SV=2//2.57923e-94
PH01000305G0030	==	==	==	==	==	==	-1.1288	2.5111e-12	==	==	sp|P20290|BTF3_HUMAN Transcription factor BTF3 OS=Homo sapiens GN=BTF3 PE=1 SV=1//2.19668e-31
PH01000305G0740	==	==	==	==	==	==	7.8365	0.00083058	==	==	sp|Q8RXL8|Y1689_ARATH Uncharacterized membrane protein At1g06890 OS=Arabidopsis thaliana GN=At1g06890 PE=1 SV=1//4.47853e-99
PH01000305G1060	==	==	==	==	==	==	-1.6763	1.0347e-98	-1.4915	4.324e-103	sp|Q08062|MDHC_MAIZE Malate dehydrogenase, cytoplasmic OS=Zea mays PE=2 SV=2//0
PH01000306G0790	==	==	==	==	1.4611	4.1626e-07	5.4193	1.0184e-07	9.2986	1.133e-16	sp|Q6Z4G7|COBL6_ORYSJ COBRA-like protein 6 OS=Oryza sativa subsp. japonica GN=BC1L7 PE=3 SV=1//0
PH01000306G0980	==	==	==	==	==	==	1.5168	4.7402e-54	==	==	sp|Q2QQ99|SP1L3_ORYSJ Protein SPIRAL1-like 3 OS=Oryza sativa subsp. japonica GN=Os12g0502000 PE=3 SV=1//1.32936e-19
PH01000306G1180	==	==	1.449	1.94e-06	==	==	-2.5943	3.7668e-06	-2.4767	4.324e-14	sp|Q9S823|LNG2_ARATH Protein LONGIFOLIA 2 OS=Arabidopsis thaliana GN=LNG2 PE=1 SV=1//9.45899e-40
PH01000306G1200	==	==	==	==	==	==	-6.5745	9.0325e-08	-5.139	7.1537e-06	sp|O94260|G3BP_SCHPO Putative G3BP-like protein OS=Schizosaccharomyces pombe (strain 972 / ATCC 24843) GN=nxt3 PE=1 SV=1//3.71046e-17
PH01000307G0720	==	==	==	==	==	==	-2.1955	1.0057e-05	==	==	-//-
PH01000308G0060	==	==	==	==	==	==	-1.0051	2.78e-08	-1.6635	1.9385e-16	sp|Q8W4S4|VHAA3_ARATH V-type proton ATPase subunit a3 OS=Arabidopsis thaliana GN=VHA-a3 PE=1 SV=1//0
PH01000308G0820	==	==	==	==	3.8089	2.8478e-06	-6.2871	1.4087e-41	-2.4841	6.8838e-33	sp|Q10NX8|BGAL6_ORYSJ Beta-galactosidase 6 OS=Oryza sativa subsp. japonica GN=Os03g0255100 PE=1 SV=2//0
PH01000308G1010	==	==	==	==	==	==	-2.8416	0.00026421	==	==	sp|Q9SZ30|HIS4_ARATH Imidazole glycerol phosphate synthase hisHF, chloroplastic OS=Arabidopsis thaliana GN=HISN4 PE=2 SV=1//4.77586e-27
PH01000308G1030	==	==	==	==	==	==	-2.3446	3.9769e-07	-1.0773	0.001256	sp|Q9SZ30|HIS4_ARATH Imidazole glycerol phosphate synthase hisHF, chloroplastic OS=Arabidopsis thaliana GN=HISN4 PE=2 SV=1//0
PH01000309G0200	==	==	==	==	==	==	4.6063	3.4489e-15	3.4627	5.8676e-16	sp|Q9ZQG9|E1314_ARATH Glucan endo-1,3-beta-glucosidase 14 OS=Arabidopsis thaliana GN=At2g27500 PE=1 SV=2//3.01572e-146
PH01000309G0470	==	==	==	==	==	==	3.4622	8.6346e-07	7.1025	3.9572e-16	sp|Q8S9H7|DIV_ANTMA Transcription factor DIVARICATA OS=Antirrhinum majus GN=DIVARICATA PE=2 SV=1//2.24921e-40
PH01000309G0960	==	==	==	==	==	==	4.7669	0.0006288	==	==	sp|Q9SVC5|DOF35_ARATH Dof zinc finger protein DOF3.5 OS=Arabidopsis thaliana GN=DOF3.5 PE=3 SV=1//2.98882e-34
PH01000309G1110	==	==	==	==	==	==	5.2578	5.5229e-07	==	==	sp|P0C540|ACT7_ORYSJ Actin-7 OS=Oryza sativa subsp. japonica GN=ACT7 PE=3 SV=1//0
PH01000309G1120	==	==	-1.5875	1.07e-26	==	==	-7.6689	1.2446e-70	-4.6612	9.2773e-28	sp|P68428|H32_WHEAT Histone H3.2 OS=Triticum aestivum PE=1 SV=2//3.50347e-91
PH01000309G1240	==	==	==	==	==	==	3.1139	3.0592e-15	3.3842	8.2534e-16	sp|Q8LJA9|TLP3_ORYSJ Tubby-like F-box protein 3 OS=Oryza sativa subsp. japonica GN=TULP3 PE=2 SV=1//0
PH01000310G0500	==	==	==	==	2.3175	4.4052e-63	4.3309	3.7813e-20	8.0641	3.3303e-105	sp|Q9S7M2|TI10B_ARATH Protein TIFY 10B OS=Arabidopsis thaliana GN=TIFY10B PE=1 SV=1//2.55671e-24
PH01000310G0660	==	==	==	==	-3.9581	1.3575e-08	2.0165	0.00067026	==	==	-//-
PH01000310G0670	==	==	==	==	-3.4266	6.5294e-35	2.6233	1.2041e-22	==	==	-//-
PH01000311G0640	==	==	==	==	==	==	-2.8238	3.3443e-47	-3.4961	1.3906e-46	sp|Q9ZU91|E133_ARATH Glucan endo-1,3-beta-glucosidase 3 OS=Arabidopsis thaliana GN=At2g01630 PE=1 SV=2//3.78278e-96
PH01000311G1320	==	==	==	==	==	==	-1.5728	0.0010091	==	==	sp|Q39008|M3K1_ARATH Mitogen-activated protein kinase kinase kinase 1 OS=Arabidopsis thaliana GN=MEKK1 PE=1 SV=2//3.92653e-93
PH01000312G0600	==	==	==	==	1.2043	2.4083e-06	4.7633	1.471e-09	5.5542	2.0092e-22	sp|O65685|BLH6_ARATH BEL1-like homeodomain protein 6 OS=Arabidopsis thaliana GN=BLH6 PE=1 SV=1//8.05664e-100
PH01000312G0670	==	==	==	==	==	==	-5.6296	7.9855e-48	-4.6813	8.0245e-50	sp|Q10RB4|BGAL5_ORYSJ Beta-galactosidase 5 OS=Oryza sativa subsp. japonica GN=Os03g0165400 PE=2 SV=1//2.17931e-11
PH01000312G0740	==	==	==	==	==	==	-4.7955	2.3116e-17	-2.4675	2.5274e-07	sp|Q9SXP7|LIPB_ARATH Octanoyltransferase OS=Arabidopsis thaliana GN=LIP2 PE=2 SV=1//3.7969e-25
PH01000312G0930	==	==	==	==	==	==	2.9014	1.4547e-09	5.593	1.4543e-22	-//-
PH01000312G0990	==	==	==	==	==	==	-1.3412	0.0017327	-2.3324	1.2946e-06	sp|A3C4N5|PP2A4_ORYSJ Serine/threonine-protein phosphatase PP2A-4 catalytic subunit OS=Oryza sativa subsp. japonica GN=PP2A4 PE=2 SV=2//6.94384e-06
PH01000314G0230	==	==	==	==	==	==	5.0032	1.2452e-11	4.4786	6.9162e-07	sp|Q8L649|BB_ARATH E3 ubiquitin ligase BIG BROTHER OS=Arabidopsis thaliana GN=BB PE=1 SV=1//2.12203e-31
PH01000314G0470	==	==	==	==	==	==	3.3179	5.2416e-10	2.8495	4.8464e-06	sp|Q652B0|HFB2C_ORYSJ Heat stress transcription factor B-2c OS=Oryza sativa subsp. japonica GN=HSFB2C PE=2 SV=1//1.99039e-49
PH01000314G0540	==	==	==	==	==	==	2.3442	8.2734e-09	==	==	-//-
PH01000314G0690	==	==	==	==	==	==	1.9261	0.00078648	1.9343	0.00027402	sp|Q5M759|VP221_ARATH Vacuolar protein sorting-associated protein 22 homolog 1 OS=Arabidopsis thaliana GN=VP22-1 PE=2 SV=2//3.25327e-93
PH01000314G0710	==	==	1.5824	1.56e-12	==	==	-3.4784	1.1107e-11	-2.8751	9.7896e-29	-//-
PH01000315G0410	==	==	==	==	==	==	-2.4521	1.8577e-16	-1.8673	2.1855e-08	sp|O49429|MORF1_ARATH Multiple organellar RNA editing factor 1, mitochondrial OS=Arabidopsis thaliana GN=MORF1 PE=1 SV=1//2.09767e-45
PH01000316G0270	==	==	==	==	==	==	-1.615	3.7095e-25	==	==	sp|Q5N7W3|RPN2_ORYSJ Dolichyl-diphosphooligosaccharide--protein glycosyltransferase subunit 2 OS=Oryza sativa subsp. japonica GN=RPN2 PE=2 SV=1//0
PH01000316G0790	==	==	==	==	==	==	-3.8761	1.1571e-30	-1.9696	7.2974e-13	sp|Q5N870|DCL3A_ORYSJ Endoribonuclease Dicer homolog 3a OS=Oryza sativa subsp. japonica GN=DCL3A PE=2 SV=1//0
PH01000316G1020	==	==	==	==	==	==	2.8155	0.00024425	==	==	sp|Q9FMK7|BT1_ARATH BTB/POZ and TAZ domain-containing protein 1 OS=Arabidopsis thaliana GN=BT1 PE=1 SV=1//2.27198e-81
PH01000317G0580	==	==	==	==	==	==	1.435	3.5664e-05	2.3367	2.6158e-19	sp|Q8RZQ8|SWT1A_ORYSJ Bidirectional sugar transporter SWEET1a OS=Oryza sativa subsp. japonica GN=SWEET1A PE=2 SV=1//9.97927e-146
PH01000317G0700	==	==	-1.6676	1.42e-06	==	==	-7.0341	1.7241e-15	-6.2397	4.4237e-06	sp|Q8LJJ9|STAD1_ORYSJ Acyl-[acyl-carrier-protein] desaturase 1, chloroplastic OS=Oryza sativa subsp. japonica GN=Os01g0880800 PE=2 SV=1//0
PH01000317G0730	==	==	==	==	==	==	-2.9117	1.0741e-15	-2.2762	3.996e-17	sp|Q9LXD9|PME51_ARATH Probable pectinesterase/pectinesterase inhibitor 51 OS=Arabidopsis thaliana GN=PME51 PE=2 SV=1//1.89681e-164
PH01000317G0750	==	==	==	==	1.3329	5.2414e-32	1.4412	8.0466e-08	3.0135	4.137e-68	sp|Q9LSB1|GUX1_ARATH UDP-glucuronate:xylan alpha-glucuronosyltransferase 1 OS=Arabidopsis thaliana GN=GUX1 PE=2 SV=1//0
PH01000317G0970	==	==	==	==	==	==	6.1514	6.5904e-56	5.5973	2.7449e-34	sp|Q949R4|DIOXL_ARATH Extradiol ring-cleavage dioxygenase OS=Arabidopsis thaliana GN=LIGB PE=2 SV=1//8.44791e-109
PH01000317G1020	==	==	==	==	1.4911	0.00016591	4.3886	0.00025516	6.8199	1.9385e-11	sp|Q9SGP2|HSL1_ARATH Receptor-like protein kinase HSL1 OS=Arabidopsis thaliana GN=HSL1 PE=2 SV=1//0
PH01000318G0600	==	==	==	==	==	==	3.0627	1.8076e-15	1.6718	0.0003833	sp|Q8L9J9|CAES_ARATH Probable carbohydrate esterase At4g34215 OS=Arabidopsis thaliana GN=At4g34215 PE=1 SV=2//1.05668e-72
PH01000319G0240	==	==	==	==	==	==	-2.5039	0.001016	==	==	sp|Q8LDD3|CUT1D_ARATH Protein CURVATURE THYLAKOID 1D, chloroplastic OS=Arabidopsis thaliana GN=CURT1D PE=1 SV=1//3.33649e-28
PH01000319G0300	==	==	==	==	==	==	3.4677	1.4965e-08	==	==	sp|Q8S8F8|GEM_ARATH GLABRA2 expression modulator OS=Arabidopsis thaliana GN=GEM PE=1 SV=1//3.21588e-81
PH01000319G0780	==	==	==	==	==	==	5.3696	5.5519e-65	4.6406	4.989e-53	sp|Q41001|BCP_PEA Blue copper protein OS=Pisum sativum PE=2 SV=1//3.02493e-23
PH01000320G0050	==	==	==	==	==	==	-3.516	1.2756e-05	==	==	-//-
PH01000320G0610	==	==	==	==	==	==	-6.025	2.3758e-35	-4.4562	1.154e-27	sp|Q9S7Y7|XYL1_ARATH Alpha-xylosidase 1 OS=Arabidopsis thaliana GN=XYL1 PE=1 SV=1//0
PH01000320G0750	==	==	==	==	==	==	-1.8501	1.4529e-06	-1.5957	1.2465e-07	sp|Q8L7S6|HEXO3_ARATH Beta-hexosaminidase 3 OS=Arabidopsis thaliana GN=HEXO3 PE=1 SV=1//4.79785e-106
PH01000321G0370	==	==	==	==	==	==	4.0694	6.9908e-06	==	==	-//-
PH01000321G0390	==	==	==	==	-1.2599	5.5876e-08	5.8292	2.9146e-33	4.297	1.2488e-13	-//-
PH01000321G0400	==	==	==	==	==	==	3.1119	3.2191e-10	2.5994	2.809e-07	sp|Q337A0|XB33_ORYSJ Probable E3 ubiquitin-protein ligase XBOS33 OS=Oryza sativa subsp. japonica GN=XBOS33 PE=2 SV=1//0
PH01000321G0540	==	==	==	==	-1.9343	6.8213e-07	1.8455	6.1065e-05	==	==	sp|Q9LEX0|P2A13_ARATH F-box protein PP2-A13 OS=Arabidopsis thaliana GN=PP2A13 PE=1 SV=1//4.44209e-114
PH01000321G1030	==	==	==	==	==	==	-1.9122	1.7242e-12	-1.236	1.23e-10	sp|O64495|SBT12_ARATH Subtilisin-like protease SBT1.2 OS=Arabidopsis thaliana GN=SBT1.2 PE=2 SV=1//5.51692e-164
PH01000322G0140	==	==	==	==	==	==	6.6957	3.573e-12	4.8694	1.5523e-09	sp|Q9LI74|CHUP1_ARATH Protein CHUP1, chloroplastic OS=Arabidopsis thaliana GN=CHUP1 PE=1 SV=1//1.50212e-61
PH01000322G0260	==	==	==	==	==	==	5.6914	1.0967e-12	3.4654	1.5937e-06	sp|C0LGQ4|MRH1_ARATH Probable LRR receptor-like serine/threonine-protein kinase MRH1 OS=Arabidopsis thaliana GN=MRH1 PE=2 SV=1//6.65283e-100
PH01000322G0350	==	==	==	==	==	==	-4.509	7.2936e-15	-3.8393	5.1392e-11	sp|Q7TQP6|TNI3K_RAT Serine/threonine-protein kinase TNNI3K OS=Rattus norvegicus GN=Tnni3k PE=2 SV=3//1.11897e-32
PH01000322G0600	==	==	==	==	==	==	-1.5998	0.0013177	-1.5951	0.0010367	sp|A2RVP7|TI221_ARATH Mitochondrial import inner membrane translocase subunit TIM22-1 OS=Arabidopsis thaliana GN=TIM22-1 PE=1 SV=1//1.23452e-07
PH01000322G0740	==	==	==	==	==	==	-2.9341	3.7489e-122	-1.9242	2.6253e-59	sp|Q9XET4|RS7_SECCE 40S ribosomal protein S7 OS=Secale cereale GN=RPS7 PE=2 SV=1//3.34414e-126
PH01000322G0760	==	==	==	==	==	==	-4.2026	1.5744e-14	-3.5259	1.9092e-11	sp|Q8IVS2|FABD_HUMAN Malonyl-CoA-acyl carrier protein transacylase, mitochondrial OS=Homo sapiens GN=MCAT PE=1 SV=2//9.93842e-65
PH01000322G0910	==	==	==	==	==	==	-7.3773	7.8009e-05	-4.5403	9.3296e-05	sp|C0LGP9|IMK3_ARATH Probable leucine-rich repeat receptor-like protein kinase IMK3 OS=Arabidopsis thaliana GN=IMK3 PE=1 SV=1//3.58086e-169
PH01000322G1030	==	==	==	==	==	==	-1.9804	0.00021962	-2.8079	8.3422e-05	-//-
PH01000322G1150	==	==	==	==	==	==	-1.2947	0.00014182	==	==	sp|B8AM21|RU2B_ORYSI U2 small nuclear ribonucleoprotein B&apos;&apos; OS=Oryza sativa subsp. indica GN=OsI_11177 PE=3 SV=1//1.80892e-112
PH01000323G0160	==	==	==	==	==	==	10.339	1.069e-94	12.342	8.8214e-54	sp|Q7VG78|GUAA_HELHP Probable GMP synthase [glutamine-hydrolyzing] OS=Helicobacter hepaticus (strain ATCC 51449 / 3B1) GN=guaA PE=3 SV=1//2.06398e-33
PH01000323G0230	==	==	==	==	==	==	4.3545	0.00051535	==	==	sp|Q688R3|C3H33_ORYSJ Zinc finger CCCH domain-containing protein 33 OS=Oryza sativa subsp. japonica GN=Os05g0128200 PE=2 SV=1//1.72137e-93
PH01000323G0330	==	==	==	==	==	==	2.605	1.3689e-09	3.2419	4.776e-17	sp|P38564|MNB1A_MAIZE Dof zinc finger protein MNB1A OS=Zea mays GN=MNB1A PE=1 SV=2//2.19649e-58
PH01000323G0430	==	==	==	==	==	==	-2.5988	2.5295e-15	-3.0226	4.4192e-17	sp|Q9FM65|FLA1_ARATH Fasciclin-like arabinogalactan protein 1 OS=Arabidopsis thaliana GN=FLA1 PE=1 SV=1//3.15795e-36
PH01000323G0500	==	==	-1.5345	9.3e-87	-1.0382	1.2201e-05	-2.8121	8.6542e-218	-2.2147	2.7683e-64	sp|P27807|H2B1_WHEAT Histone H2B.1 OS=Triticum aestivum PE=1 SV=3//5.51661e-53
PH01000323G0570	==	==	==	==	==	==	-1.9445	4.6796e-09	-2.1475	8.57e-10	sp|Q0DCT8|G11A_ORYSJ Protein kinase G11A OS=Oryza sativa subsp. japonica GN=Os06g0291600 PE=2 SV=1//0
PH01000323G0970	==	==	==	==	==	==	-2.573	7.4418e-08	-3.8212	8.2434e-08	sp|F4I1S7|ELP2_ARATH Elongator complex protein 2 OS=Arabidopsis thaliana GN=ELP2 PE=1 SV=1//0
PH01000324G0670	==	==	==	==	==	==	-2.2213	8.8387e-06	==	==	-//-
PH01000324G0970	==	==	==	==	==	==	-3.5939	1.8567e-08	==	==	-//-
PH01000325G0630	==	==	==	==	==	==	-2.2825	6.1245e-47	-2.331	7.2189e-51	sp|P80728|MAVI_CUCPE Mavicyanin OS=Cucurbita pepo PE=1 SV=1//1.1495e-15
PH01000326G0160	==	==	==	==	==	==	9.9481	2.5191e-169	10.493	3.3904e-206	sp|Q8LL69|DBNBT_TAXCA 3&apos;-N-debenzoyl-2&apos;-deoxytaxol N-benzoyltransferase OS=Taxus canadensis GN=TAX10 PE=1 SV=1//5.26783e-46
PH01000326G0320	==	==	==	==	1.9962	7.5044e-42	1.5828	2.7756e-05	3.3655	1.1046e-60	sp|O80725|AB4B_ARATH ABC transporter B family member 4 OS=Arabidopsis thaliana GN=ABCB4 PE=1 SV=1//8.53144e-08
PH01000326G0530	==	==	==	==	==	==	2.8585	7.5123e-22	2.2252	7.3238e-11	sp|P42211|ASPRX_ORYSJ Aspartic proteinase OS=Oryza sativa subsp. japonica GN=RAP PE=2 SV=2//0
PH01000326G0580	==	==	==	==	==	==	3.498	1.0409e-06	3.5936	3.3188e-08	sp|Q8GSN8|3MAT_DAHPI Malonyl-coenzyme A:anthocyanin 3-O-glucoside-6&apos;&apos;-O-malonyltransferase OS=Dahlia pinnata GN=3MAT PE=1 SV=1//1.55355e-31
PH01000326G0720	==	==	==	==	==	==	5.0803	0.00010733	5.3901	1.4189e-05	sp|Q9ZSI7|WRK47_ARATH Probable WRKY transcription factor 47 OS=Arabidopsis thaliana GN=WRKY47 PE=2 SV=2//7.74676e-18
PH01000327G0270	-1.0538	1.2e-36	==	==	==	==	-3.6687	3.801e-293	-3.072	4.8315e-289	sp|P36183|ENPL_HORVU Endoplasmin homolog OS=Hordeum vulgare PE=2 SV=1//0
PH01000327G0330	==	==	==	==	==	==	4.324	0.00023195	==	==	sp|Q9FYB5|DNJ11_ARATH Chaperone protein dnaJ 11, chloroplastic OS=Arabidopsis thaliana GN=ATJ11 PE=1 SV=2//9.37345e-14
PH01000327G0560	==	==	==	==	==	==	-1.6808	2.9487e-37	==	==	sp|P45434|SSRA_ARATH Translocon-associated protein subunit alpha OS=Arabidopsis thaliana GN=At2g21160 PE=2 SV=3//3.80685e-11
PH01000327G0800	==	==	==	==	-2.6036	4.4501e-10	7.3245	8.3307e-16	5.0236	0.00091311	-//-
PH01000328G0280	==	==	==	==	==	==	-3.9359	0.00024458	==	==	sp|Q8S9K3|VAR3_ARATH Zinc finger protein VAR3, chloroplastic OS=Arabidopsis thaliana GN=VAR3 PE=1 SV=2//5.31009e-27
PH01000329G0030	==	==	==	==	==	==	-1.5837	3.1872e-09	==	==	sp|Q5JKF2|RH40_ORYSJ DEAD-box ATP-dependent RNA helicase 40 OS=Oryza sativa subsp. japonica GN=Os01g0549400 PE=2 SV=2//1.45385e-11
PH01000329G0270	==	==	==	==	==	==	2.8627	0.0012149	==	==	-//-
PH01000329G0590	==	==	==	==	==	==	-4.0763	0.00025608	==	==	-//-
PH01000329G0850	==	==	==	==	==	==	4.4167	5.8162e-06	3.2915	9.6858e-05	sp|Q9LH39|PHSD_ARATH Probable polyamine transporter At3g19553 OS=Arabidopsis thaliana GN=At3g19553 PE=3 SV=1//1.77322e-06
PH01000329G0930	==	==	==	==	-4.2424	4.6163e-10	3.2722	9.4306e-08	==	==	-//-
PH01000329G1010	==	==	==	==	==	==	-1.393	0.00015179	==	==	-//-
PH01000331G0190	==	==	==	==	-3.5326	6.3002e-26	1.6297	1.3788e-07	-1.3611	1.3468e-05	sp|P36886|PSAK_HORVU Photosystem I reaction center subunit psaK, chloroplastic OS=Hordeum vulgare GN=PSAK PE=1 SV=1//4.38828e-61
PH01000331G0250	==	==	==	==	==	==	-2.5639	0.00010733	-4.5932	5.6257e-08	sp|Q9SA72|Y1357_ARATH Probable receptor-like protein kinase At1g30570 OS=Arabidopsis thaliana GN=At1g30570 PE=3 SV=1//0
PH01000331G0370	==	==	==	==	==	==	-5.0606	1.4359e-30	-3.6642	3.3321e-26	sp|C0LGQ9|Y4294_ARATH Probable LRR receptor-like serine/threonine-protein kinase At4g20940 OS=Arabidopsis thaliana GN=At4g20940 PE=1 SV=1//0
PH01000331G0400	==	==	==	==	==	==	-1.1878	0.00063827	==	==	sp|Q8H5D4|PLP3_ORYSJ Patatin-like protein 3 OS=Oryza sativa subsp. japonica GN=PLP3 PE=3 SV=1//1.92675e-32
PH01000331G0860	==	==	==	==	-3.2496	5.839e-13	3.3294	5.5025e-12	==	==	sp|Q00434|PSBP_WHEAT Oxygen-evolving enhancer protein 2, chloroplastic OS=Triticum aestivum GN=PSBP PE=2 SV=1//1.38146e-114
PH01000331G1150	==	==	==	==	==	==	-1.1047	0.0001086	-1.2355	5.273e-06	sp|Q6Y7W8|PERQ2_MOUSE PERQ amino acid-rich with GYF domain-containing protein 2 OS=Mus musculus GN=Gigyf2 PE=1 SV=2//5.8207e-08
PH01000332G0140	==	==	==	==	-2.2517	1.7604e-05	3.7758	6.8181e-08	==	==	sp|P20026|MYB1_HORVU Myb-related protein Hv1 OS=Hordeum vulgare GN=MYB1 PE=2 SV=1//1.28938e-131
PH01000332G0150	==	==	==	==	==	==	-9.3529	3.3432e-12	-6.1607	1.2825e-11	sp|Q9SD20|MS5L2_ARATH Protein POLLENLESS 3-LIKE 2 OS=Arabidopsis thaliana GN=At3g51280 PE=2 SV=1//1.43258e-164
PH01000332G0250	==	==	==	==	==	==	-4.2984	0.0001934	-3.4594	0.0014156	-//-
PH01000332G0260	==	==	==	==	==	==	-1.4671	0.001922	-1.0902	0.00072865	sp|Q9SKR2|SYT1_ARATH Synaptotagmin-1 OS=Arabidopsis thaliana GN=SYT1 PE=1 SV=2//0
PH01000332G0310	==	==	==	==	==	==	-6.8985	1.3756e-06	-4.19	1.7895e-05	-//-
PH01000332G0470	==	==	==	==	==	==	-1.7601	2.5762e-14	-1.6718	6.9613e-12	sp|P15543|ACP3_HORVU Acyl carrier protein 3, chloroplastic OS=Hordeum vulgare GN=ACL1.3 PE=1 SV=2//5.42595e-50
PH01000332G0530	==	==	==	==	==	==	-4.7908	2.4774e-05	==	==	sp|Q10G81|MSI1_ORYSJ Histone-binding protein MSI1 homolog OS=Oryza sativa subsp. japonica GN=MSI1 PE=2 SV=1//1.50032e-83
PH01000332G0960	==	==	==	==	==	==	-4.9217	2.6715e-06	==	==	sp|Q99JH1|RP25L_MOUSE Ribonuclease P protein subunit p25-like protein OS=Mus musculus GN=Rpp25l PE=2 SV=1//5.81846e-09
PH01000332G1000	==	==	==	==	==	==	4.1383	1.1584e-11	4.2107	1.9486e-14	sp|Q9LX20|ASPL1_ARATH Aspartic proteinase-like protein 1 OS=Arabidopsis thaliana GN=At5g10080 PE=1 SV=1//8.37593e-86
PH01000332G1080	==	==	==	==	==	==	-2.5092	6.0898e-06	==	==	sp|P0C1U4|GUN9_ORYSJ Endoglucanase 9 OS=Oryza sativa subsp. japonica GN=GLU1 PE=2 SV=1//0
PH01000332G1220	==	==	==	==	==	==	4.8693	3.5938e-05	6.7639	1.1274e-05	-//-
PH01000333G0270	==	==	==	==	-1.5119	6.3587e-05	7.8071	1.2987e-13	6.3349	3.3103e-06	sp|Q942D4|BURP3_ORYSJ BURP domain-containing protein 3 OS=Oryza sativa subsp. japonica GN=BURP3 PE=2 SV=1//5.13941e-12
PH01000333G0630	==	==	==	==	==	==	-3.5208	0.00035596	==	==	sp|Q9M065|PP352_ARATH Pentatricopeptide repeat-containing protein At4g36680, mitochondrial OS=Arabidopsis thaliana GN=At4g36680 PE=2 SV=1//1.16573e-26
PH01000333G0660	==	==	==	==	==	==	-3.7216	6.5826e-32	-1.9116	5.2468e-17	sp|Q6GME1|PYRG2_XENLA CTP synthase 2 OS=Xenopus laevis GN=ctps2 PE=2 SV=1//0
PH01000333G1110	==	==	==	==	==	==	-3.9489	1.9362e-06	==	==	-//-
PH01000334G0560	==	==	==	==	==	==	-6.7965	1.3908e-13	-4.7038	2.3047e-12	-//-
PH01000335G0720	==	==	==	==	==	==	-1.4116	2.3564e-08	==	==	sp|Q940J9|PMT8_ARATH Probable methyltransferase PMT8 OS=Arabidopsis thaliana GN=At1g04430 PE=2 SV=1//0
PH01000335G0770	==	==	==	==	==	==	4.8352	1.0709e-05	==	==	sp|Q941D5|VPS2C_ARATH Vacuolar protein sorting-associated protein 2 homolog 3 OS=Arabidopsis thaliana GN=VPS2.3 PE=2 SV=1//8.67605e-80
PH01000335G0880	==	==	==	==	==	==	2.552	1.9068e-20	1.7259	1.4698e-07	sp|Q681Q7|Y1390_ARATH Uncharacterized protein At1g03900 OS=Arabidopsis thaliana GN=At1g03900 PE=2 SV=1//3.87225e-96
PH01000335G1010	==	==	==	==	==	==	5.879	2.0685e-34	6.3332	3.4773e-55	sp|B5WWZ8|FAO1_LOTJA Long-chain-alcohol oxidase FAO1 OS=Lotus japonicus GN=FAO1 PE=1 SV=1//0
PH01000336G0590	==	==	==	==	==	==	-7.0539	4.0894e-07	-5.5126	3.2848e-07	sp|Q94C70|NAT2_ARATH Nucleobase-ascorbate transporter 2 OS=Arabidopsis thaliana GN=NAT2 PE=2 SV=2//0
PH01000338G0010	==	==	==	==	==	==	-3.0541	1.069e-42	-1.6111	1.199e-17	sp|Q9M5M1|RS11_EUPES 40S ribosomal protein S11 OS=Euphorbia esula GN=RPS11 PE=2 SV=1//3.86274e-83
PH01000338G0060	==	==	==	==	==	==	-2.0834	7.2368e-06	==	==	sp|Q8RC55|PUR9_CALS4 Bifunctional purine biosynthesis protein PurH OS=Caldanaerobacter subterraneus subsp. tengcongensis (strain DSM 15242 / JCM 11007 / NBRC 100824 / MB4) GN=purH PE=3 SV=1//4.73461e-120
PH01000338G0080	==	==	==	==	==	==	1.3515	9.4314e-05	==	==	sp|Q7XLC6|HAK11_ORYSJ Probable potassium transporter 11 OS=Oryza sativa subsp. japonica GN=HAK11 PE=2 SV=3//1.18932e-113
PH01000338G0680	==	==	==	==	==	==	3.32	0.00027414	==	==	sp|C0LGH2|Y1561_ARATH Probable LRR receptor-like serine/threonine-protein kinase At1g56130 OS=Arabidopsis thaliana GN=At1g56130 PE=2 SV=2//2.10436e-31
PH01000339G0020	==	==	2.3825	5.03e-136	-2.3514	7.6348e-293	4.0648	0	==	==	sp|Q08655|ASR1_SOLLC Abscisic stress-ripening protein 1 OS=Solanum lycopersicum GN=ASR1 PE=2 SV=1//1.10651e-06
PH01000339G0410	==	==	==	==	==	==	-6.663	3.8873e-08	-5.7904	4.7187e-06	sp|P83332|TLP1_PRUPE Thaumatin-like protein 1 OS=Prunus persica PE=2 SV=1//3.542e-36
PH01000339G0550	==	==	==	==	==	==	7.7524	1.1372e-52	6.1095	6.9201e-57	sp|P50694|TLP_PRUAV Glucan endo-1,3-beta-glucosidase OS=Prunus avium PE=1 SV=1//4.23637e-67
PH01000339G0590	==	==	==	==	==	==	-5.7031	3.0148e-12	-6.0173	6.8251e-11	sp|P26514|XYNA_STRLI Endo-1,4-beta-xylanase A OS=Streptomyces lividans GN=xlnA PE=1 SV=2//2.33477e-24
PH01000339G0720	==	==	==	==	==	==	2.4774	3.0515e-05	==	==	-//-
PH01000339G0810	==	==	==	==	==	==	2.5135	2.5115e-30	1.4131	7.0011e-07	sp|Q10P87|ADF5_ORYSJ Actin-depolymerizing factor 5 OS=Oryza sativa subsp. japonica GN=ADF5 PE=2 SV=1//1.66564e-87
PH01000339G0950	==	==	==	==	==	==	4.755	1.3491e-34	5.5049	1.698e-75	sp|Q8RXC8|RBK2_ARATH Receptor-like cytosolic serine/threonine-protein kinase RBK2 OS=Arabidopsis thaliana GN=RBK2 PE=1 SV=1//2.77471e-65
PH01000339G0970	==	==	==	==	==	==	-1.9693	6.0365e-36	-1.2834	2.6543e-16	sp|Q6P8E9|NH2L1_XENTR NHP2-like protein 1 OS=Xenopus tropicalis GN=nhp2l1 PE=2 SV=1//6.0945e-47
PH01000339G1080	==	==	==	==	==	==	-1.2672	1.3473e-07	==	==	sp|Q9LM92|SMD3B_ARATH Small nuclear ribonucleoprotein SmD3b OS=Arabidopsis thaliana GN=SMD3B PE=2 SV=1//5.60773e-52
PH01000340G0180	==	==	==	==	-1.1931	9.3895e-07	2.2228	4.3769e-12	1.9093	5.8778e-05	-//-
PH01000340G0700	==	==	==	==	==	==	2.8938	1.6039e-08	3.1974	5.7405e-12	sp|Q6PGS5|TM56B_XENLA Transmembrane protein 56-B OS=Xenopus laevis GN=tmem56-b PE=2 SV=1//1.76088e-17
PH01000341G0490	==	==	==	==	==	==	5.1846	1.955e-05	7.8463	1.1152e-05	sp|O49886|CYPH_LUPLU Peptidyl-prolyl cis-trans isomerase OS=Lupinus luteus PE=2 SV=1//1.39395e-66
PH01000342G0580	==	==	==	==	==	==	2.5889	0.00050856	==	==	-//-
PH01000343G0070	==	==	==	==	==	==	2.0884	7.3386e-09	2.0253	4.3134e-11	sp|Q05737|YPTM2_MAIZE GTP-binding protein YPTM2 OS=Zea mays GN=YPTM2 PE=2 SV=1//5.21928e-93
PH01000343G0330	==	==	==	==	==	==	4.7513	3.3262e-11	8.4868	9.4215e-08	sp|O80337|EF100_ARATH Ethylene-responsive transcription factor 1A OS=Arabidopsis thaliana GN=ERF1A PE=1 SV=2//2.98112e-29
PH01000343G0490	==	==	==	==	==	==	2.1963	2.7197e-06	==	==	sp|P33543|TMKL1_ARATH Putative kinase-like protein TMKL1 OS=Arabidopsis thaliana GN=TMKL1 PE=1 SV=1//4.43447e-48
PH01000343G0610	==	==	==	==	==	==	-2.8935	0.00025576	==	==	sp|Q9STS3|CDC23_ARATH Anaphase-promoting complex subunit 8 OS=Arabidopsis thaliana GN=APC8 PE=1 SV=1//0
PH01000344G0750	==	==	==	==	==	==	-2.5378	0.0016651	-2.1743	0.0013325	sp|O22784|CRR11_ARATH Cysteine-rich repeat secretory protein 11 OS=Arabidopsis thaliana GN=CRRSP11 PE=1 SV=2//1.13054e-45
PH01000345G0270	==	==	==	==	==	==	1.7045	6.0272e-05	1.8193	3.9011e-05	sp|Q8LBL5|PRT1_ARATH E3 ubiquitin-protein ligase PRT1 OS=Arabidopsis thaliana GN=PRT1 PE=2 SV=2//2.08121e-12
PH01000345G0300	==	==	==	==	==	==	-4.8254	1.9538e-05	-4.4239	0.00018333	sp|F4IR05|CERL2_ARATH Protein CER1-like 2 OS=Arabidopsis thaliana GN=At2g37700 PE=2 SV=1//8.66669e-180
PH01000345G0650	==	==	==	==	3.9791	5.6241e-11	-2.1039	0.0011488	1.9875	0.0001644	sp|Q55874|Y103_SYNY3 Uncharacterized protein sll0103 OS=Synechocystis sp. (strain PCC 6803 / Kazusa) GN=sll0103 PE=3 SV=1//5.56402e-11
PH01000345G0780	==	==	==	==	==	==	-3.5183	6.5589e-14	-2.4192	1.4686e-06	-//-
PH01000346G0070	==	==	==	==	==	==	2.3132	0.00015191	2.6051	3.5938e-05	sp|B9EXZ6|BAT1_ORYSJ Amino-acid permease BAT1 homolog OS=Oryza sativa subsp. japonica GN=BAT1 PE=2 SV=1//0
PH01000346G0710	==	==	==	==	==	==	-1.013	3.9283e-05	==	==	sp|Q6GP53|NAA50_XENLA N-alpha-acetyltransferase 50 OS=Xenopus laevis GN=naa50 PE=2 SV=1//5.97242e-49
PH01000346G0830	==	==	1.7664	1.14e-94	2.5898	1.3207e-29	-2.8914	3.3867e-59	-1.9668	7.6223e-146	-//-
PH01000347G0470	==	==	==	==	==	==	2.1313	9.1489e-06	1.8917	0.0011464	-//-
PH01000347G0570	==	==	==	==	==	==	4.2816	0.00011932	4.5783	5.4859e-05	sp|O81032|GGLO6_ARATH Probable L-gulonolactone oxidase 6 OS=Arabidopsis thaliana GN=GULLO6 PE=3 SV=1//0
PH01000347G1160	==	==	==	==	==	==	-1.3462	7.035e-06	==	==	sp|P29619|CDKA2_ORYSJ Cyclin-dependent kinase A-2 OS=Oryza sativa subsp. japonica GN=CDKA-2 PE=2 SV=1//0
PH01000347G1190	==	==	==	==	==	==	-1.4677	8.7166e-13	-1.1856	6.6614e-09	sp|P92965|RS40_ARATH Serine/arginine-rich splicing factor RS40 OS=Arabidopsis thaliana GN=RS40 PE=1 SV=2//1.92609e-79
PH01000347G1310	==	==	==	==	==	==	-4.0528	0.00070299	==	==	sp|Q9FIG9|ARC6_ARATH Protein ACCUMULATION AND REPLICATION OF CHLOROPLASTS 6, chloroplastic OS=Arabidopsis thaliana GN=ARC6 PE=1 SV=1//0
PH01000348G0200	==	==	==	==	==	==	1.4657	0.00017503	==	==	-//-
PH01000348G0270	==	==	==	==	==	==	-3.9152	1.233e-06	==	==	sp|Q9LZN0|ROGF7_ARATH Rop guanine nucleotide exchange factor 7 OS=Arabidopsis thaliana GN=ROPGEF7 PE=1 SV=1//5.62006e-162
PH01000348G0830	==	==	==	==	==	==	3.8016	1.1234e-07	3.4152	4.0932e-06	sp|Q9FH37|ILR3_ARATH Transcription factor ILR3 OS=Arabidopsis thaliana GN=ILR3 PE=1 SV=1//6.02702e-32
PH01000348G0970	==	==	==	==	==	==	-1.7135	0.00054987	==	==	sp|Q0PGJ6|AKRC9_ARATH Aldo-keto reductase family 4 member C9 OS=Arabidopsis thaliana GN=AKR4C9 PE=1 SV=1//4.61093e-114
PH01000349G0440	==	==	==	==	==	==	-5.6419	4.1953e-22	-4.7248	1.0206e-25	-//-
PH01000349G0450	==	==	==	==	==	==	7.2471	1.1036e-16	9.6591	6.3648e-14	sp|Q93Y91|STP5_ARATH Sugar transport protein 5 OS=Arabidopsis thaliana GN=STP5 PE=2 SV=1//3.34104e-170
PH01000349G0810	==	==	==	==	==	==	5.0455	0.00013289	==	==	sp|Q93Y91|STP5_ARATH Sugar transport protein 5 OS=Arabidopsis thaliana GN=STP5 PE=2 SV=1//1.32035e-166
PH01000349G1020	==	==	==	==	==	==	2.6062	1.4787e-05	==	==	sp|Q43125|CRY1_ARATH Cryptochrome-1 OS=Arabidopsis thaliana GN=CRY1 PE=1 SV=2//0
PH01000350G0070	==	==	==	==	==	==	-5.9692	2.4694e-10	-5.9143	2.8303e-10	sp|Q84QM3|RBR1_ORYSJ Retinoblastoma-related protein 1 OS=Oryza sativa subsp. japonica GN=RBR1 PE=2 SV=1//0
PH01000350G0140	==	==	==	==	==	==	-2.0186	0.00018045	-2.0668	0.00035632	sp|Q0WQK2|ZDHC9_ARATH Probable protein S-acyltransferase 7 OS=Arabidopsis thaliana GN=PAT07 PE=1 SV=1//1.20889e-134
PH01000351G0270	==	==	==	==	==	==	3.8481	9.4947e-09	4.1151	2.9544e-08	sp|Q39134|AAP3_ARATH Amino acid permease 3 OS=Arabidopsis thaliana GN=AAP3 PE=1 SV=2//3.00798e-114
PH01000352G0610	==	==	==	==	==	==	7.729	4.1352e-29	6.0102	1.2938e-18	sp|Q84WP6|NAC43_ARATH NAC domain-containing protein 43 OS=Arabidopsis thaliana GN=NAC043 PE=2 SV=2//8.82515e-90
PH01000352G0790	==	==	==	==	==	==	-10.344	9.0554e-20	-6.8624	2.8859e-17	sp|Q9FHM9|EXOL3_ARATH Protein EXORDIUM-like 3 OS=Arabidopsis thaliana GN=EXL3 PE=2 SV=1//1.4007e-113
PH01000352G0880	==	==	==	==	==	==	1.3321	1.0612e-05	1.374	8.7695e-08	sp|P11043|AROA_PETHY 3-phosphoshikimate 1-carboxyvinyltransferase, chloroplastic OS=Petunia hybrida PE=1 SV=1//0
PH01000352G0900	==	==	==	==	==	==	-1.4141	3.238e-21	==	==	sp|P35686|RS20_ORYSJ 40S ribosomal protein S20 OS=Oryza sativa subsp. japonica GN=RPS20 PE=2 SV=2//3.18739e-64
PH01000353G0190	==	==	==	==	==	==	-1.0527	1.8591e-05	-1.1505	4.9318e-05	sp|Q8GUC3|BBR_HORVU Protein Barley B recombinant OS=Hordeum vulgare GN=BBR PE=1 SV=1//1.06011e-116
PH01000353G0230	==	==	==	==	1.0003	6.1972e-08	4.5046	4.29e-17	4.6354	7.7925e-35	sp|Q8L836|MA657_ARATH 65-kDa microtubule-associated protein 7 OS=Arabidopsis thaliana GN=MAP65-7 PE=2 SV=1//0
PH01000353G0440	==	==	==	==	==	==	1.0412	0.00019261	==	==	sp|Q8VYU7|PPA4_ARATH Purple acid phosphatase 4 OS=Arabidopsis thaliana GN=PAP4 PE=2 SV=1//2.2795e-129
PH01000353G0580	==	==	==	==	==	==	-2.0528	3.5547e-06	-1.8018	6.7153e-05	sp|Q38909|XTH28_ARATH Probable xyloglucan endotransglucosylase/hydrolase protein 28 OS=Arabidopsis thaliana GN=XTH28 PE=2 SV=1//3.72395e-133
PH01000353G0900	==	==	==	==	==	==	-3.8601	1.9604e-11	-2.0519	2.2381e-05	sp|Q9LM92|SMD3B_ARATH Small nuclear ribonucleoprotein SmD3b OS=Arabidopsis thaliana GN=SMD3B PE=2 SV=1//4.18675e-57
PH01000353G0970	==	==	==	==	==	==	2.7147	2.9888e-14	2.9624	6.5107e-25	sp|Q9CAL8|PEK13_ARATH Proline-rich receptor-like protein kinase PERK13 OS=Arabidopsis thaliana GN=PERK13 PE=2 SV=1//3.85666e-69
PH01000354G0020	==	==	==	==	==	==	-3.1269	1.5153e-41	-3.0337	6.9685e-43	sp|A2X5P7|INV1_ORYSI Beta-fructofuranosidase, insoluble isoenzyme 1 OS=Oryza sativa subsp. indica GN=CIN1 PE=2 SV=2//0
PH01000355G0040	==	==	==	==	==	==	-1.1015	0.0014237	==	==	-//-
PH01000355G0090	==	==	==	==	==	==	2.9352	6.4153e-49	2.9462	9.2303e-36	sp|Q8H1E4|RAP24_ARATH Ethylene-responsive transcription factor RAP2-4 OS=Arabidopsis thaliana GN=RAP2-4 PE=1 SV=1//3.5492e-35
PH01000355G0220	==	==	==	==	==	==	-3.375	5.1598e-247	-2.7987	2.2909e-179	-//-
PH01000355G0510	==	==	==	==	==	==	-5.1907	1.7486e-06	==	==	sp|F4KCL7|OE64M_ARATH Outer envelope protein 64, mitochondrial OS=Arabidopsis thaliana GN=OM64 PE=1 SV=1//8.42807e-84
PH01000355G0600	==	==	==	==	==	==	-1.7565	1.0437e-08	==	==	sp|Q9C9Q8|PMTT_ARATH Probable pectin methyltransferase QUA2 OS=Arabidopsis thaliana GN=QUA2 PE=1 SV=2//0
PH01000355G0780	==	==	==	==	==	==	-8.1803	4.4013e-18	-9.5455	2.5049e-12	sp|Q9LFT5|EPFL1_ARATH EPIDERMAL PATTERNING FACTOR-like protein 1 OS=Arabidopsis thaliana GN=EPFL1 PE=1 SV=1//1.00018e-21
PH01000355G0880	==	==	==	==	==	==	-2.6873	7.4888e-11	-6.3565	3.7433e-08	sp|Q9C6E4|EXOL1_ARATH Protein EXORDIUM-like 1 OS=Arabidopsis thaliana GN=EXL1 PE=2 SV=1//1.13166e-35
PH01000355G1080	==	==	==	==	==	==	-3.8183	7.5331e-07	-2.6778	0.00013519	sp|Q9C7T4|BH096_ARATH Transcription factor bHLH96 OS=Arabidopsis thaliana GN=BHLH96 PE=2 SV=1//2.86641e-37
PH01000356G0190	==	==	==	==	==	==	-1.1545	7.8263e-08	==	==	sp|O48847|LUH_ARATH Transcriptional corepressor LEUNIG_HOMOLOG OS=Arabidopsis thaliana GN=LUH PE=1 SV=1//0
PH01000356G0310	==	==	==	==	-2.7932	5.0573e-06	3.1383	5.5493e-06	==	==	-//-
PH01000356G0330	==	==	==	==	==	==	-2.9743	1.2421e-30	-1.5639	1.421e-11	sp|Q07760|RL23_TOBAC 60S ribosomal protein L23 OS=Nicotiana tabacum GN=RPL23 PE=2 SV=1//1.49803e-94
PH01000356G0360	==	==	==	==	==	==	-1.7469	1.55e-48	-1.1626	8.4275e-28	sp|Q8LEM8|RL373_ARATH 60S ribosomal protein L37-3 OS=Arabidopsis thaliana GN=RPL37C PE=3 SV=1//7.41888e-47
PH01000356G0540	==	==	==	==	==	==	-1.8465	0.0011005	==	==	sp|Q9Y3B2|EXOS1_HUMAN Exosome complex component CSL4 OS=Homo sapiens GN=EXOSC1 PE=1 SV=1//8.09256e-14
PH01000356G0720	==	==	==	==	==	==	-3.3993	8.3173e-08	-3.0096	1.6542e-07	-//-
PH01000356G1120	==	==	==	==	-2.8672	1.4458e-41	5.7124	1.3004e-62	==	==	sp|Q9HQU4|IMDH_HALSA Inosine-5&apos;-monophosphate dehydrogenase OS=Halobacterium salinarum (strain ATCC 700922 / JCM 11081 / NRC-1) GN=guaB PE=3 SV=2//7.01667e-11
PH01000357G0530	==	==	==	==	1.8923	1.8165e-09	3.1339	0.0002507	4.5798	3.279e-18	-//-
PH01000357G0620	==	==	==	==	==	==	-1.3217	0.00010398	==	==	sp|Q5VQL1|RH14_ORYSJ DEAD-box ATP-dependent RNA helicase 14 OS=Oryza sativa subsp. japonica GN=Os01g0172200 PE=2 SV=1//0
PH01000357G0760	==	==	==	==	==	==	-2.6959	2.7246e-05	==	==	-//-
PH01000358G0250	==	==	==	==	==	==	7.4229	9.9406e-17	7.1255	1.0752e-17	sp|Q8S9H7|DIV_ANTMA Transcription factor DIVARICATA OS=Antirrhinum majus GN=DIVARICATA PE=2 SV=1//6.91899e-28
PH01000358G0330	==	==	==	==	==	==	4.568	7.6716e-09	6.102	1.5051e-07	sp|Q9FU27|C3H2_ORYSJ Zinc finger CCCH domain-containing protein 2 OS=Oryza sativa subsp. japonica GN=Os01g0192000 PE=2 SV=1//1.09384e-76
PH01000358G0390	==	==	==	==	==	==	5.808	1.2627e-48	4.423	9.1824e-30	sp|Q9SJL7|RAX2_ARATH Transcription factor RAX2 OS=Arabidopsis thaliana GN=RAX2 PE=1 SV=1//3.56742e-55
PH01000358G0410	==	==	==	==	==	==	-9.3998	1.7558e-12	-5.2978	1.9569e-11	sp|Q9M077|AUR1_ARATH Serine/threonine-protein kinase Aurora-1 OS=Arabidopsis thaliana GN=AUR1 PE=1 SV=1//2.20283e-157
PH01000358G0570	==	==	==	==	==	==	6.0782	2.2493e-12	6.3304	5.1432e-11	sp|O49459|NAC73_ARATH NAC domain-containing protein 73 OS=Arabidopsis thaliana GN=NAC073 PE=2 SV=1//8.95336e-83
PH01000358G0650	==	==	==	==	==	==	-6.0543	7.6224e-11	-5.1271	1.7294e-06	-//-
PH01000358G0890	==	==	==	==	==	==	2.0668	5.0499e-08	2.3561	6.679e-12	sp|Q84MB6|DIOX2_ARATH Probable 2-oxoglutarate-dependent dioxygenase At3g49630 OS=Arabidopsis thaliana GN=At3g50210 PE=2 SV=1//1.53011e-30
PH01000359G0240	==	==	==	==	==	==	-2.8625	0.00031415	==	==	-//-
PH01000359G0630	==	==	==	==	==	==	-1.4419	7.2222e-06	-1.22	6.4854e-06	sp|Q6K6K7|UBA5_ORYSJ Ubiquitin-like modifier-activating enzyme 5 OS=Oryza sativa subsp. japonica GN=Os02g0506500 PE=2 SV=1//1.00766e-172
PH01000359G0640	==	==	-1.5394	6.92e-40	==	==	-6.1283	5.0152e-125	-5.4744	3.4214e-45	sp|P68428|H32_WHEAT Histone H3.2 OS=Triticum aestivum PE=1 SV=2//3.37698e-65
PH01000359G0670	==	==	==	==	==	==	-3.1247	0.0017705	==	==	-//-
PH01000359G0880	==	==	==	==	==	==	-1.3493	4.3302e-05	==	==	sp|Q6ZI44|SAPK6_ORYSJ Serine/threonine-protein kinase SAPK6 OS=Oryza sativa subsp. japonica GN=SAPK6 PE=2 SV=1//0
PH01000359G0920	==	==	==	==	==	==	-2.1226	0.00019919	==	==	sp|Q9M209|CER7_ARATH Protein ECERIFERUM 7 OS=Arabidopsis thaliana GN=CER7 PE=2 SV=1//1.04144e-137
PH01000360G0570	==	==	==	==	==	==	-1.9747	1.5215e-05	-1.2684	0.00025737	sp|Q9LDV4|ALAT2_ARATH Alanine aminotransferase 2, mitochondrial OS=Arabidopsis thaliana GN=ALAAT2 PE=2 SV=1//4.26997e-43
PH01000360G0780	==	==	==	==	==	==	-3.0582	4.2233e-48	-1.962	9.9369e-28	sp|A5BUU4|RSSA_VITVI 40S ribosomal protein SA OS=Vitis vinifera GN=GSVIVT00034021001 PE=3 SV=1//1.20527e-136
PH01000360G0870	==	==	==	==	==	==	1.668	0.0002958	==	==	-//-
PH01000360G1030	-1.7501	2.27e-05	==	==	2.3618	5.2358e-41	2.2624	2.0329e-06	4.9088	1.8754e-67	sp|Q9S7M2|TI10B_ARATH Protein TIFY 10B OS=Arabidopsis thaliana GN=TIFY10B PE=1 SV=1//1.79891e-24
PH01000361G0360	==	==	==	==	==	==	-1.8217	4.2228e-05	==	==	sp|Q9SHI2|Y1723_ARATH Leucine-rich repeat receptor-like serine/threonine-protein kinase At1g17230 OS=Arabidopsis thaliana GN=At1g17230 PE=2 SV=2//0
PH01000361G0700	==	==	==	==	==	==	-1.0272	0.00099042	==	==	sp|Q10058|YAM3_SCHPO Putative oxidoreductase C1F5.03c OS=Schizosaccharomyces pombe (strain 972 / ATCC 24843) GN=SPAC1F5.03c PE=3 SV=1//5.9757e-24
PH01000362G0280	==	==	==	==	==	==	-1.8823	1.2897e-10	-2.3664	1.5156e-13	-//-
PH01000362G0340	==	==	==	==	==	==	-1.0897	6.2525e-12	-1.0804	8.9151e-09	sp|Q9LYP1|RBL3_ARATH RHOMBOID-like protein 3 OS=Arabidopsis thaliana GN=RBL3 PE=2 SV=1//7.91938e-86
PH01000362G0390	==	==	==	==	==	==	7.1235	0.00016145	==	==	-//-
PH01000362G0600	==	==	==	==	==	==	-1.7111	0.00035531	==	==	sp|Q3U2U7|MET17_MOUSE Methyltransferase-like protein 17, mitochondrial OS=Mus musculus GN=Mettl17 PE=2 SV=2//5.7735e-18
PH01000362G0920	==	==	==	==	==	==	5.2286	1.9614e-06	5.8369	0.0014444	sp|O81635|ATK4_ARATH Kinesin-4 OS=Arabidopsis thaliana GN=ATK4 PE=1 SV=2//3.23327e-18
PH01000362G1060	==	==	==	==	-1.3669	1.0805e-09	5.826	2.1119e-36	5.9318	6.8179e-16	sp|Q9P6Q3|BCS1_SCHPO Probable mitochondrial chaperone bcs1 OS=Schizosaccharomyces pombe (strain 972 / ATCC 24843) GN=SPAC644.07 PE=2 SV=1//2.62393e-19
PH01000363G0370	==	==	==	==	==	==	2.3892	0.00057083	==	==	sp|Q9C942|CSE_ARATH Caffeoylshikimate esterase OS=Arabidopsis thaliana GN=CSE PE=1 SV=1//7.75142e-65
PH01000363G0560	==	==	==	==	==	==	-1.3035	0.00028007	-1.5789	5.8442e-06	sp|Q8H4S6|P2C64_ORYSJ Probable protein phosphatase 2C 64 OS=Oryza sativa subsp. japonica GN=Os07g0566200 PE=2 SV=2//0
PH01000363G0900	==	==	==	==	==	==	2.0494	4.7062e-12	1.9152	7.7027e-13	sp|Q9SY60|EX84C_ARATH Exocyst complex component EXO84C OS=Arabidopsis thaliana GN=EXO84C PE=2 SV=1//1.41874e-166
PH01000363G1030	==	==	==	==	==	==	1.5658	0.00013928	==	==	sp|Q42438|CDPK8_ARATH Calcium-dependent protein kinase 8 OS=Arabidopsis thaliana GN=CPK8 PE=1 SV=1//0
PH01000364G0200	==	==	==	==	==	==	-1.5676	4.2576e-10	-1.2115	3.3684e-06	sp|P24846|DAPA1_WHEAT 4-hydroxy-tetrahydrodipicolinate synthase 1, chloroplastic OS=Triticum aestivum PE=1 SV=1//0
PH01000364G0410	==	==	==	==	==	==	-1.7562	7.8701e-06	==	==	sp|Q503P2|NIP7_DANRE 60S ribosome subunit biogenesis protein NIP7 homolog OS=Danio rerio GN=nip7 PE=2 SV=1//5.83129e-58
PH01000364G0490	==	==	==	==	==	==	3.2009	2.4565e-05	2.6587	0.00013435	-//-
PH01000364G0520	==	==	==	==	-2.3462	1.1112e-26	1.3354	2.0284e-07	==	==	sp|Q94BT9|ATOX1_ARATH Copper transport protein ATX1 OS=Arabidopsis thaliana GN=ATX1 PE=1 SV=1//1.02035e-11
PH01000364G0650	==	==	==	==	==	==	1.5711	8.8599e-06	==	==	sp|Q9SW70|SRP_VITRI Stress-related protein OS=Vitis riparia GN=SRP PE=2 SV=1//7.90305e-70
PH01000364G0860	==	==	==	==	-2.6504	1.3656e-20	3.8263	1.6435e-26	==	==	-//-
PH01000364G0980	==	==	==	==	1.3357	7.7264e-50	5.6733	2.3481e-68	6.2509	5.0068e-181	sp|Q9LZI2|UXS2_ARATH UDP-glucuronic acid decarboxylase 2 OS=Arabidopsis thaliana GN=UXS2 PE=1 SV=1//0
PH01000364G1020	==	==	==	==	==	==	-1.7483	9.7868e-14	-1.152	6.8946e-08	sp|Q9M9W1|RL222_ARATH 60S ribosomal protein L22-2 OS=Arabidopsis thaliana GN=RPL22B PE=2 SV=1//2.80575e-40
PH01000364G1140	==	==	==	==	==	==	-3.6745	4.7297e-27	-2.1059	1.3481e-12	sp|Q940B0|RL183_ARATH 60S ribosomal protein L18-3 OS=Arabidopsis thaliana GN=RPL18C PE=2 SV=1//5.07642e-110
PH01000365G0340	==	==	==	==	==	==	-1.7036	9.9802e-09	-1.467	2.4044e-09	sp|P46519|LEA14_SOYBN Desiccation protectant protein Lea14 homolog OS=Glycine max PE=2 SV=1//9.61015e-18
PH01000365G0420	==	==	==	==	==	==	-4.863	2.0855e-05	==	==	sp|Q66I84|DCC1_DANRE Sister chromatid cohesion protein DCC1 OS=Danio rerio GN=dscc1 PE=2 SV=1//1.53863e-32
PH01000365G0920	==	==	==	==	==	==	-2.872	0.00040566	==	==	sp|Q9M1A8|RPB8B_ARATH DNA-directed RNA polymerases II, IV and V subunit 8B OS=Arabidopsis thaliana GN=NRPB8B PE=1 SV=1//2.20433e-62
PH01000365G0930	==	==	==	==	==	==	1.8628	7.311e-05	==	==	sp|Q84SN3|CDKF3_ORYSJ Cyclin-dependent kinase F-3 OS=Oryza sativa subsp. japonica GN=CDKF-3 PE=2 SV=1//3.03217e-44
[truncated: 5,603 more rows]
