# Supplementary material for: Comparative Analyses of Anatomical Structure, Phytohormone Levels, and Gene Expression Profiles Reveal Potential Dwarfing Mechanisms in Shengyin Bamboo (Phyllostachys edulis f. tubaeformis)
Source: Int J Mol Sci. 2018 Jun 7;19(6):1697. doi: 10.3390/ijms19061697 (PMC6032043; doi:10.3390/ijms19061697)
Supplement: Supplementary file 1 [file ijms-19-01697-s001.zip › Supplemental Tables/Supplemental Table S2.xls]

## Sheet: SYa_vs_WTA
Supplemental Table S2. GO enrichment analysis of differentially expressed genes between the dwarf shengyin and wild moso bamboo
SYa_vs_WTA.DEG_GO_enrichment_result
GO terms enriched in genes down-regulated in the SY moso bamboo
GO term ID	GO term description	Category	Corrected_pValue	Gene number	DEG__names
GO:0000902	cell morphogenesis	biological_process	0.00025127		PH01000974G0590,PH01000639G0270,PH01000846G0470,PH01000773G0470,Novel02547
GO:0032989	cellular component morphogenesis	biological_process	0.00025127		PH01000974G0590,PH01000639G0270,PH01000846G0470,PH01000773G0470,Novel02547
GO:0009653	anatomical structure morphogenesis	biological_process	0.01369		Novel02547,PH01000639G0270,PH01000974G0590,PH01000846G0470,PH01000773G0470
GO:0048869	cellular developmental process	biological_process	0.023322		PH01000639G0270,PH01000974G0590,PH01000773G0470,PH01000846G0470,Novel02547
GO:0001671	ATPase activator activity	molecular_function	0.024403		PH01000548G0720,PH01000176G0840
GO:0048856	anatomical structure development	biological_process	0.034916		PH01000846G0470,PH01000773G0470,PH01000974G0590,PH01000639G0270,Novel02547

## Sheet: SYb_vs_WTB
SYb_vs_WTB.DEG_GO_enrichment
GO terms enriched in genes UP-regulated in the SY moso bamboo
GO term ID	GO term description	Category	Corrected_pValue	Gene number	DEG__names
GO:0016759	cellulose synthase activity	molecular_function	0.00079505	6	PH01001427G0390,PH01001105G0500,PH01000905G0290,PH01001175G0060,PH01000204G0350,PH01001945G0320
GO:0016760	cellulose synthase (UDP-forming) activity	molecular_function	0.00079505	6	PH01001427G0390,PH01001105G0500,PH01000905G0290,PH01000204G0350,PH01001175G0060,PH01001945G0320
GO:0030244	cellulose biosynthetic process	biological_process	0.001384	6	PH01001105G0500,PH01001427G0390,PH01001945G0320,PH01000905G0290,PH01000204G0350,PH01001175G0060
GO:0030243	cellulose metabolic process	biological_process	0.001384	6	PH01001105G0500,PH01001427G0390,PH01001945G0320,PH01000204G0350,PH01001175G0060,PH01000905G0290
GO:0006073	cellular glucan metabolic process	biological_process	0.0046697	7	PH01001427G0390,PH01001105G0500,PH01000204G0350,PH01001175G0060,PH01000905G0290,PH01001945G0320,Novel05025
GO:0044042	glucan metabolic process	biological_process	0.0046697	7	PH01001105G0500,PH01001427G0390,PH01001945G0320,Novel05025,PH01000204G0350,PH01001175G0060,PH01000905G0290
GO:0035251	UDP-glucosyltransferase activity	molecular_function	0.0046697	6	PH01001105G0500,PH01001427G0390,PH01001945G0320,PH01000204G0350,PH01001175G0060,PH01000905G0290
GO:0051274	beta-glucan biosynthetic process	biological_process	0.0046697	6	PH01001945G0320,PH01000905G0290,PH01000204G0350,PH01001175G0060,PH01001105G0500,PH01001427G0390
GO:0046527	glucosyltransferase activity	molecular_function	0.0046697	6	PH01001427G0390,PH01001105G0500,PH01000905G0290,PH01001175G0060,PH01000204G0350,PH01001945G0320
GO:0051273	beta-glucan metabolic process	biological_process	0.0046697	6	PH01001105G0500,PH01001427G0390,PH01001945G0320,PH01000204G0350,PH01001175G0060,PH01000905G0290
GO:0016684	oxidoreductase activity, acting on peroxide as acceptor	molecular_function	0.0059874	7	PH01000044G0720,PH01000166G0130,PH01000584G0810,PH01002256G0210,PH01003032G0160,PH01000019G1840,PH01000397G0930
GO:0009250	glucan biosynthetic process	biological_process	0.0059874	6	PH01001945G0320,PH01000905G0290,PH01001175G0060,PH01000204G0350,PH01001105G0500,PH01001427G0390
GO:0017137	Rab GTPase binding	molecular_function	0.013202	4	PH01001427G0390,PH01001175G0060,PH01000204G0350,PH01000905G0290
GO:0016757	transferase activity, transferring glycosyl groups	molecular_function	0.020074	13	PH01001427G0390,PH01000056G0510,PH01001105G0500,PH01000905G0290,PH01000979G0500,PH01000204G0350,PH01000764G0290,Novel05025,PH01001175G0060,PH01000088G0470,PH01000883G0140,PH01000366G0010,PH01001945G0320
GO:0008194	UDP-glycosyltransferase activity	molecular_function	0.023862	7	PH01000979G0500,PH01000905G0290,PH01001175G0060,PH01000204G0350,PH01001945G0320,PH01001427G0390,PH01001105G0500
GO:0016209	antioxidant activity	molecular_function	0.024682	7	PH01000044G0720,PH01000166G0130,PH01000584G0810,PH01002256G0210,PH01003032G0160,PH01000397G0930,PH01000019G1840
GO:0004601	peroxidase activity	molecular_function	0.024682	6	PH01000166G0130,PH01000584G0810,PH01000044G0720,PH01002256G0210,PH01003032G0160,PH01000019G1840
GO:0003871	5-methyltetrahydropteroyltriglutamate-homocysteine S-methyltransferase activity	molecular_function	0.02975	2	PH01001165G0440,PH01000971G0240
GO:0042085	5-methyltetrahydropteroyltri-L-glutamate-dependent methyltransferase activity	molecular_function	0.02975	2	PH01000971G0240,PH01001165G0440
GO:0009067	aspartate family amino acid biosynthetic process	biological_process	0.036298	4	PH01001165G0440,PH01000971G0240,PH01002623G0180,PH01002050G0140
GO terms enriched in genes down-regulated in the SY moso bamboo
GO term ID	GO term description	Category	Corrected_pValue	Gene number	DEG__names
GO:0043565	sequence-specific DNA binding	molecular_function	6.0597e-24	32	PH01000054G2280,PH01000656G0690,PH01001339G0220,PH01000479G0310,PH01000022G2070,PH01000000G0960,PH01000546G0560,PH01000004G1040,PH01000309G1120,PH01000974G0460,PH01000653G0090,PH01001226G0630,PH01000143G0730,PH01001109G0060,PH01001109G0010,PH01000054G1230,PH01002440G0180,PH01002524G0210,PH01001339G0120,PH01002330G0330,PH01001845G0060,PH01005134G0090,PH01000022G1070,PH01005233G0060,PH01000359G0640…
GO:0006352	DNA-templated transcription, initiation	biological_process	1.161e-19	19	PH01001845G0060,PH01001339G0120,PH01000054G1230,PH01002440G0180,PH01000323G0500,PH01000478G0610,PH01001226G0630,PH01000143G0730,PH01000653G0090,PH01005522G0100,PH01000974G0460,Novel02906,PH01000000G0960,PH01000022G2070,PH01000479G0310,PH01001339G0220,PH01000022G1070,PH01005134G0090,PH01000054G2280
GO:0003677	DNA binding	molecular_function	8.6331e-19	46	PH01002417G0210,PH01000594G0440,PH01002819G0060,PH01000216G0810,PH01000216G0820,PH01000150G0460,PH01000208G0510,PH01080423G0010,PH01000323G0500,PH01000026G0870,PH01000478G0610,PH01005233G0060,PH01000359G0640,Novel00168,PH01000022G1070,PH01005134G0090,PH01000106G0360,Novel02906,Novel06259,PH01001109G0010,Novel00500,PH01001109G0060,PH01001226G0630,PH01000143G0730,PH01000653G0090,PH01000974G0460,PH0…
GO:0003676	nucleic acid binding	molecular_function	4.05e-13	49	PH01000216G0820,PH01000216G0810,PH01002819G0060,PH01000594G0440,PH01002417G0210,PH01000478G0610,PH01080423G0010,PH01000323G0500,PH01000026G0870,PH01000208G0510,PH01000150G0460,PH01000106G0360,PH01005134G0090,PH01000022G1070,Novel00168,PH01005233G0060,PH01000359G0640,Novel02906,PH01000974G0460,PH01000653G0090,PH01001226G0630,PH01000143G0730,PH01000124G0660,PH01001109G0060,Novel00500,PH01001109G001…
GO:0005669	transcription factor TFIID complex	cellular_component	1.8793e-08	7	PH01001339G0120,PH01001339G0220,PH01002440G0180,PH01000054G1230,PH01000974G0460,PH01000323G0500,PH01000478G0610
GO:0090575	RNA polymerase II transcription factor complex	cellular_component	2.7713e-07	8	PH01005522G0100,PH01000974G0460,PH01001339G0220,PH01000323G0500,PH01000478G0610,PH01001339G0120,PH01000054G1230,PH01002440G0180
GO:0044798	nuclear transcription factor complex	cellular_component	2.941e-07	8	PH01000974G0460,PH01005522G0100,PH01001339G0220,PH01000478G0610,PH01000323G0500,PH01000054G1230,PH01002440G0180,PH01001339G0120
GO:0061695	transferase complex, transferring phosphorus-containing groups	cellular_component	4.5414e-07	9	PH01001339G0120,PH01002440G0180,PH01000054G1230,PH01000323G0500,PH01000478G0610,PH01001339G0220,PH01000285G0560,PH01005522G0100,PH01000974G0460
GO:0016591	DNA-directed RNA polymerase II, holoenzyme	cellular_component	4.721e-07	8	PH01002440G0180,PH01000054G1230,PH01001339G0120,PH01000478G0610,PH01000323G0500,PH01001339G0220,PH01000974G0460,PH01005522G0100
GO:0005667	transcription factor complex	cellular_component	7.5554e-07	8	PH01005522G0100,PH01000974G0460,PH01001339G0220,PH01000323G0500,PH01000478G0610,PH01001339G0120,PH01000054G1230,PH01002440G0180
GO:0005623	cell	cellular_component	7.5554e-07	49	PH01000173G0130,PH01004272G0020,PH01001845G0060,PH01002330G0330,PH01001339G0120,PH01002524G0210,PH01002440G0180,PH01000054G1230,PH01000653G0090,PH01005522G0100,PH01000974G0460,PH01001109G0060,PH01000143G0730,PH01001226G0630,PH01001109G0010,PH01000022G2070,PH01000479G0310,Novel08271,PH01000000G0960,Novel01378,PH01000004G1040,PH01000546G0560,PH01000309G1120,PH01000054G2280,PH01001123G0290,PH0100005…
GO:0044464	cell part	cellular_component	7.5554e-07	49	PH01000022G2070,PH01000479G0310,PH01000000G0960,Novel08271,Novel01378,PH01000546G0560,PH01000004G1040,PH01000309G1120,PH01000054G2280,PH01001123G0290,PH01000059G2150,PH01000505G0760,PH01000656G0690,PH01001339G0220,PH01000173G0130,PH01004272G0020,PH01002330G0330,PH01001339G0120,PH01001845G0060,PH01002524G0210,PH01000054G1230,PH01002440G0180,PH01005522G0100,PH01000653G0090,PH01000974G0460,PH0100110…
GO:0005622	intracellular	cellular_component	7.5554e-07	47	PH01000285G0560,PH01000359G0640,PH01005233G0060,Novel00168,PH01000022G1070,PH01005134G0090,PH01000106G0360,Novel02906,PH01002417G0210,PH01000594G0440,PH01000216G0810,PH01000216G0820,PH01000150G0460,PH01004108G0070,PH01000208G0510,PH01005757G0030,PH01080423G0010,PH01000323G0500,PH01000478G0610,PH01001339G0220,PH01000656G0690,PH01001123G0290,PH01000059G2150,PH01000505G0760,PH01000054G2280,PH0100030…
GO:0000428	DNA-directed RNA polymerase complex	cellular_component	7.5554e-07	8	PH01001339G0220,PH01000974G0460,PH01005522G0100,PH01000054G1230,PH01002440G0180,PH01001339G0120,PH01000478G0610,PH01000323G0500
GO:0030880	RNA polymerase complex	cellular_component	7.5554e-07	8	PH01001339G0220,PH01000974G0460,PH01005522G0100,PH01000054G1230,PH01002440G0180,PH01001339G0120,PH01000478G0610,PH01000323G0500
GO:0055029	nuclear DNA-directed RNA polymerase complex	cellular_component	7.5554e-07	8	PH01005522G0100,PH01000974G0460,PH01001339G0220,PH01000323G0500,PH01000478G0610,PH01001339G0120,PH01000054G1230,PH01002440G0180
GO:0005634	nucleus	cellular_component	3.0398e-06	28	Novel00168,PH01001339G0220,PH01000106G0360,PH01000054G2280,PH01000505G0760,PH01005134G0090,PH01000059G2150,PH01000022G1070,Novel02906,PH01000479G0310,PH01000022G2070,PH01000000G0960,PH01000594G0440,PH01000974G0460,PH01000653G0090,PH01005522G0100,PH01001226G0630,PH01000143G0730,PH01005757G0030,PH01004272G0020,PH01000054G1230,PH01002440G0180,PH01000150G0460,PH01001845G0060,PH01001339G0120,PH0100047…
GO:1901363	heterocyclic compound binding	molecular_function	4.2222e-05	52	PH01000237G0490,Novel00168,PH01005233G0060,PH01000359G0640,PH01005134G0090,PH01000022G1070,PH01000106G0360,Novel02906,PH01000594G0440,PH01002417G0210,PH01000216G0810,PH01002819G0060,PH01000216G0820,PH01004108G0070,PH01000150G0460,PH01000208G0510,PH01000478G0610,PH01000323G0500,PH01080423G0010,PH01000026G0870,Novel03712,PH01001339G0220,PH01000656G0690,PH01000505G0760,PH01001064G0640,PH01000054G228…
GO:0097159	organic cyclic compound binding	molecular_function	4.2222e-05	52	PH01000546G0560,PH01000004G1040,PH01001117G0440,Novel01378,PH01000309G1120,PH01000479G0310,PH01000022G2070,PH01000000G0960,PH01000656G0690,Novel03712,PH01001339G0220,PH01000054G2280,PH01000505G0760,PH01001064G0640,PH01000060G1700,PH01002707G0030,PH01002524G0210,PH01002440G0180,PH01000054G1230,PH01001339G0120,PH01002330G0330,PH01001845G0060,PH01004930G0010,Novel00500,PH01001109G0010,Novel06259,PH0…
GO:0043231	intracellular membrane-bounded organelle	cellular_component	0.00049106	29	Novel02906,PH01000022G2070,PH01000479G0310,PH01000000G0960,Novel00168,PH01001339G0220,PH01000106G0360,PH01000054G2280,PH01000022G1070,PH01000059G2150,PH01005134G0090,PH01000505G0760,PH01004272G0020,PH01005757G0030,PH01004108G0070,PH01001339G0120,PH01001845G0060,PH01000150G0460,PH01002440G0180,PH01000054G1230,PH01000323G0500,PH01000173G0130,PH01000478G0610,PH01000594G0440,PH01000653G0090,PH0100552…
GO:0043227	membrane-bounded organelle	cellular_component	0.00049106	29	PH01000054G1230,PH01002440G0180,PH01001339G0120,PH01004108G0070,PH01001845G0060,PH01000150G0460,PH01005757G0030,PH01004272G0020,PH01000478G0610,PH01000323G0500,PH01000173G0130,PH01000594G0440,PH01001226G0630,PH01000143G0730,PH01000974G0460,PH01005522G0100,PH01000653G0090,Novel02906,PH01000000G0960,PH01000479G0310,PH01000022G2070,PH01001339G0220,Novel00168,PH01005134G0090,PH01000505G0760,PH0100005…
GO:0032774	RNA biosynthetic process	biological_process	0.004433	24	PH01002440G0180,PH01002707G0030,PH01000054G1230,PH01001845G0060,PH01001339G0120,PH01005757G0030,PH01000478G0610,PH01000323G0500,PH01001226G0630,PH01000143G0730,PH01002819G0060,PH01000974G0460,PH01005522G0100,PH01000653G0090,Novel02906,PH01000304G0180,PH01000000G0960,PH01000479G0310,PH01000022G2070,PH01000578G0440,PH01001339G0220,PH01005134G0090,PH01000022G1070,PH01000054G2280
GO:0034654	nucleobase-containing compound biosynthetic process	biological_process	0.0063627	25	PH01000304G0180,PH01000000G0960,PH01000479G0310,PH01000022G2070,Novel02906,PH01005134G0090,PH01000022G1070,PH01000054G2280,PH01001339G0220,PH01000578G0440,PH01000478G0610,PH01000323G0500,PH01000054G1230,PH01002707G0030,PH01002440G0180,PH01004108G0070,PH01001845G0060,PH01001339G0120,PH01005757G0030,PH01001226G0630,PH01000143G0730,PH01002819G0060,PH01000974G0460,PH01000653G0090,PH01005522G0100
GO:0005575	cellular_component	cellular_component	0.0064473	58	PH01002524G0210,PH01002440G0180,PH01000054G1230,PH01002330G0330,PH01001845G0060,PH01001339G0120,PH01004272G0020,PH01000173G0130,PH01002972G0210,PH01001109G0010,PH01000050G0090,PH01004574G0120,PH01001226G0630,PH01000143G0730,PH01001109G0060,PH01000974G0460,PH01005522G0100,PH01000653G0090,PH01000309G1120,PH01000004G1040,PH01000546G0560,Novel01378,PH01000077G0060,PH01000304G0180,PH01000000G0960,Nove…
GO:0005654	nucleoplasm	cellular_component	0.0064473	8	PH01001339G0220,PH01000974G0460,PH01005522G0100,PH01002440G0180,PH01000054G1230,PH01001339G0120,PH01000478G0610,PH01000323G0500
GO:0044451	nucleoplasm part	cellular_component	0.0064473	8	PH01000054G1230,PH01002440G0180,PH01001339G0120,PH01000478G0610,PH01000323G0500,PH01001339G0220,PH01000974G0460,PH01005522G0100
GO:1990234	transferase complex	cellular_component	0.0086966	10	PH01005522G0100,PH01000974G0460,PH01000285G0560,PH01001339G0220,PH01000323G0500,PH01000478G0610,Novel01378,PH01001339G0120,PH01000054G1230,PH01002440G0180
GO:0019438	aromatic compound biosynthetic process	biological_process	0.0086966	26	PH01000054G2280,PH01000022G1070,PH01005134G0090,PH01000578G0440,PH01001339G0220,PH01000022G2070,PH01000479G0310,PH01000304G0180,PH01000000G0960,Novel02906,PH01005522G0100,PH01000653G0090,PH01000974G0460,PH01002819G0060,PH01001226G0630,PH01000143G0730,PH01000323G0500,PH01000026G0870,PH01000478G0610,PH01005757G0030,PH01001339G0120,PH01004108G0070,PH01001845G0060,PH01002440G0180,PH01002707G0030,PH01…
GO:0006351	transcription, DNA-templated	biological_process	0.0086966	23	PH01002819G0060,PH01000143G0730,PH01001226G0630,PH01000653G0090,PH01005522G0100,PH01000974G0460,PH01001339G0120,PH01001845G0060,PH01002440G0180,PH01002707G0030,PH01000054G1230,PH01005757G0030,PH01000323G0500,PH01000478G0610,PH01001339G0220,PH01000022G1070,PH01005134G0090,PH01000054G2280,Novel02906,PH01000000G0960,PH01000304G0180,PH01000022G2070,PH01000479G0310
GO:0097659	nucleic acid-templated transcription	biological_process	0.0086966	23	PH01000653G0090,PH01005522G0100,PH01000974G0460,PH01002819G0060,PH01000143G0730,PH01001226G0630,PH01005757G0030,PH01001845G0060,PH01001339G0120,PH01002707G0030,PH01000054G1230,PH01002440G0180,PH01000323G0500,PH01000478G0610,PH01001339G0220,PH01000054G2280,PH01000022G1070,PH01005134G0090,Novel02906,PH01000022G2070,PH01000479G0310,PH01000000G0960,PH01000304G0180
GO:0018130	heterocycle biosynthetic process	biological_process	0.010346	26	Novel02906,PH01000479G0310,PH01000022G2070,PH01000000G0960,PH01000304G0180,PH01000578G0440,PH01001339G0220,PH01000054G2280,PH01005134G0090,PH01000022G1070,PH01005757G0030,PH01002440G0180,PH01002707G0030,PH01000054G1230,PH01004108G0070,PH01001339G0120,PH01001845G0060,PH01000478G0610,PH01000323G0500,PH01000026G0870,PH01000974G0460,PH01005522G0100,PH01000653G0090,PH01000143G0730,PH01001226G0630,PH01…
GO:0043229	intracellular organelle	cellular_component	0.018646	30	PH01004272G0020,PH01005757G0030,PH01004108G0070,PH01001845G0060,PH01000150G0460,PH01001339G0120,PH01000054G1230,PH01002440G0180,PH01000323G0500,PH01000173G0130,PH01000478G0610,PH01000594G0440,PH01000653G0090,PH01005522G0100,PH01000974G0460,PH01000143G0730,PH01001226G0630,Novel02906,PH01000022G2070,PH01000479G0310,PH01000000G0960,Novel00168,PH01001339G0220,PH01000054G2280,PH01000106G0360,PH0100112…
GO:0009186	deoxyribonucleoside diphosphate metabolic process	biological_process	0.018804	2	PH01023234G0010,PH01001342G0420
GO:0006139	nucleobase-containing compound metabolic process	biological_process	0.020771	33	PH01000054G2280,PH01001339G0220,PH01000479G0310,PH01000022G2070,PH01000000G0960,PH01000304G0180,Novel01378,PH01000974G0460,PH01000653G0090,PH01005522G0100,PH01000143G0730,PH01001226G0630,Novel00500,PH01023234G0010,PH01000054G1230,PH01002707G0030,PH01002440G0180,PH01001339G0120,PH01001845G0060,PH01000106G0360,PH01005134G0090,PH01000022G1070,PH01000496G0070,PH01000578G0440,PH01000285G0560,Novel0290…
GO:1901362	organic cyclic compound biosynthetic process	biological_process	0.021369	26	PH01000974G0460,PH01000653G0090,PH01005522G0100,PH01001226G0630,PH01000143G0730,PH01002819G0060,PH01000478G0610,PH01000026G0870,PH01000323G0500,PH01005757G0030,PH01000054G1230,PH01002707G0030,PH01002440G0180,PH01001845G0060,PH01004108G0070,PH01001339G0120,PH01000054G2280,PH01005134G0090,PH01000022G1070,PH01000578G0440,PH01001339G0220,PH01000479G0310,PH01000022G2070,PH01000304G0180,PH01000000G0960…
GO:0043226	organelle	cellular_component	0.021792	30	PH01001226G0630,PH01000143G0730,PH01000974G0460,PH01005522G0100,PH01000653G0090,PH01000594G0440,PH01000478G0610,PH01000173G0130,PH01000323G0500,PH01002440G0180,PH01000054G1230,PH01004108G0070,PH01001845G0060,PH01000150G0460,PH01001339G0120,PH01005757G0030,PH01004272G0020,PH01000059G2150,PH01005134G0090,PH01000505G0760,PH01000022G1070,PH01001123G0290,PH01000106G0360,PH01000054G2280,PH01001339G0220…
GO:0031981	nuclear lumen	cellular_component	0.031582	8	PH01001339G0120,PH01002440G0180,PH01000054G1230,PH01000323G0500,PH01000478G0610,PH01001339G0220,PH01005522G0100,PH01000974G0460
GO:0017056	structural constituent of nuclear pore	molecular_function	0.043511	2	PH01000059G2150,PH01004272G0020
GO:0016070	RNA metabolic process	biological_process	0.04644	25	Novel01378,Novel02906,PH01000000G0960,PH01000304G0180,PH01000022G2070,PH01000479G0310,PH01000578G0440,PH01001339G0220,PH01000022G1070,PH01005134G0090,PH01000054G2280,PH01001339G0120,PH01001845G0060,PH01002440G0180,PH01002707G0030,PH01000054G1230,PH01005757G0030,PH01000323G0500,PH01000478G0610,PH01002819G0060,PH01000143G0730,PH01001226G0630,PH01000653G0090,PH01005522G0100,PH01000974G0460
GO:0043233	organelle lumen	cellular_component	0.04644	8	PH01000323G0500,PH01000478G0610,PH01001339G0120,PH01002440G0180,PH01000054G1230,PH01005522G0100,PH01000974G0460,PH01001339G0220
GO:0070013	intracellular organelle lumen	cellular_component	0.04644	8	PH01000323G0500,PH01000478G0610,PH01001339G0120,PH01000054G1230,PH01002440G0180,PH01005522G0100,PH01000974G0460,PH01001339G0220

## Sheet: SYd_vs_WTD
SYd_vs_WTD.DEG_GO_enrichment_result
GO terms enriched in genes UP-regulated in the SY moso bamboo
GO term ID	GO term description	Category	Corrected_pValue	Gene number	DEG__names
GO:0016684	oxidoreductase activity, acting on peroxide as acceptor	molecular_function	8.6611e-09	26	PH01000166G0130,PH01001624G0540,Novel02667,Novel09675,PH01000723G0340,PH01000044G0720,PH01003032G0160,Novel01571,PH01001698G0420,PH01005302G0040,PH01000761G0570,PH01079803G0010,PH01000052G0250,PH01000445G0570,Novel07028,PH01002229G0070,PH01000466G0010,PH01000601G0130,PH01000397G0930,PH01003966G0100,PH01005022G0010,PH01002256G0210,PH01006980G0020,Novel08797,PH01003153G0040,PH01000069G1880
GO:0004601	peroxidase activity	molecular_function	2.5788e-08	24	PH01000166G0130,PH01001624G0540,PH01000723G0340,Novel09675,Novel02667,PH01000044G0720,Novel01571,PH01003032G0160,PH01005302G0040,PH01000761G0570,PH01079803G0010,PH01000052G0250,PH01000445G0570,Novel07028,PH01002229G0070,PH01000466G0010,PH01000601G0130,PH01003966G0100,PH01002256G0210,PH01005022G0010,PH01000069G1880,PH01006980G0020,PH01003153G0040,Novel08797
GO:0006979	response to oxidative stress	biological_process	2.7092e-08	22	Novel01571,PH01003032G0160,PH01000044G0720,Novel09675,Novel02667,PH01000723G0340,PH01001624G0540,PH01000166G0130,PH01079803G0010,PH01000761G0570,PH01005302G0040,PH01000601G0130,PH01000466G0010,PH01002229G0070,PH01000445G0570,Novel07028,PH01000069G1880,PH01003153G0040,Novel08797,PH01005022G0010,PH01002256G0210,PH01003966G0100
GO:0016209	antioxidant activity	molecular_function	4.2885e-08	28	PH01000445G0570,Novel07028,PH01000466G0010,PH01002229G0070,PH01000601G0130,PH01006980G0020,Novel08797,PH01003153G0040,PH01000069G1880,PH01000397G0930,PH01000605G0690,PH01003966G0100,PH01002256G0210,PH01005022G0010,PH01000044G0720,Novel01571,PH01003032G0160,PH01000166G0130,PH01001624G0540,PH01000723G0340,Novel02667,Novel09675,PH01000052G0250,PH01001698G0420,PH01005302G0040,PH01000089G0920,PH010007…
GO:0046906	tetrapyrrole binding	molecular_function	8.148e-08	38	PH01002614G0060,PH01000044G0720,PH01002285G0270,Novel02667,PH01002605G0130,PH01001995G0390,PH01000870G0140,PH01000166G0130,PH01000761G0570,PH01005302G0040,Novel07028,Novel08797,PH01002256G0210,Novel01571,PH01003032G0160,PH01001318G0180,PH01000723G0340,Novel09675,PH01001624G0540,Novel07340,PH01079803G0010,PH01001647G0320,PH01003419G0030,PH01000237G0490,PH01004292G0050,Novel08606,PH01000601G0130,PH…
GO:0020037	heme binding	molecular_function	1.4588e-07	36	PH01002256G0210,Novel08797,Novel07028,PH01000761G0570,PH01005302G0040,PH01000870G0140,PH01001995G0390,PH01002605G0130,Novel02667,PH01000166G0130,PH01002614G0060,PH01000044G0720,PH01002285G0270,PH01003966G0100,PH01005022G0010,PH01003153G0040,PH01000069G1880,PH01000956G0430,PH01000601G0130,PH01000445G0570,PH01000052G1300,PH01002229G0070,PH01000466G0010,PH01004292G0050,PH01000237G0490,Novel08606,Nov…
GO:0055114	oxidation-reduction process	biological_process	1.4588e-07	108	PH01000887G0460,PH01002605G0130,Novel02667,PH01000326G0320,PH01000166G0130,PH01002614G0060,PH01002285G0270,PH01000761G0570,PH01001698G0420,PH01000089G0920,PH01001852G0260,PH01002931G0070,Novel07028,PH01002347G0200,PH01000713G0320,PH01001552G0080,PH01006980G0020,Novel05667,PH01000358G0880,Novel08279,PH01000731G0290,PH01001624G0540,PH01005966G0040,PH01001101G0090,PH01001592G0510,Novel09675,PH010009…
GO:0016491	oxidoreductase activity	molecular_function	9.6385e-07	109	PH01001101G0300,PH01000044G0720,PH01003382G0110,PH01002058G0210,PH01001161G0370,PH01001995G0390,PH01000870G0140,Novel03525,PH01000421G0760,PH01000095G0830,PH01000054G0380,PH01005033G0020,PH01005302G0040,PH01002132G0040,PH01003084G0180,PH01003376G0010,PH01000130G1510,PH01000478G0160,Novel08797,PH01000054G0330,PH01001982G0470,PH01002256G0210,PH01001988G0250,PH01003032G0160,PH01002641G0080,Novel0157…
GO:0005975	carbohydrate metabolic process	biological_process	9.6385e-07	80	PH01005362G0110,PH01000920G0250,PH01002692G0140,PH01000914G0040,PH01002113G0100,PH01001618G0330,PH01000204G0350,PH01000009G1240,PH01003340G0250,PH01000872G0310,PH01000465G0520,PH01002028G0390,PH01001995G0150,PH01001008G0410,PH01001038G0550,PH01001175G0060,PH01001052G0430,PH01001098G0490,PH01001577G0190,PH01001372G0150,PH01000312G0600,PH01000073G1650,PH01003838G0050,PH01000361G0150,PH01000594G0310…
GO:0003824	catalytic activity	molecular_function	3.2929e-06	387	PH01000287G0220,PH01001976G0320,PH01000112G0370,PH01003612G0020,Novel00927,PH01002566G0240,PH01000135G1390,PH01008725G0010,Novel03373,PH01205355G0010,PH01000496G0250,PH01002576G0110,PH01000043G0030,PH01001175G0060,PH01001052G0430,PH01006841G0040,PH01000052G0250,PH01004477G0090,PH01002612G0190,PH01000361G0150,PH01001765G0140,PH01001113G0470,PH01001387G0440,PH01005966G0040,PH01000594G0310,PH0100018…
GO:0044710	single-organism metabolic process	biological_process	3.8168e-05	195	PH01000312G0600,PH01001098G0490,PH01000374G0880,PH01001592G0510,Novel09675,PH01000658G0350,PH01001427G0390,PH01000990G0510,PH01000069G1880,PH01001800G0210,PH01000041G1710,PH01000601G0130,PH01000052G1300,Novel03702,PH01000466G0100,PH01002605G0130,PH01000204G0350,PH01000166G0130,PH01002113G0100,PH01002285G0270,PH01000465G0520,PH01006980G0020,Novel04218,Novel05667,PH01000897G0690,PH01000358G0880,PH0…
GO:0005976	polysaccharide metabolic process	biological_process	5.4879e-05	34	PH01001372G0150,PH01001793G0140,PH01003838G0050,PH01000364G0980,PH01000361G0150,PH01001175G0060,PH01001052G0430,PH01000268G0210,PH01001427G0390,PH01000482G0850,PH01000905G0290,PH01000287G0220,PH01002576G0110,PH01000020G1840,PH01092931G0010,PH01001105G0500,PH01000920G0250,PH01000040G0670,PH01000171G0500,PH01001742G0110,PH01000152G0810,PH01000125G1100,PH01000204G0350,PH01001618G0330,PH01000298G0100…
GO:0016759	cellulose synthase activity	molecular_function	5.4879e-05	11	PH01000040G0670,PH01001175G0060,PH01134634G0010,PH01001105G0500,PH01001344G0180,PH01000905G0290,PH01000204G0350,PH01002576G0110,PH01001427G0390,PH01000482G0850,PH01001742G0110
GO:0016760	cellulose synthase (UDP-forming) activity	molecular_function	5.4879e-05	11	PH01001742G0110,PH01001427G0390,PH01000482G0850,PH01002576G0110,PH01000204G0350,PH01000905G0290,PH01001344G0180,PH01001105G0500,PH01134634G0010,PH01001175G0060,PH01000040G0670
GO:0008152	metabolic process	biological_process	5.4879e-05	407	PH01000308G0820,PH01001427G0390,PH01000639G0700,PH01006682G0060,PH01001592G0510,PH01000658G0350,PH01000570G0220,PH01000317G1020,PH01000982G0350,PH01003838G0050,PH01001330G0300,PH01000046G1680,PH01000312G0600,PH01000374G0880,PH01000052G1300,PH01000256G0030,PH01000498G0320,PH01002252G0350,Novel03477,PH01000798G0710,PH01003108G0020,PH01000041G1710,PH01000023G1030,PH01085796G0010,PH01002710G0150,PH01…
GO:0030244	cellulose biosynthetic process	biological_process	5.4879e-05	12	PH01001175G0060,PH01000040G0670,PH01001344G0180,PH01001105G0500,PH01134634G0010,PH01001995G0150,PH01000905G0290,PH01001742G0110,PH01000482G0850,PH01001427G0390,PH01002576G0110,PH01000204G0350
GO:0044264	cellular polysaccharide metabolic process	biological_process	6.3291e-05	32	PH01000465G0520,PH01134634G0010,PH01001344G0180,PH01003340G0250,PH01004804G0020,PH01001008G0410,PH01001995G0150,PH01001105G0500,PH01092931G0010,PH01000040G0670,PH01000920G0250,PH01001618G0330,PH01000204G0350,PH01000125G1100,PH01001742G0110,PH01000152G0810,PH01002113G0100,PH01000298G0100,PH01000287G0220,PH01002576G0110,PH01000020G1840,PH01000361G0150,PH01003838G0050,PH01000364G0980,PH01001793G0140…
GO:0030243	cellulose metabolic process	biological_process	6.3291e-05	12	PH01001995G0150,PH01000905G0290,PH01001742G0110,PH01001427G0390,PH01000482G0850,PH01002576G0110,PH01000204G0350,PH01001175G0060,PH01000040G0670,PH01001105G0500,PH01001344G0180,PH01134634G0010
GO:0003674	molecular_function	molecular_function	0.00013833	585	PH01000503G0950,PH01000043G0030,PH01003612G0020,PH01000122G1000,PH01000135G1390,PH01002049G0250,PH01008725G0010,PH01001976G0320,PH01000112G0370,PH01000089G1640,PH01000594G0310,PH01001170G0240,Novel04650,PH01001765G0140,PH01001387G0440,PH01002612G0190,PH01003206G0160,Novel02104,PH01103680G0010,Novel04696,PH01001175G0060,PH01001052G0430,PH01004477G0090,PH01000038G0470,PH01002931G0070,PH01000713G032…
GO:0033692	cellular polysaccharide biosynthetic process	biological_process	0.00023594	29	PH01001793G0140,PH01000364G0980,PH01000361G0150,PH01092931G0010,PH01001372G0150,PH01001105G0500,PH01000268G0210,PH01000040G0670,PH01001175G0060,PH01000920G0250,PH01001052G0430,PH01000204G0350,PH01001618G0330,PH01000125G1100,PH01001427G0390,PH01000482G0850,PH01000152G0810,PH01001742G0110,PH01000905G0290,PH01002113G0100,PH01000298G0100,PH01000465G0520,PH01134634G0010,PH01001344G0180,PH01004804G0020…
GO:0004553	hydrolase activity, hydrolyzing O-glycosyl compounds	molecular_function	0.0002407	37	PH01000055G1560,PH01000872G0310,Novel08335,PH01001102G0470,PH01003340G0250,PH01000306G0790,PH01000010G1130,PH01000652G0070,PH01001209G0550,PH01003491G0050,PH01002028G0390,PH01000165G0980,PH01005362G0110,PH01002692G0140,PH01002302G0120,PH01000171G0500,PH01002710G0150,Novel03358,PH01000287G0220,PH01000023G1030,PH01002441G0010,PH01000114G1210,PH01000354G0450,PH01001529G0090,PH01002566G0240,Novel0366…
GO:0004427	inorganic diphosphatase activity	molecular_function	0.00025088	8	PH01001330G0300,PH01000061G0590,PH01001357G0080,PH01001064G0630,PH01003355G0260,PH01004724G0090,PH01000664G0450,PH01001891G0460
GO:0006073	cellular glucan metabolic process	biological_process	0.00025088	16	PH01001344G0180,PH01134634G0010,PH01000287G0220,PH01003340G0250,PH01002576G0110,PH01001995G0150,PH01001105G0500,PH01003838G0050,PH01001175G0060,PH01000040G0670,PH01001742G0110,PH01001427G0390,PH01000482G0850,PH01000125G1100,PH01000204G0350,PH01000905G0290
GO:0044042	glucan metabolic process	biological_process	0.00025088	16	PH01134634G0010,PH01001344G0180,PH01003340G0250,PH01000287G0220,PH01002576G0110,PH01001995G0150,PH01003838G0050,PH01001105G0500,PH01000040G0670,PH01001175G0060,PH01001427G0390,PH01000482G0850,PH01000125G1100,PH01000204G0350,PH01001742G0110,PH01000905G0290
GO:0000271	polysaccharide biosynthetic process	biological_process	0.00025088	29	PH01004804G0020,PH01000465G0520,PH01134634G0010,PH01001344G0180,PH01001008G0410,PH01000020G1840,PH01001995G0150,PH01002576G0110,PH01000268G0210,PH01000040G0670,PH01000920G0250,PH01001175G0060,PH01001052G0430,PH01001793G0140,PH01000364G0980,PH01000361G0150,PH01092931G0010,PH01001372G0150,PH01001105G0500,PH01000905G0290,PH01002113G0100,PH01000298G0100,PH01001618G0330,PH01000125G1100,PH01000204G0350…
GO:0034637	cellular carbohydrate biosynthetic process	biological_process	0.00025088	31	PH01001344G0180,PH01134634G0010,PH01000465G0520,PH01004804G0020,PH01002576G0110,PH01001995G0150,PH01000020G1840,PH01001008G0410,PH01000746G0380,PH01001372G0150,PH01001105G0500,PH01092931G0010,PH01000361G0150,PH01000364G0980,PH01001793G0140,PH01001052G0430,PH01000453G0440,PH01000920G0250,PH01001175G0060,PH01000040G0670,PH01000268G0210,PH01000152G0810,PH01001742G0110,PH01001427G0390,PH01000482G0850…
GO:0051274	beta-glucan biosynthetic process	biological_process	0.00026565	13	PH01000905G0290,PH01001995G0150,PH01001427G0390,PH01000482G0850,PH01000204G0350,PH01002576G0110,PH01000125G1100,PH01001742G0110,PH01000040G0670,PH01001175G0060,PH01134634G0010,PH01001344G0180,PH01001105G0500
GO:0051273	beta-glucan metabolic process	biological_process	0.00030824	13	PH01001105G0500,PH01001344G0180,PH01134634G0010,PH01001175G0060,PH01000040G0670,PH01001742G0110,PH01000482G0850,PH01001427G0390,PH01000204G0350,PH01002576G0110,PH01000125G1100,PH01001995G0150,PH01000905G0290
GO:0044262	cellular carbohydrate metabolic process	biological_process	0.00038721	35	PH01001344G0180,PH01134634G0010,PH01000465G0520,PH01003340G0250,PH01004804G0020,PH01001995G0150,PH01000150G1230,PH01001008G0410,PH01000746G0380,PH01001105G0500,PH01092931G0010,PH01000920G0250,PH01000040G0670,PH01000152G0810,PH01001742G0110,PH01000204G0350,PH01001618G0330,PH01000125G1100,PH01000298G0100,PH01002113G0100,PH01000287G0220,PH01002576G0110,PH01000020G1840,PH01001372G0150,PH01000361G0150…
GO:0016798	hydrolase activity, acting on glycosyl bonds	molecular_function	0.00038887	38	Novel03358,PH01000114G1210,PH01002441G0010,PH01000023G1030,PH01000287G0220,PH01001529G0090,PH01000354G0450,PH01002566G0240,PH01009135G0010,PH01003838G0050,PH01000418G0440,Novel03663,PH01000226G0700,PH01003516G0050,PH01000724G0300,PH01000308G0820,PH01000594G0310,PH01001609G0130,PH01000836G0270,PH01003383G0040,PH01000872G0310,PH01000055G1560,PH01003340G0250,PH01001102G0470,Novel08335,PH01001209G055…
GO:0035251	UDP-glucosyltransferase activity	molecular_function	0.00070699	12	PH01001175G0060,PH01000040G0670,PH01001344G0180,PH01001105G0500,PH01134634G0010,PH01000905G0290,PH01001742G0110,PH01000482G0850,PH01001427G0390,PH01000125G1100,PH01002576G0110,PH01000204G0350
GO:0009250	glucan biosynthetic process	biological_process	0.00070699	13	PH01000040G0670,PH01001175G0060,PH01134634G0010,PH01001344G0180,PH01001105G0500,PH01000905G0290,PH01001995G0150,PH01002576G0110,PH01000204G0350,PH01000125G1100,PH01001427G0390,PH01000482G0850,PH01001742G0110
GO:0016051	carbohydrate biosynthetic process	biological_process	0.00093347	33	PH01004804G0020,PH01001344G0180,PH01000465G0520,PH01134634G0010,PH01001995G0150,PH01000746G0380,PH01001008G0410,PH01000920G0250,PH01000040G0670,PH01092931G0010,PH01001105G0500,PH01000298G0100,PH01002113G0100,PH01001742G0110,PH01000152G0810,PH01000204G0350,PH01001618G0330,PH01000125G1100,PH01000288G0570,PH01000020G1840,PH01002576G0110,PH01001175G0060,PH01000453G0440,PH01001052G0430,PH01000268G0210…
GO:0046527	glucosyltransferase activity	molecular_function	0.0012946	12	PH01000905G0290,PH01000482G0850,PH01001427G0390,PH01000204G0350,PH01002576G0110,PH01000125G1100,PH01001742G0110,PH01000040G0670,PH01001175G0060,PH01134634G0010,PH01001344G0180,PH01001105G0500
GO:0009678	hydrogen-translocating pyrophosphatase activity	molecular_function	0.010857	5	PH01001891G0460,PH01003355G0260,PH01001357G0080,PH01004724G0090,PH01000061G0590
GO:0022804	active transmembrane transporter activity	molecular_function	0.01779	24	PH01000639G0700,PH01000326G0320,PH01004724G0090,PH01002560G0300,PH01003446G0140,PH01003065G0070,PH01001860G0300,PH01000076G0790,PH01001357G0080,PH01002653G0150,PH01000073G1650,PH01000061G0590,PH01001397G0020,PH01001891G0460,PH01001554G0200,PH01003021G0050,PH01001490G0140,PH01000353G0230,Novel08274,PH01003355G0260,PH01000670G0270,PH01000268G0120,PH01001673G0200,Novel04307
GO:0015399	primary active transmembrane transporter activity	molecular_function	0.033504	15	PH01004724G0090,PH01000326G0320,PH01003021G0050,PH01000639G0700,PH01001891G0460,PH01000061G0590,PH01002653G0150,PH01000670G0270,PH01001357G0080,PH01000268G0120,PH01001397G0020,Novel04307,PH01003446G0140,PH01000076G0790,PH01003355G0260
GO:0015405	P-P-bond-hydrolysis-driven transmembrane transporter activity	molecular_function	0.033504	15	PH01000326G0320,PH01004724G0090,PH01000639G0700,PH01003021G0050,PH01001891G0460,Novel04307,PH01001397G0020,PH01000061G0590,PH01002653G0150,PH01000670G0270,PH01001357G0080,PH01000268G0120,PH01000076G0790,PH01003355G0260,PH01003446G0140
GO terms enriched in genes down-regulated in the SY moso bamboo
GO term ID	GO term description	Category	Corrected_pValue	Gene number	DEG__names
GO:0009521	photosystem	cellular_component	1.9091e-13	29	PH01002810G0080,Novel01243,PH01005355G0010,PH01005559G0080,PH01000822G0360,PH01000331G0190,PH01000760G0440,PH01000072G0880,Novel08755,PH01000482G0210,PH01002417G0290,PH01000775G0690,PH01002719G0240,PH01000187G0290,PH01001082G0410,PH01000331G0860,PH01000523G0190,PH01003138G0030,PH01000003G0430,PH01002600G0060,PH01000500G0210,PH01000364G0860,PH01001626G0110,PH01003023G0190,PH01002475G0080,Novel0256…
GO:0034357	photosynthetic membrane	cellular_component	1.9091e-13	30	PH01000331G0190,PH01000760G0440,PH01002810G0080,Novel01243,PH01005559G0080,PH01001720G0230,PH01005355G0010,PH01000822G0360,PH01000072G0880,Novel08755,PH01000482G0210,PH01002417G0290,PH01000775G0690,PH01001082G0410,PH01000187G0290,PH01002719G0240,PH01003138G0030,PH01000523G0190,PH01000331G0860,PH01000364G0860,PH01000003G0430,PH01000500G0210,PH01002600G0060,PH01003023G0190,PH01002475G0080,PH0100162…
GO:0009579	thylakoid	cellular_component	9.2484e-13	31	PH01003138G0030,PH01000523G0190,PH01000331G0860,PH01000364G0860,PH01000500G0210,PH01002600G0060,PH01000003G0430,PH01003023G0190,PH01002475G0080,PH01001626G0110,PH01087490G0010,PH01002002G0080,PH01001567G0390,Novel02560,PH01000760G0440,PH01000331G0190,PH01005559G0080,PH01005355G0010,PH01001720G0230,PH01000822G0360,PH01002810G0080,Novel01243,Novel08755,PH01000072G0880,PH01000775G0690,PH01000482G021…
GO:0044436	thylakoid part	cellular_component	9.2484e-13	31	PH01000523G0190,PH01003138G0030,PH01000331G0860,PH01000364G0860,PH01000003G0430,PH01002600G0060,PH01000500G0210,PH01002475G0080,PH01003023G0190,PH01001626G0110,Novel02560,PH01087490G0010,PH01001567G0390,PH01002002G0080,PH01000331G0190,PH01000760G0440,Novel01243,PH01002810G0080,PH01000822G0360,PH01005559G0080,PH01005355G0010,PH01001720G0230,PH01000072G0880,Novel08755,PH01000482G0210,PH01002417G029…
GO:0009522	photosystem I	cellular_component	5.3469e-08	13	PH01002719G0240,Novel02560,PH01002002G0080,PH01087490G0010,PH01001567G0390,PH01001626G0110,PH01000482G0210,PH01002475G0080,Novel08755,PH01002810G0080,PH01005355G0010,PH01000822G0360,PH01000331G0190
GO:0015979	photosynthesis	biological_process	5.3469e-08	30	PH01000187G0290,PH01002719G0240,PH01001082G0410,PH01002417G0290,PH01000482G0210,PH01000775G0690,PH01000072G0880,Novel08755,PH01002810G0080,Novel01243,PH01000362G1060,PH01005559G0080,PH01005355G0010,PH01000822G0360,PH01000331G0190,PH01000760G0440,Novel02560,PH01002002G0080,PH01087490G0010,PH01001567G0390,PH01001626G0110,PH01003023G0190,PH01002475G0080,PH01000003G0430,PH01002600G0060,PH01000500G021…
GO:0009538	photosystem I reaction center	cellular_component	6.974e-06	8	PH01002719G0240,Novel02560,PH01001567G0390,PH01002002G0080,PH01000482G0210,PH01002475G0080,PH01005355G0010,PH01000822G0360
GO:0009523	photosystem II	cellular_component	8.4014e-06	16	PH01000523G0190,PH01003138G0030,PH01000331G0860,PH01000364G0860,PH01000003G0430,PH01002600G0060,PH01000500G0210,PH01003023G0190,PH01000760G0440,Novel01243,PH01005559G0080,PH01000072G0880,PH01002417G0290,PH01000775G0690,PH01001082G0410,PH01000187G0290
GO:0046872	metal ion binding	molecular_function	5.0671e-05	116	PH01000506G0450,PH01000356G0310,Novel07422,PH01000178G0110,PH01000058G1990,PH01002417G0210,PH01004288G0070,PH01000322G0030,PH01000949G0540,PH01001485G0400,PH01002335G0340,PH01001038G0430,PH01006392G0040,PH01000041G1650,PH01001711G0360,PH01000174G1210,PH01000474G0440,PH01000507G0280,PH01000301G0090,PH01000150G0990,PH01001109G0130,PH01000266G0820,PH01004014G0080,PH01003421G0140,PH01005131G0060,PH01…
GO:0042651	thylakoid membrane	cellular_component	5.1784e-05	11	PH01000500G0210,PH01001720G0230,PH01005559G0080,PH01000331G0860,PH01002810G0080,PH01000760G0440,PH01003138G0030,PH01087490G0010,PH01001082G0410,PH01003023G0190,PH01002417G0290
GO:0043169	cation binding	molecular_function	6.1809e-05	116	PH01005133G0020,PH01002645G0220,PH01000104G0300,PH01001406G0380,PH01000815G0680,PH01004601G0060,PH01001381G0520,PH01000832G0640,PH01001351G0460,PH01000066G0020,PH01000262G1270,PH01000896G0180,PH01000015G0080,PH01000290G0480,PH01000003G3180,PH01000284G0930,Novel04968,PH01001799G0380,PH01000111G1210,PH01001378G0550,PH01000133G0880,PH01000177G0180,PH01000030G1420,PH01002405G0230,Novel02522,PH0100137…
GO:0009654	photosystem II oxygen evolving complex	cellular_component	0.0010333	8	PH01003023G0190,PH01002417G0290,PH01001082G0410,PH01005559G0080,PH01000331G0860,PH01000760G0440,PH01003138G0030,PH01000500G0210
GO:0008535	respiratory chain complex IV assembly	biological_process	0.0013277	4	PH01001039G0170,PH01002169G0130,PH01004014G0080,PH01000586G0180
GO:0098796	membrane protein complex	cellular_component	0.0013277	40	PH01000822G0360,Novel01879,PH01002810G0080,Novel01243,PH01000760G0440,PH01000331G0190,Novel08755,PH01000072G0880,PH01002417G0290,PH01003138G0030,PH01002600G0060,PH01000701G0200,PH01000500G0210,PH01000003G0430,PH01000586G0180,PH01000364G0860,PH01001626G0110,Novel02550,PH01000862G0440,PH01001567G0390,PH01005355G0010,PH01005559G0080,PH01000840G0610,PH01000775G0690,PH01000482G0210,PH01002719G0240,PH0…
GO:0005509	calcium ion binding	molecular_function	0.0064843	23	PH01003694G0110,PH01004271G0030,PH01003023G0190,PH01000058G1180,PH01000149G0690,PH01000003G3180,PH01001485G0400,PH01000331G0860,PH01001355G0070,PH01000177G0180,PH01000133G0880,PH01001082G0410,PH01002336G0310,PH01000064G1930,Novel04968,PH01002417G0290,PH01000069G1630,PH01001459G0360,PH01000760G0440,PH01001184G0580,PH01000577G0310,PH01002355G0120,PH01005559G0080
GO:0050794	regulation of cellular process	biological_process	0.0097627	118	PH01000059G1030,PH01002711G0230,PH01002685G0270,PH01000025G1630,PH01002245G0110,PH01000080G0680,PH01001325G0420,PH01003805G0010,PH01000378G0200,PH01000370G1170,Novel02485,PH01001474G0260,PH01002685G0120,Novel07523,PH01000822G0360,PH01002018G0330,PH01000045G1550,PH01001184G0580,PH01003496G0220,Novel02443,PH01000760G0440,PH01000188G0670,PH01001313G0320,Novel01908,PH01000210G0740,PH01000115G0470,PH0…
GO:0065007	biological regulation	biological_process	0.025924	124	PH01000059G1030,PH01000080G0680,PH01001325G0420,PH01002245G0110,PH01002711G0230,PH01002685G0270,PH01000025G1630,PH01000433G0800,Novel02485,PH01000378G0200,PH01000370G1170,PH01003805G0010,PH01001184G0580,PH01000822G0360,PH01002018G0330,PH01000045G1550,PH01005351G0060,PH01003496G0220,PH01000760G0440,Novel02443,PH01002685G0120,Novel07523,PH01001474G0260,PH01003394G0090,PH01001094G0520,PH01002898G011…
GO:1902494	catalytic complex	cellular_component	0.025924	34	PH01002524G0080,PH01000078G0680,PH01005559G0080,PH01001082G0410,PH01000622G0720,PH01001711G0360,PH01000474G0440,PH01000301G0090,PH01000002G4250,PH01000331G0860,PH01006392G0040,PH01000949G0540,PH01004591G0080,PH01000506G0450,PH01003023G0190,PH01000419G0490,PH01000323G0500,PH01000009G2360,PH01005351G0060,PH01000760G0440,PH01001459G0360,PH01000111G1210,Novel02522,PH01002417G0290,PH01002711G0230,PH01…
GO:0043234	protein complex	cellular_component	0.027108	79	PH01000111G1210,PH01002417G0290,Novel02522,PH01000072G0880,Novel08755,PH01001675G0220,PH01001459G0360,PH01000009G2360,PH01000323G0500,PH01002810G0080,Novel01243,PH01000104G0300,PH01001567G0390,PH01000263G0260,PH01000862G0440,Novel02550,PH01000364G0860,PH01000701G0200,PH01000002G1570,PH01002600G0060,PH01000290G0480,PH01000015G2600,PH01001082G0410,PH01000187G0290,PH01000842G0220,PH01000622G0720,PH0…
GO:0050789	regulation of biological process	biological_process	0.043037	118	PH01000668G0880,PH01003670G0110,PH01000659G0050,PH01000046G0310,PH01000185G1020,PH01002336G0310,PH01000840G0610,PH01004452G0110,PH01001480G0410,PH01004339G0170,PH01000942G0010,PH01001112G0620,PH01004227G0070,PH01001983G0080,PH01000293G0420,PH01001119G0310,PH01003394G0090,PH01000593G0670,PH01001094G0520,PH01002898G0110,PH01001675G0210,PH01000188G0670,PH01001313G0320,PH01000210G0740,Novel01908,PH01…
