# Supplementary material for: Comparative Analyses of Anatomical Structure, Phytohormone Levels, and Gene Expression Profiles Reveal Potential Dwarfing Mechanisms in Shengyin Bamboo (Phyllostachys edulis f. tubaeformis)
Source: Int J Mol Sci. 2018 Jun 7;19(6):1697. doi: 10.3390/ijms19061697 (PMC6032043; doi:10.3390/ijms19061697)
Supplement: Supplementary file 1 [file ijms-19-01697-s001.zip › Supplemental Tables/Supplemental Table S3-5.xlsx]

## Sheet: Supplemental Table S3
Supplemental Table S3. Relative changes in expression of lignin biosynthesis-related genes in five comparisons between dwarf shengyin and wild moso bamboo
	Gene ID	SYa_vs_MZA	SYb_vs_MZB	SYd_vs_MZD	MZD_vs_MZB	SYd_vs_SYb	Blast swiss prot
CAD	PH01000043G2130	=	=	=	5.5791	4.7008	sp|Q6ZHS4|CADH2_ORYSJ Cinnamyl alcohol dehydrogenase 2 OS=Oryza sativa subsp. japonica GN=CAD2 PE=1 SV=1//1.92631e-109
	PH01000043G2150	=	=	=	6.0552	4.6953	sp|Q6ZHS4|CADH2_ORYSJ Cinnamyl alcohol dehydrogenase 2 OS=Oryza sativa subsp. japonica GN=CAD2 PE=1 SV=1//1.74295e-67
	PH01001753G0230	=	=	=	-1.8573	-1.4833	sp|Q6ERW7|CAD8C_ORYSJ Probable cinnamyl alcohol dehydrogenase 8C OS=Oryza sativa subsp. japonica GN=CAD8C PE=2 SV=2//0
	PH01003504G0010	=	=	=	6.2141	5.0077	sp|P42495|CADH1_ARACO Probable cinnamyl alcohol dehydrogenase 1 OS=Aralia cordata GN=CAD1 PE=2 SV=1//7.06491e-26
	PH01004267G0060	=	=	=	2.526	3.0565	sp|Q7XWU3|CADH6_ORYSJ Probable cinnamyl alcohol dehydrogenase 6 OS=Oryza sativa subsp. japonica GN=CAD6 PE=2 SV=2//0
	PH01004840G0070	=	=	=	2.6548	1.9305	sp|Q8H859|CADH1_ORYSJ Probable cinnamyl alcohol dehydrogenase 1 OS=Oryza sativa subsp. japonica GN=CAD1 PE=2 SV=1//0
CCOMT	PH01000673G0710	=	=	=	3.4006	2.6657	sp|Q9XGD5|CAMT2_MAIZE Caffeoyl-CoA O-methyltransferase 2 OS=Zea mays GN=CCOAOMT2 PE=2 SV=1//1.23638e-155
	PH01000740G0230	=	=	=	4.0788	3.1585	sp|Q9XGD5|CAMT2_MAIZE Caffeoyl-CoA O-methyltransferase 2 OS=Zea mays GN=CCOAOMT2 PE=2 SV=1//5.67077e-152
CCR	PH01000051G1860	=	=	-1.5448	4.285	2.5675	sp|Q9SAH9|CCR2_ARATH Cinnamoyl-CoA reductase 2 OS=Arabidopsis thaliana GN=CCR2 PE=1 SV=1//4.06259e-24
	PH01000405G0290	=	=	-1.0662	4.4464	3.4605	sp|Q9S9N9|CCR1_ARATH Cinnamoyl-CoA reductase 1 OS=Arabidopsis thaliana GN=CCR1 PE=1 SV=1//2.36624e-146
	PH01000534G0050	=	=	=	5.1604	4.9443	sp|Q9S9N9|CCR1_ARATH Cinnamoyl-CoA reductase 1 OS=Arabidopsis thaliana GN=CCR1 PE=1 SV=1//7.79994e-63
	PH01000534G0060	=	=	=	4.3816	=	sp|Q9S9N9|CCR1_ARATH Cinnamoyl-CoA reductase 1 OS=Arabidopsis thaliana GN=CCR1 PE=1 SV=1//2.2203e-38
	PH01000534G0070	=	=	=	4.7787	3.9501	sp|Q9SAH9|CCR2_ARATH Cinnamoyl-CoA reductase 2 OS=Arabidopsis thaliana GN=CCR2 PE=1 SV=1//1.46103e-14
	PH01000972G0490	=	=	=	5.9559	6.5579	sp|Q9S9N9|CCR1_ARATH Cinnamoyl-CoA reductase 1 OS=Arabidopsis thaliana GN=CCR1 PE=1 SV=1//7.09266e-25
	PH01001044G0220	=	=	=	6.6309	7.4078	sp|Q9SAH9|CCR2_ARATH Cinnamoyl-CoA reductase 2 OS=Arabidopsis thaliana GN=CCR2 PE=1 SV=1//6.20271e-08
	PH01001444G0130	=	=	=	6.9882	7.0808	sp|Q9S9N9|CCR1_ARATH Cinnamoyl-CoA reductase 1 OS=Arabidopsis thaliana GN=CCR1 PE=1 SV=1//1.9222e-148
	PH01001573G0480	=	=	=	-1.5946	-1.1918	sp|Q9S9N9|CCR1_ARATH Cinnamoyl-CoA reductase 1 OS=Arabidopsis thaliana GN=CCR1 PE=1 SV=1//2.28995e-52
	PH01000070G0250	=	=	=	=	-1.3882	sp|Q9S9N9|CCR1_ARATH Cinnamoyl-CoA reductase 1 OS=Arabidopsis thaliana GN=CCR1 PE=1 SV=1//2.56831e-59
	PH01001793G0140	=	=	2.6823	=	3.674	sp|Q9S9N9|CCR1_ARATH Cinnamoyl-CoA reductase 1 OS=Arabidopsis thaliana GN=CCR1 PE=1 SV=1//2.0859e-128
COMT	PH01001283G0360	=	=	=	7.4244	7.1102	sp|Q06509|COMT1_MAIZE Caffeic acid 3-O-methyltransferase OS=Zea mays PE=3 SV=1//4.50584e-17
PAL	PH01001285G0150	=	-1.0792	=	-2.3883	-1.946	sp|A2X7F7|PAL2_ORYSI Phenylalanine ammonia-lyase OS=Oryza sativa subsp. indica GN=ZB8 PE=3 SV=1//0
	PH01085796G0010	=	=	2.9256	=	10.275	sp|A2X7F7|PAL2_ORYSI Phenylalanine ammonia-lyase OS=Oryza sativa subsp. indica GN=ZB8 PE=3 SV=1//0
	PH01003309G0050	=	=	=	4.7919	4.5762	sp|A2X7F7|PAL2_ORYSI Phenylalanine ammonia-lyase OS=Oryza sativa subsp. indica GN=ZB8 PE=3 SV=1//8.15492e-57
	PH01003309G0170	=	=	=	7.9788	6.3116	sp|P14717|PAL1_ORYSJ Phenylalanine ammonia-lyase OS=Oryza sativa subsp. japonica GN=PAL PE=1 SV=2//1.08188e-64
	PH01004115G0010	=	=	=	6.3975	5.9134	sp|Q43210|PALY_WHEAT Phenylalanine ammonia-lyase OS=Triticum aestivum GN=PAL PE=3 SV=1//0
	PH01004115G0080	=	=	=	5.9113	4.9968	sp|P14717|PAL1_ORYSJ Phenylalanine ammonia-lyase OS=Oryza sativa subsp. japonica GN=PAL PE=1 SV=2//1.6359e-67
	PH01005855G0010	=	=	=	6.0047	6.5616	sp|A2X7F7|PAL2_ORYSI Phenylalanine ammonia-lyase OS=Oryza sativa subsp. indica GN=ZB8 PE=3 SV=1//5.77347e-168
	PH01089297G0010	=	=	=	6.5111	5.2167	sp|P14717|PAL1_ORYSJ Phenylalanine ammonia-lyase OS=Oryza sativa subsp. japonica GN=PAL PE=1 SV=2//0
	PH01002619G0230	=	=	=	=	5.9032	sp|Q43210|PALY_WHEAT Phenylalanine ammonia-lyase OS=Triticum aestivum GN=PAL PE=3 SV=1//0
	PH01006951G0050	=	=	=	=	5.1271	sp|A2X7F7|PAL2_ORYSI Phenylalanine ammonia-lyase OS=Oryza sativa subsp. indica GN=ZB8 PE=3 SV=1//1.25905e-46
4CL	PH01001834G0290	=	=	-1.0281	9.3832	8.9627	sp|Q6ETN3|4CL3_ORYSJ Probable 4-coumarate--CoA ligase 3 OS=Oryza sativa subsp. japonica GN=4CL3 PE=2 SV=1//0
	PH01000481G0790	=	=	-1.0468	5.8392	4.9577	sp|Q67W82|4CL4_ORYSJ Probable 4-coumarate--CoA ligase 4 OS=Oryza sativa subsp. japonica GN=4CL4 PE=2 SV=1//9.21219e-11
F5H	PH01000012G2270	=	=	-3.6638	11.685	8.3237	sp|Q42600|C84A1_ARATH Cytochrome P450 84A1 OS=Arabidopsis thaliana GN=CYP84A1 PE=1 SV=1//0
HCT	PH01000118G1330	=	=	-1.1607	3.0088	1.8547	sp|Q8GSM7|HST_TOBAC Shikimate O-hydroxycinnamoyltransferase OS=Nicotiana tabacum GN=HST PE=1 SV=1//1.41304e-48
C3H	PH01001637G0210	=	=	-1.6298	5.0991	3.9255	sp|O48956|C98A1_SORBI Cytochrome P450 98A1 OS=Sorghum bicolor GN=CYP98A1 PE=2 SV=1//0
Laccase	PH01000054G0330	=	=	2.8093	5.9807	10.25	sp|Q0DHL2|LAC12_ORYSJ Laccase-12/13 OS=Oryza sativa subsp. japonica GN=LAC12 PE=2 SV=1//0
	PH01000054G0380	=	=	1.7376	7.933	10.459	sp|Q5N9X2|LAC4_ORYSJ Laccase-4 OS=Oryza sativa subsp. japonica GN=LAC4 PE=2 SV=1//0
	PH01000138G0790	=	=	=	9.3776	10.994	sp|Q10ND7|LAC10_ORYSJ Laccase-10 OS=Oryza sativa subsp. japonica GN=LAC10 PE=2 SV=1//0
	PH01000223G0070	=	=	=	7.0274	8.0173	sp|Q5N9W4|LAC5_ORYSJ Putative laccase-5 OS=Oryza sativa subsp. japonica GN=LAC5 PE=3 SV=1//0
	PH01000374G0880	=	=	1.8057	7.7249	10.833	sp|Q5N9X2|LAC4_ORYSJ Laccase-4 OS=Oryza sativa subsp. japonica GN=LAC4 PE=2 SV=1//0
	PH01000478G0160	=	=	2.9891	5.8951	9.924	sp|Q0DHL2|LAC12_ORYSJ Laccase-12/13 OS=Oryza sativa subsp. japonica GN=LAC12 PE=2 SV=1//0
	PH01000829G0190	=	=	=	12.032	12.47	sp|Q10ND7|LAC10_ORYSJ Laccase-10 OS=Oryza sativa subsp. japonica GN=LAC10 PE=2 SV=1//0
	PH01001033G0080	=	=	=	5.5222	5.6474	sp|Q0IQU1|LAC22_ORYSJ Laccase-22 OS=Oryza sativa subsp. japonica GN=LAC22 PE=2 SV=2//0
	PH01001101G0090	=	=	2.9904	9.2413	12.534	sp|Q69L99|LAC14_ORYSJ Laccase-14 OS=Oryza sativa subsp. japonica GN=LAC14 PE=3 SV=1//1.00867e-06
	PH01001798G0410	=	=	=	6.5182	7.5207	sp|Q0IQU1|LAC22_ORYSJ Laccase-22 OS=Oryza sativa subsp. japonica GN=LAC22 PE=2 SV=2//0
	PH01002931G0070	=	=	1.8333	5.0016	8.2081	sp|Q0DHL2|LAC12_ORYSJ Laccase-12/13 OS=Oryza sativa subsp. japonica GN=LAC12 PE=2 SV=1//0
	PH01003128G0100	=	3.0474	=	9.4205	5.7012	sp|Q0DHL5|LAC11_ORYSJ Putative laccase-11 OS=Oryza sativa subsp. japonica GN=LAC11 PE=5 SV=2//6.22283e-08
	PH01003669G0180	=	=	=	14.712	11.191	sp|Q5N9W4|LAC5_ORYSJ Putative laccase-5 OS=Oryza sativa subsp. japonica GN=LAC5 PE=3 SV=1//5.7667e-19
	PH01004026G0140	=	=	=	8.2814	9.0117	sp|Q0DHL5|LAC11_ORYSJ Putative laccase-11 OS=Oryza sativa subsp. japonica GN=LAC11 PE=5 SV=2//0
	PH01000130G1500	=	=	4.0603	=	3.2352	sp|Q2QYS3|LAC23_ORYSJ Laccase-23 OS=Oryza sativa subsp. japonica GN=LAC23 PE=3 SV=1//0
	PH01000130G1510	=	=	5.1993	=	3.8358	sp|Q2RBK2|LAC17_ORYSJ Putative laccase-17 OS=Oryza sativa subsp. japonica GN=LAC17 PE=3 SV=1//1.23322e-80
	PH01001763G0150	=	=	=	=	7.2894	sp|Q69L99|LAC14_ORYSJ Laccase-14 OS=Oryza sativa subsp. japonica GN=LAC14 PE=3 SV=1//1.20087e-168
Peroxidase	PH01000041G1260	=	=	=	-1.6172	-2.617	sp|Q9FJR1|PER65_ARATH Peroxidase 65 OS=Arabidopsis thaliana GN=PER65 PE=2 SV=2//2.16009e-100
	PH01000059G1420	=	=	=	-2.3356	-2.369	sp|A7QEU4|PER5_VITVI Peroxidase 5 OS=Vitis vinifera GN=GSVIVT00037159001 PE=1 SV=2//2.32054e-93
	PH01000094G1140	=	=	=	-4.0758	-5.1597	sp|P22196|PER2_ARAHY Cationic peroxidase 2 OS=Arachis hypogaea GN=PNC2 PE=2 SV=1//2.63394e-70
	PH01000143G0080	=	=	=	-1.9212	-2.0155	sp|A7QEU4|PER5_VITVI Peroxidase 5 OS=Vitis vinifera GN=GSVIVT00037159001 PE=1 SV=2//1.17002e-54
	PH01000166G0130	=	1.0498	1.1989	-2.1707	-1.9205	sp|Q9FJZ9|PER72_ARATH Peroxidase 72 OS=Arabidopsis thaliana GN=PER72 PE=1 SV=1//6.9927e-158
	PH01000201G0100	=	=	=	-5.4889	-2.8895	sp|Q9FJZ9|PER72_ARATH Peroxidase 72 OS=Arabidopsis thaliana GN=PER72 PE=1 SV=1//1.10134e-161
	PH01000207G0220	=	=	=	-3.2058	=	sp|A5H8G4|PER1_MAIZE Peroxidase 1 OS=Zea mays GN=PER1 PE=1 SV=1//3.21125e-135
	PH01000209G0120	=	=	=	-3.611	-3.2962	sp|Q43387|PER71_ARATH Peroxidase 71 OS=Arabidopsis thaliana GN=PER71 PE=1 SV=1//6.03396e-72
	PH01000433G0320	=	=	=	7.2561	9.2045	sp|A7NY33|PER4_VITVI Peroxidase 4 OS=Vitis vinifera GN=GSVIVT00023967001 PE=1 SV=1//1.16244e-151
	PH01000445G0440	=	=	=	5.0242	7.2614	sp|A7QEU4|PER5_VITVI Peroxidase 5 OS=Vitis vinifera GN=GSVIVT00037159001 PE=1 SV=2//1.39588e-87
	PH01000445G0570	=	=	1.4814	5.7964	5.0709	sp|Q9FEQ8|PER2_MAIZE Peroxidase 2 OS=Zea mays GN=PER2 PE=2 SV=1//1.97517e-60
	PH01000524G0300	=	=	=	7.5878	5.6695	sp|A7NY33|PER4_VITVI Peroxidase 4 OS=Vitis vinifera GN=GSVIVT00023967001 PE=1 SV=1//1.90346e-151
	PH01000538G0650	=	=	=	-6.5219	-3.936	sp|A5H452|PER70_MAIZE Peroxidase 70 OS=Zea mays GN=PER70 PE=1 SV=1//4.00133e-117
	PH01000584G0810	=	1.2809	=	1.7343	=	sp|Q9FLC0|PER52_ARATH Peroxidase 52 OS=Arabidopsis thaliana GN=PER52 PE=2 SV=1//2.49274e-90
	PH01000601G0130	=	=	1.0165	2.2166	2.52	sp|A5H452|PER70_MAIZE Peroxidase 70 OS=Zea mays GN=PER70 PE=1 SV=1//1.18216e-126
	PH01000685G0020	=	=	=	5.4267	=	sp|A7QEU4|PER5_VITVI Peroxidase 5 OS=Vitis vinifera GN=GSVIVT00037159001 PE=1 SV=2//1.77554e-96
	PH01000723G0340	=	=	2.3721	6.9748	7.2809	sp|Q9LEH3|PER15_IPOBA Peroxidase 15 OS=Ipomoea batatas GN=pod PE=1 SV=1//1.18051e-123
	PH01000761G0570	=	=	1.9304	4.903	5.8428	sp|Q43735|PER27_ARATH Peroxidase 27 OS=Arabidopsis thaliana GN=PER27 PE=1 SV=1//3.3109e-97
	PH01000825G0410	=	=	=	-1.5372	=	sp|Q7XJ02|APX7_ORYSJ Probable L-ascorbate peroxidase 7, chloroplastic OS=Oryza sativa subsp. japonica GN=APX7 PE=2 SV=1//0
	PH01000966G0470	=	=	=	-4.6146	-5.002	sp|A7NY33|PER4_VITVI Peroxidase 4 OS=Vitis vinifera GN=GSVIVT00023967001 PE=1 SV=1//3.98246e-85
	PH01000969G0330	=	=	=	-2.537	-2.139	sp|Q96510|PER35_ARATH Peroxidase 35 OS=Arabidopsis thaliana GN=PER35 PE=1 SV=1//1.44779e-122
	PH01000977G0660	=	=	=	4.5061	6.6464	sp|P37834|PER1_ORYSJ Peroxidase 1 OS=Oryza sativa subsp. japonica GN=PRX74 PE=2 SV=2//1.54481e-145
	PH01001010G0010	=	=	=	-1.6776	-1.1109	sp|Q10N21|APX1_ORYSJ L-ascorbate peroxidase 1, cytosolic OS=Oryza sativa subsp. japonica GN=APX1 PE=1 SV=1//5.14619e-169
	PH01001170G0420	=	=	=	-4	-3.9014	sp|A5H8G4|PER1_MAIZE Peroxidase 1 OS=Zea mays GN=PER1 PE=1 SV=1//2.24682e-136
	PH01001170G0460	=	=	=	-6.6785	-3.3014	sp|A5H8G4|PER1_MAIZE Peroxidase 1 OS=Zea mays GN=PER1 PE=1 SV=1//1.16194e-144
	PH01001275G0360	=	=	=	4.3495	=	sp|Q9SZE7|PER51_ARATH Peroxidase 51 OS=Arabidopsis thaliana GN=PER51 PE=2 SV=1//1.34963e-140
	PH01001315G0450	=	=	=	3.5051	2.8525	sp|Q06652|GPX4_CITSI Probable phospholipid hydroperoxide glutathione peroxidase OS=Citrus sinensis GN=CSA PE=1 SV=1//1.21959e-97
	PH01001385G0260	=	=	=	4.2319	6.2328	sp|Q9FJZ9|PER72_ARATH Peroxidase 72 OS=Arabidopsis thaliana GN=PER72 PE=1 SV=1//3.10706e-09
	PH01001624G0540	=	=	2.366	7.6305	10.287	sp|A5H452|PER70_MAIZE Peroxidase 70 OS=Zea mays GN=PER70 PE=1 SV=1//9.18595e-122
	PH01001910G0160	=	=	=	-5.5118	-6.2432	sp|Q96518|PER16_ARATH Peroxidase 16 OS=Arabidopsis thaliana GN=PER16 PE=1 SV=2//5.84297e-108
	PH01002152G0300	=	=	=	-2.9009	-5.2312	sp|A7QEU4|PER5_VITVI Peroxidase 5 OS=Vitis vinifera GN=GSVIVT00037159001 PE=1 SV=2//7.64674e-116
	PH01002518G0150	=	=	=	10.1	10.784	sp|Q0D3N0|PER2_ORYSJ Peroxidase 2 OS=Oryza sativa subsp. japonica GN=PRX112 PE=2 SV=1//2.77975e-130
	PH01002518G0170	=	=	=	5.3085	9.4438	sp|Q0D3N0|PER2_ORYSJ Peroxidase 2 OS=Oryza sativa subsp. japonica GN=PRX112 PE=2 SV=1//6.06607e-150
	PH01002518G0180	=	=	=	9.838	9.5553	sp|A5H452|PER70_MAIZE Peroxidase 70 OS=Zea mays GN=PER70 PE=1 SV=1//4.88064e-173
	PH01002998G0210	=	=	=	7.4573	6.1978	sp|Q9SZB9|PER47_ARATH Peroxidase 47 OS=Arabidopsis thaliana GN=PER47 PE=2 SV=2//7.72088e-106
	PH01003153G0040	=	=	2.62e-20	1.777	2.387	sp|Q9LEH3|PER15_IPOBA Peroxidase 15 OS=Ipomoea batatas GN=pod PE=1 SV=1//1.12309e-121
	PH01003372G0140	=	=	=	1.8948	=	sp|O04922|GPX2_ARATH Probable glutathione peroxidase 2 OS=Arabidopsis thaliana GN=GPX2 PE=1 SV=1//8.34296e-67
	PH01003966G0100	=	=	2.048	-1.6464	=	sp|Q9SZE7|PER51_ARATH Peroxidase 51 OS=Arabidopsis thaliana GN=PER51 PE=2 SV=1//8.02151e-136
	PH01004068G0100	=	=	=	4.5139	3.4887	sp|Q42580|PER21_ARATH Peroxidase 21 OS=Arabidopsis thaliana GN=PER21 PE=1 SV=1//8.07142e-149
	PH01004839G0040	=	=	-3.7138	3.8231	=	sp|P84516|PER1_SORBI Cationic peroxidase SPC4 OS=Sorghum bicolor GN=Sb03g046810 PE=1 SV=2//4.72527e-87
	PH01005048G0010	=	=	=	7.364	9.1889	sp|Q9FEQ8|PER2_MAIZE Peroxidase 2 OS=Zea mays GN=PER2 PE=2 SV=1//1.20308e-21
	PH01005048G0020	=	=	=	4.8817	5.6506	sp|Q9FEQ8|PER2_MAIZE Peroxidase 2 OS=Zea mays GN=PER2 PE=2 SV=1//3.35898e-07
	PH01005154G0100	=	=	=	5.6187	=	sp|Q9LSY7|PER30_ARATH Peroxidase 30 OS=Arabidopsis thaliana GN=PER30 PE=1 SV=1//2.83095e-56
	PH01005166G0040	=	=	=	5.8349	7.6497	sp|P37834|PER1_ORYSJ Peroxidase 1 OS=Oryza sativa subsp. japonica GN=PRX74 PE=2 SV=2//1.68186e-153
	PH01005302G0040	=	=	1.9485	7.1383	5.4047	sp|P24102|PER22_ARATH Peroxidase 22 OS=Arabidopsis thaliana GN=PER22 PE=1 SV=2//5.91005e-106
	PH01005467G0050	=	=	=	-5.1956	=	sp|Q9LEH3|PER15_IPOBA Peroxidase 15 OS=Ipomoea batatas GN=pod PE=1 SV=1//4.14408e-112
	PH01005545G0080	=	=	=	-4.1952	-1.8576	sp|Q43872|PER64_ARATH Peroxidase 64 OS=Arabidopsis thaliana GN=PER64 PE=1 SV=1//3.83492e-138
	PH01006136G0070	=	=	-3.995	4.5222	=	sp|P00434|PERP7_BRARR Peroxidase P7 OS=Brassica rapa subsp. rapa PE=1 SV=3//2.5505e-93
	PH01007103G0040	=	=	=	5.9579	5.4529	sp|O23044|PER3_ARATH Peroxidase 3 OS=Arabidopsis thaliana GN=PER3 PE=2 SV=1//2.69996e-86
	PH01017692G0010	=	=	=	3.2673	=	sp|P84516|PER1_SORBI Cationic peroxidase SPC4 OS=Sorghum bicolor GN=Sb03g046810 PE=1 SV=2//2.15555e-79
	PH01079803G0010	=	=	1.433	5.0067	7.3945	sp|Q9FEQ8|PER2_MAIZE Peroxidase 2 OS=Zea mays GN=PER2 PE=2 SV=1//1.43792e-19
	PH01000044G0720	=	1.468	2.6158	=	1.7083	sp|P84516|PER1_SORBI Cationic peroxidase SPC4 OS=Sorghum bicolor GN=Sb03g046810 PE=1 SV=2//3.35224e-76
	PH01002256G0210	=	3.3623	2.1642	=	=	sp|Q9FEQ8|PER2_MAIZE Peroxidase 2 OS=Zea mays GN=PER2 PE=2 SV=1//7.89435e-85
	PH01003032G0160	=	1.9506	2.9431	=	=	sp|P22195|PER1_ARAHY Cationic peroxidase 1 OS=Arachis hypogaea GN=PNC1 PE=1 SV=2//1.97815e-90
	PH01000047G1520	=	=	=	=	-2.2658	sp|Q8L910|GPX4_ARATH Probable glutathione peroxidase 4 OS=Arabidopsis thaliana GN=GPX4 PE=2 SV=1//9.77794e-84
	PH01000069G1880	=	=	3.7329	=	3.7078	sp|O23044|PER3_ARATH Peroxidase 3 OS=Arabidopsis thaliana GN=PER3 PE=2 SV=1//1.79957e-125
	PH01000357G0540	=	=	=	=	8.5138	sp|O80822|PER25_ARATH Peroxidase 25 OS=Arabidopsis thaliana GN=PER25 PE=2 SV=2//4.48532e-133
	PH01000466G0010	=	=	4.3949	=	2.3281	sp|P37834|PER1_ORYSJ Peroxidase 1 OS=Oryza sativa subsp. japonica GN=PRX74 PE=2 SV=2//6.14541e-82
	PH01000898G0410	=	=	=	=	-2.9004	sp|A7NY33|PER4_VITVI Peroxidase 4 OS=Vitis vinifera GN=GSVIVT00023967001 PE=1 SV=1//1.53235e-113
	PH01002229G0070	=	=	1.0548	=	1.5157	sp|Q9FJZ9|PER72_ARATH Peroxidase 72 OS=Arabidopsis thaliana GN=PER72 PE=1 SV=1//1.41777e-149
	PH01003032G0190	=	=	=	=	2.8313	sp|P22195|PER1_ARAHY Cationic peroxidase 1 OS=Arachis hypogaea GN=PNC1 PE=1 SV=2//1.05395e-85
	PH01005022G0010	=	=	2.8892	=	2.663	sp|P37834|PER1_ORYSJ Peroxidase 1 OS=Oryza sativa subsp. japonica GN=PRX74 PE=2 SV=2//7.22422e-09

## Sheet: Supplemental Table S4
Supplemental Table S4. Relative changes in expression of expansin-related genes in five comparisons between dwarf shengyin and wild moso bamboo
	Gene ID	SYa_vs_MZA	SYb_vs_MZB	SYd_vs_MZD	MZD_vs_MZB	SYd_vs_SYb	Blast swiss prot
Expansin	PH01000009G2460	=	=	2.2781	1.9818	3.6378	sp|Q40636|EXPA2_ORYSJ Expansin-A2 OS=Oryza sativa subsp. japonica GN=EXPA2 PE=2 SV=2//4.76841e-133
	PH01000028G1350	=	=	=	-6.4384	-7.0905	sp|Q7X6J9|EXB17_ORYSJ Expansin-B17 OS=Oryza sativa subsp. japonica GN=EXPB17 PE=3 SV=2//5.46806e-10
	PH01000135G1480	=	=	=	-2.5146	=	sp|Q6ZGU9|EXPA5_ORYSJ Expansin-A5 OS=Oryza sativa subsp. japonica GN=EXPA5 PE=2 SV=1//2.68078e-39
	PH01000397G0840	=	=	=	-2.1009	=	sp|Q7XCA7|EXPB6_ORYSJ Expansin-B6 OS=Oryza sativa subsp. japonica GN=EXPB6 PE=2 SV=1//7.53924e-157
	PH01000397G0880	=	=	2.8333	4.2601	8.3674	sp|Q336T5|EXPB3_ORYSJ Expansin-B3 OS=Oryza sativa subsp. japonica GN=EXPB3 PE=2 SV=2//3.0409e-144
	PH01000397G0930	=	1.1423	1.9883	-3.4055	-2.4583	sp|Q94LR4|EXPB4_ORYSJ Expansin-B4 OS=Oryza sativa subsp. japonica GN=EXPB4 PE=2 SV=1//1.09435e-180
	PH01000519G0080	=	=	=	-7.2708	=	sp|Q6ZGU9|EXPA5_ORYSJ Expansin-A5 OS=Oryza sativa subsp. japonica GN=EXPA5 PE=2 SV=1//4.4269e-120
	PH01000615G0020	=	1.83	=	-8.0782	-4.6015	sp|Q7XWU8|EXPA1_ORYSJ Expansin-A1 OS=Oryza sativa subsp. japonica GN=EXPA1 PE=2 SV=2//1.58664e-151
	PH01000724G0610	=	=	=	-5.2005	-5.5729	sp|Q5Z980|EXLA4_ORYSJ Expansin-like A4 OS=Oryza sativa subsp. japonica GN=EXLA4 PE=2 SV=1//1.37929e-86
	PH01001155G0300	=	=	1.3305	3.6395	4.8138	sp|Q336T5|EXPB3_ORYSJ Expansin-B3 OS=Oryza sativa subsp. japonica GN=EXPB3 PE=2 SV=2//1.17838e-145
	PH01001155G0360	=	1.2228	1.9554	-2.0338	-1.2001	sp|Q94LR4|EXPB4_ORYSJ Expansin-B4 OS=Oryza sativa subsp. japonica GN=EXPB4 PE=2 SV=1//1.45334e-174
	PH01001195G0040	=	=	=	-2.3053	-1.8449	sp|Q8H274|EXLA3_ORYSJ Expansin-like A3 OS=Oryza sativa subsp. japonica GN=EXLA3 PE=2 SV=1//5.55318e-138
	PH01001348G0370	=	=	=	-8.4778	-6.4587	sp|O48818|EXPA4_ARATH Expansin-A4 OS=Arabidopsis thaliana GN=EXPA4 PE=1 SV=1//1.04636e-142
	PH01001528G0240	=	=	=	-2.9467	-3.8432	sp|Q852A1|EXPA7_ORYSJ Expansin-A7 OS=Oryza sativa subsp. japonica GN=EXPA7 PE=2 SV=1//4.50223e-164
	PH01001579G0330	=	=	=	-4.0534	-2.7259	sp|Q94LR4|EXPB4_ORYSJ Expansin-B4 OS=Oryza sativa subsp. japonica GN=EXPB4 PE=2 SV=1//1.87052e-144
	PH01001848G0230	=	=	=	-3.6521	-2.1471	sp|Q5Z980|EXLA4_ORYSJ Expansin-like A4 OS=Oryza sativa subsp. japonica GN=EXLA4 PE=2 SV=1//5.89718e-76
	PH01002134G0230	=	1.6571	=	-7.6262	-6.6396	sp|Q0DZ85|EXB16_ORYSJ Expansin-B16 OS=Oryza sativa subsp. japonica GN=EXPB16 PE=3 SV=1//3.40883e-07
	PH01002238G0310	=	=	=	-3.9138	-3.7922	sp|Q0DHB7|EXPA4_ORYSJ Expansin-A4 OS=Oryza sativa subsp. japonica GN=EXPA4 PE=2 SV=1//1.20872e-136
	PH01003173G0150	=	=	=	-6.4877	-4.8786	sp|Q10G40|EXB12_ORYSJ Expansin-B12 OS=Oryza sativa subsp. japonica GN=EXPB12 PE=2 SV=2//3.17385e-156
	PH01042209G0010	=	=	=	-2.9138	-2.6706	sp|Q9LD07|EXPB7_ORYSJ Expansin-B7 OS=Oryza sativa subsp. japonica GN=EXPB7 PE=2 SV=1//2.79237e-161
	PH01000995G0300	=	4.2699	1.7682	=	=	sp|Q6H676|EXB11_ORYSJ Expansin-B11 OS=Oryza sativa subsp. japonica GN=EXPB11 PE=2 SV=1//1.42529e-127
	PH01000233G0920	=	=	-2.4536	=	-1.5701	sp|Q8H274|EXLA3_ORYSJ Expansin-like A3 OS=Oryza sativa subsp. japonica GN=EXLA3 PE=2 SV=1//5.28726e-138
	PH01000659G0190	=	2.2799	=	=	-2.5464	sp|Q0DHB7|EXPA4_ORYSJ Expansin-A4 OS=Oryza sativa subsp. japonica GN=EXPA4 PE=2 SV=1//3.46749e-135
	PH01001280G0510	=	=	1.3836	=	1.6433	sp|Q40636|EXPA2_ORYSJ Expansin-A2 OS=Oryza sativa subsp. japonica GN=EXPA2 PE=2 SV=2//8.85539e-127
	PH01001624G0020	=	=	=	=	-3.1461	sp|Q0DHB7|EXPA4_ORYSJ Expansin-A4 OS=Oryza sativa subsp. japonica GN=EXPA4 PE=2 SV=1//4.21988e-113
	PH01001963G0300	=	=	=	=	-4.0658	sp|Q0DZ85|EXB16_ORYSJ Expansin-B16 OS=Oryza sativa subsp. japonica GN=EXPB16 PE=3 SV=1//6.84031e-149
Aquaporin	PH01000000G6020	=	=	=	2.4003	1.9332	sp|Q9XF59|PIP12_MAIZE Aquaporin PIP1-2 OS=Zea mays GN=PIP1-2 PE=1 SV=1//0
	PH01000003G3730	=	=	-1.0817	4.6449	3.1214	sp|Q75GA5|TIP41_ORYSJ Probable aquaporin TIP4-1 OS=Oryza sativa subsp. japonica GN=TIP4-1 PE=2 SV=1//4.31453e-113
	PH01000065G1650	=	=	=	4.7723	4.9233	sp|Q9ATN2|NIP22_MAIZE Aquaporin NIP2-2 OS=Zea mays GN=NIP2-2 PE=2 SV=1//0
	PH01000157G0460	=	=	=	-2.2473	-2.4008	sp|O64964|TIP11_MAIZE Aquaporin TIP1-1 OS=Zea mays GN=TIP1-1 PE=2 SV=1//5.39081e-21
	PH01000157G0470	=	=	=	-2.5606	-1.883	sp|P50156|TIP11_ORYSJ Probable aquaporin TIP1-1 OS=Oryza sativa subsp. japonica GN=TIP1-1 PE=2 SV=1//4.71909e-60
	PH01000788G0340	=	=	=	6.1176	==	sp|Q9AR14|PIP15_MAIZE Aquaporin PIP1-5 OS=Zea mays GN=PIP1-5 PE=2 SV=1//6.8575e-179
	PH01001060G0550	=	1.1819	=	3.0124	2.4463	sp|Q8H5N9|PIP21_ORYSJ Probable aquaporin PIP2-1 OS=Oryza sativa subsp. japonica GN=PIP2-1 PE=2 SV=1//0
	PH01001074G0010	=	=	=	-2.2033	-2.7206	sp|Q9LWR0|TIP42_ORYSJ Probable aquaporin TIP4-2 OS=Oryza sativa subsp. japonica GN=TIP4-2 PE=2 SV=2//9.44083e-94
	PH01001117G0550	=	=	-3.3558	6.9362	4.9067	sp|Q94CS9|TIP12_ORYSJ Probable aquaporin TIP1-2 OS=Oryza sativa subsp. japonica GN=TIP1-2 PE=2 SV=1//6.07351e-143
	PH01001821G0300	=	-2.0734	=	-7.7028	-2.3733	sp|Q9LWR2|TIP43_ORYSJ Probable aquaporin TIP4-3 OS=Oryza sativa subsp. japonica GN=TIP4-3 PE=2 SV=1//2.00314e-93
	PH01003305G0130	=	1.5514	3.4631	-3.7014	-1.6886	sp|Q7XA61|TIP21_ORYSJ Probable aquaporin TIP2-1 OS=Oryza sativa subsp. japonica GN=TIP2-1 PE=2 SV=1//3.8018e-149
	PH01031653G0010	=	=	=	1.7299	=	sp|Q6EU94|PIP11_ORYSJ Aquaporin PIP1-1 OS=Oryza sativa subsp. japonica GN=PIP1-1 PE=2 SV=1//1.3693e-138
	PH01000012G2420	=	=	1.8472	=	1.7488	sp|Q9ATN1|NIP31_MAIZE Aquaporin NIP3-1 OS=Zea mays GN=NIP3-1 PE=2 SV=1//1.1832e-100
	PH01000023G0610	=	=	3.5272	=	8.813	sp|Q84RL6|TIP23_MAIZE Aquaporin TIP2-3 OS=Zea mays GN=TIP2-3 PE=2 SV=2//3.23334e-139
	PH01000450G0080	=	=	-1.1297	=	=	sp|Q7XLR1|PIP26_ORYSJ Probable aquaporin PIP2-6 OS=Oryza sativa subsp. japonica GN=PIP2-6 PE=2 SV=2//7.01826e-160
Pectinesterase	PH01000032G0810	=	=	=	-3.0449	-2.8093	sp|Q96575|PME22_SOLLC Pectinesterase 2.2 OS=Solanum lycopersicum GN=PME2.2 PE=3 SV=1//7.17828e-45
	PH01000032G0820	=	=	=	-3.3174	-2.9799	sp|Q96575|PME22_SOLLC Pectinesterase 2.2 OS=Solanum lycopersicum GN=PME2.2 PE=3 SV=1//5.95556e-110
	PH01000317G0730	=	=	=	-2.9117	-2.2762	sp|Q9LXD9|PME51_ARATH Probable pectinesterase/pectinesterase inhibitor 51 OS=Arabidopsis thaliana GN=PME51 PE=2 SV=1//1.89681e-164
	PH01000900G0580	=	=	=	-7.2902	-7.6074	sp|P83948|PME3_CITSI Pectinesterase 3 OS=Citrus sinensis PE=1 SV=1//3.7968e-60
	PH01000900G0600	=	=	=	-7.0387	-5.2307	sp|O04887|PME2_CITSI Pectinesterase 2 OS=Citrus sinensis GN=PECS-2.1 PE=2 SV=1//1.28637e-118
	PH01001692G0240	=	=	=	-8.254	-9.6399	sp|Q8LPF3|PME68_ARATH Probable pectinesterase 68 OS=Arabidopsis thaliana GN=PME68 PE=2 SV=1//1.76689e-135
	PH01002992G0190	=	=	=	-2.1534	-2.2117	sp|P85076|PME_ACTDE Pectinesterase OS=Actinidia deliciosa PE=1 SV=1//1.3447e-149
Xylosidase	PH01000320G0610	=	=	=	-6.025	-4.4562	sp|Q9S7Y7|XYL1_ARATH Alpha-xylosidase 1 OS=Arabidopsis thaliana GN=XYL1 PE=1 SV=1//0
	PH01001529G0090	=	1.829	2.0177	4.755	5.0448	sp|Q9SGZ5|BXL7_ARATH Probable beta-D-xylosidase 7 OS=Arabidopsis thaliana GN=BXL7 PE=2 SV=2//0
	PH01001784G0070	=	=	=	-4.4156	-4.4877	sp|Q9S7Y7|XYL1_ARATH Alpha-xylosidase 1 OS=Arabidopsis thaliana GN=XYL1 PE=1 SV=1//0
	PH01005277G0030	=	=	=	-6.9027	-5.6825	sp|Q94KD8|BXL2_ARATH Probable beta-D-xylosidase 2 OS=Arabidopsis thaliana GN=BXL2 PE=2 SV=1//6.26645e-48
	PH01000028G1280	=	=	=	=	-1.0184	sp|Q9LXA8|BXL6_ARATH Probable beta-D-xylosidase 6 OS=Arabidopsis thaliana GN=BXL6 PE=2 SV=1//0
	PH01003491G0050	=	=	1.4065	=	1.0219	sp|A5JTQ3|XYL2_MEDSV Beta-xylosidase/alpha-L-arabinofuranosidase 2 OS=Medicago sativa subsp. varia GN=Xyl2 PE=2 SV=1//0
	PH01002441G0010	=	=	1.4361	=	=	sp|Q9SGZ5|BXL7_ARATH Probable beta-D-xylosidase 7 OS=Arabidopsis thaliana GN=BXL7 PE=2 SV=2//6.24244e-126
	PH01003516G0050	=	=	2.7933	=	5.3293	sp|Q9SGZ5|BXL7_ARATH Probable beta-D-xylosidase 7 OS=Arabidopsis thaliana GN=BXL7 PE=2 SV=2//0
	PH01000055G1560	=	=	1.6089	=	=	sp|A5JTQ3|XYL2_MEDSV Beta-xylosidase/alpha-L-arabinofuranosidase 2 OS=Medicago sativa subsp. varia GN=Xyl2 PE=2 SV=1//2.13146e-37
Pectin acetylesterase	PH01000152G0730	=	=	=	-2.6613	=	sp|Q6DBP4|PAE8_ARATH Pectin acetylesterase 8 OS=Arabidopsis thaliana GN=PAE8 PE=2 SV=1//1.43589e-137
	PH01000604G0940	=	=	=	4.5542	=	sp|Q9SR22|PAE5_ARATH Pectin acetylesterase 5 OS=Arabidopsis thaliana GN=PAE5 PE=2 SV=1//2.17239e-75
	PH01005364G0080	=	=	2.0571	-2.1465	=	sp|Q9SFF6|PAE12_ARATH Pectin acetylesterase 12 OS=Arabidopsis thaliana GN=PAE12 PE=2 SV=1//2.96977e-145
	PH01000068G1020	=	=	1.1755	=	=	sp|Q9SFF6|PAE12_ARATH Pectin acetylesterase 12 OS=Arabidopsis thaliana GN=PAE12 PE=2 SV=1//4.85276e-162
Polygalacturonase	PH01000005G2870	=	=	=	-8.7112	-8.0522	sp|A7PZL3|PGLR_VITVI Probable polygalacturonase OS=Vitis vinifera GN=GSVIVT00026920001 PE=1 SV=1//2.26063e-08
	PH01000083G0400	=	=	=	-2.5301	=	sp|A7PZL3|PGLR_VITVI Probable polygalacturonase OS=Vitis vinifera GN=GSVIVT00026920001 PE=1 SV=1//3.58249e-43
	PH01000165G0920	=	=	=	-6.9602	-5.6205	sp|Q94AJ5|PGLR5_ARATH Probable polygalacturonase At1g80170 OS=Arabidopsis thaliana GN=At1g80170 PE=1 SV=1//1.60436e-36
	PH01000210G0640	=	=	=	6.5878	5.2584	sp|A7PZL3|PGLR_VITVI Probable polygalacturonase OS=Vitis vinifera GN=GSVIVT00026920001 PE=1 SV=1//7.29147e-104
	PH01000254G1090	=	=	=	-5.2773	-3.2523	sp|Q949Z1|PGLR4_ARATH Polygalacturonase At1g48100 OS=Arabidopsis thaliana GN=At1g48100 PE=2 SV=1//3.02506e-79
	PH01000297G0140	=	=	=	-7.0482	-7.1704	sp|Q94AJ5|PGLR5_ARATH Probable polygalacturonase At1g80170 OS=Arabidopsis thaliana GN=At1g80170 PE=1 SV=1//1.15864e-32
	PH01000543G0410	=	=	-1.4143	5.3718	3.1961	sp|A7PZL3|PGLR_VITVI Probable polygalacturonase OS=Vitis vinifera GN=GSVIVT00026920001 PE=1 SV=1//1.99303e-63
	PH01000639G0580	=	=	=	-1.5134	=	sp|A7PZL3|PGLR_VITVI Probable polygalacturonase OS=Vitis vinifera GN=GSVIVT00026920001 PE=1 SV=1//3.51196e-46
	PH01001113G0130	=	1.148	=	-7.2778	-8.0094	sp|Q8GT95|PGIP1_ORYSJ Polygalacturonase inhibitor 1 OS=Oryza sativa subsp. japonica GN=FOR1 PE=2 SV=1//0
	PH01001454G0120	=	=	=	-1.9924	-1.2333	sp|A7PZL3|PGLR_VITVI Probable polygalacturonase OS=Vitis vinifera GN=GSVIVT00026920001 PE=1 SV=1//1.98945e-123
	PH01002076G0010	=	1.0331	=	-8.943	-8.7904	sp|Q8GT95|PGIP1_ORYSJ Polygalacturonase inhibitor 1 OS=Oryza sativa subsp. japonica GN=FOR1 PE=2 SV=1//1.23105e-34
	PH01000165G0980	=	1.7584	1.9957	=	=	sp|Q94AJ5|PGLR5_ARATH Probable polygalacturonase At1g80170 OS=Arabidopsis thaliana GN=At1g80170 PE=1 SV=1//5.15191e-128
	PH01004027G0130	=	=	=	=	-1.3583	sp|A7PZL3|PGLR_VITVI Probable polygalacturonase OS=Vitis vinifera GN=GSVIVT00026920001 PE=1 SV=1//6.14597e-59
	PH01000533G0780	=	=	=	=	1.8951	sp|A7PZL3|PGLR_VITVI Probable polygalacturonase OS=Vitis vinifera GN=GSVIVT00026920001 PE=1 SV=1//1.03612e-99
	PH01000890G0830	=	=	=	=	1.8405	sp|O49432|QRT3_ARATH Polygalacturonase QRT3 OS=Arabidopsis thaliana GN=QRT3 PE=2 SV=1//1.48979e-33
	PH01001020G0120	=	=	=	=	-1.9935	sp|A7PZL3|PGLR_VITVI Probable polygalacturonase OS=Vitis vinifera GN=GSVIVT00026920001 PE=1 SV=1//6.63865e-135
	PH01001208G0080	=	=	=	=	-3.3883	sp|Q949Z1|PGLR4_ARATH Polygalacturonase At1g48100 OS=Arabidopsis thaliana GN=At1g48100 PE=2 SV=1//1.70758e-75
	PH01001549G0080	=	=	=	=	-1.1326	sp|A7PZL3|PGLR_VITVI Probable polygalacturonase OS=Vitis vinifera GN=GSVIVT00026920001 PE=1 SV=1//6.04798e-36
Pectate lyase	PH01000875G0640	=	=	1.8602	2.9498	3.9991	sp|Q944R1|PLY15_ARATH Probable pectate lyase 15 OS=Arabidopsis thaliana GN=At4g13710 PE=2 SV=1//0
	PH01003098G0030	=	=	1.0114	6.7005	8.2328	sp|Q944R1|PLY15_ARATH Probable pectate lyase 15 OS=Arabidopsis thaliana GN=At4g13710 PE=2 SV=1//0
Cellulose synthase	PH01000018G0380	=	=	=	8.0625	7.9134	sp|A2WV32|CESA4_ORYSI Cellulose synthase A catalytic subunit 4 [UDP-forming] OS=Oryza sativa subsp. indica GN=CESA4 PE=2 SV=2//9.37593e-106
	PH01000083G1270	=	=	=	-1.9299	-2.4147	sp|A2YU42|CSLD2_ORYSI Cellulose synthase-like protein D2 OS=Oryza sativa subsp. indica GN=CSLD2 PE=3 SV=1//0
	PH01000246G0240	=	=	-2.9113	1.5345	-1.5118	sp|Q9LHZ7|CSLD2_ORYSJ Cellulose synthase-like protein D2 OS=Oryza sativa subsp. japonica GN=CSLD2 PE=2 SV=1//0
	PH01000482G0850	=	=	1.1388	2.122	2.4294	sp|Q69V23|CESA3_ORYSJ Probable cellulose synthase A catalytic subunit 3 [UDP-forming] OS=Oryza sativa subsp. japonica GN=CESA3 PE=2 SV=1//0
	PH01000536G0710	=	=	-2.1562	2.2021	=	sp|Q69V23|CESA3_ORYSJ Probable cellulose synthase A catalytic subunit 3 [UDP-forming] OS=Oryza sativa subsp. japonica GN=CESA3 PE=2 SV=1//1.64619e-23
	PH01000560G1100	=	=	=	11.363	8.7582	sp|Q9AV71|CESA7_ORYSJ Cellulose synthase A catalytic subunit 7 [UDP-forming] OS=Oryza sativa subsp. japonica GN=CESA7 PE=2 SV=1//1.1369e-30
	PH01000693G0340	=	=	=	11.101	8.3977	sp|Q9AV71|CESA7_ORYSJ Cellulose synthase A catalytic subunit 7 [UDP-forming] OS=Oryza sativa subsp. japonica GN=CESA7 PE=2 SV=1//8.83325e-41
	PH01000693G0390	=	=	=	11.369	8.3919	sp|Q9AV71|CESA7_ORYSJ Cellulose synthase A catalytic subunit 7 [UDP-forming] OS=Oryza sativa subsp. japonica GN=CESA7 PE=2 SV=1//4.29078e-106
	PH01000746G0570	=	=	=	10.189	8.8747	sp|Q5JN63|CESA4_ORYSJ Cellulose synthase A catalytic subunit 4 [UDP-forming] OS=Oryza sativa subsp. japonica GN=CESA4 PE=2 SV=1//0
	PH01000924G0590	=	=	=	10.944	8.9248	sp|Q69P51|CESA9_ORYSJ Cellulose synthase A catalytic subunit 9 [UDP-forming] OS=Oryza sativa subsp. japonica GN=CESA9 PE=2 SV=1//4.45673e-91
	PH01001020G0160	=	=	=	-6.8053	-8.2922	sp|Q2QNS6|CSLD4_ORYSJ Cellulose synthase-like protein D4 OS=Oryza sativa subsp. japonica GN=CSLD4 PE=2 SV=1//8.86898e-08
	PH01001105G0500	=	1.0281	1.9709	1.1569	2.2009	sp|Q851L8|CESA5_ORYSJ Probable cellulose synthase A catalytic subunit 5 [UDP-forming] OS=Oryza sativa subsp. japonica GN=CESA5 PE=2 SV=1//0
	PH01001695G0020	=	=	=	-6.4442	-6.2514	sp|Q2QNS6|CSLD4_ORYSJ Cellulose synthase-like protein D4 OS=Oryza sativa subsp. japonica GN=CSLD4 PE=2 SV=1//1.34895e-28
	PH01002002G0290	=	=	=	-2.4385	-1.412	sp|Q84M43|CESA2_ORYSJ Probable cellulose synthase A catalytic subunit 2 [UDP-forming] OS=Oryza sativa subsp. japonica GN=CESA2 PE=2 SV=1//0
	PH01002004G0190	=	=	=	12.445	8.8099	sp|Q69P51|CESA9_ORYSJ Cellulose synthase A catalytic subunit 9 [UDP-forming] OS=Oryza sativa subsp. japonica GN=CESA9 PE=2 SV=1//1.90567e-84
	PH01002232G0080	=	=	=	2.3728	2.0018	sp|Q69V23|CESA3_ORYSJ Probable cellulose synthase A catalytic subunit 3 [UDP-forming] OS=Oryza sativa subsp. japonica GN=CESA3 PE=2 SV=1//0
	PH01238570G0010	=	=	=	10.448	8.5621	sp|Q9AV71|CESA7_ORYSJ Cellulose synthase A catalytic subunit 7 [UDP-forming] OS=Oryza sativa subsp. japonica GN=CESA7 PE=2 SV=1//1.0805e-98
	PH01000040G0670	=	=	1.2884	=	=	sp|Q851L8|CESA5_ORYSJ Probable cellulose synthase A catalytic subunit 5 [UDP-forming] OS=Oryza sativa subsp. japonica GN=CESA5 PE=2 SV=1//1.66088e-107
	PH01000204G0350	=	1.1048	1.7732	=	=	sp|Q6YVM4|CESA6_ORYSJ Probable cellulose synthase A catalytic subunit 6 [UDP-forming] OS=Oryza sativa subsp. japonica GN=CESA6 PE=2 SV=1//0
	PH01000905G0290	=	1.4816	2.752	=	1.2467	sp|Q6AT26|CESA1_ORYSJ Probable cellulose synthase A catalytic subunit 1 [UDP-forming] OS=Oryza sativa subsp. japonica GN=CESA1 PE=2 SV=1//0
	PH01001175G0060	=	1.1078	1.934	=	1.3126	sp|Q6AT26|CESA1_ORYSJ Probable cellulose synthase A catalytic subunit 1 [UDP-forming] OS=Oryza sativa subsp. japonica GN=CESA1 PE=2 SV=1//0
	PH01001427G0390	=	1.2838	1.7066	=	1.3917	sp|Q84ZN6|CESA8_ORYSJ Probable cellulose synthase A catalytic subunit 8 [UDP-forming] OS=Oryza sativa subsp. japonica GN=CESA8 PE=2 SV=1//0
	PH01003000G0020	=	=	=	=	-1.1531	sp|Q851L8|CESA5_ORYSJ Probable cellulose synthase A catalytic subunit 5 [UDP-forming] OS=Oryza sativa subsp. japonica GN=CESA5 PE=2 SV=1//0
Xyloglucan endotransglucosylase/hydrolase	PH01000143G1580	=	=	=	-3.5536	-4.2821	sp|P93046|XTH31_ARATH Xyloglucan endotransglucosylase/hydrolase protein 31 OS=Arabidopsis thaliana GN=XTH31 PE=1 SV=2//3.78201e-22
	PH01000152G1100	=	=	=	3.3967	2.8445	sp|P24806|XTH24_ARATH Xyloglucan endotransglucosylase/hydrolase protein 24 OS=Arabidopsis thaliana GN=XTH24 PE=1 SV=2//3.24535e-100
	PH01000189G0560	=	=	=	-4.7191	-3.4525	sp|Q9SJL9|XTH32_ARATH Probable xyloglucan endotransglucosylase/hydrolase protein 32 OS=Arabidopsis thaliana GN=XTH32 PE=2 SV=1//2.66658e-119
	PH01000353G0580	=	=	=	-2.0528	-1.8018	sp|Q38909|XTH28_ARATH Probable xyloglucan endotransglucosylase/hydrolase protein 28 OS=Arabidopsis thaliana GN=XTH28 PE=2 SV=1//3.72395e-133
	PH01000453G0130	=	-1.6266	=	-7.9345	-6.2983	sp|Q38909|XTH28_ARATH Probable xyloglucan endotransglucosylase/hydrolase protein 28 OS=Arabidopsis thaliana GN=XTH28 PE=2 SV=1//2.27812e-113
	PH01000558G0900	=	=	=	-10.758	-10.153	sp|Q8LDW9|XTH9_ARATH Xyloglucan endotransglucosylase/hydrolase protein 9 OS=Arabidopsis thaliana GN=XTH9 PE=2 SV=2//8.66159e-109
	PH01001258G0260	=	=	=	-2.6669	-3.3087	sp|Q38907|XTH25_ARATH Probable xyloglucan endotransglucosylase/hydrolase protein 25 OS=Arabidopsis thaliana GN=XTH25 PE=2 SV=2//2.27561e-50
	PH01001258G0290	=	=	=	-4.2603	=	sp|Q38910|XTH23_ARATH Probable xyloglucan endotransglucosylase/hydrolase protein 23 OS=Arabidopsis thaliana GN=XTH23 PE=2 SV=1//1.89642e-101
	PH01001976G0110	=	=	=	-1.785	-3.0166	sp|Q38907|XTH25_ARATH Probable xyloglucan endotransglucosylase/hydrolase protein 25 OS=Arabidopsis thaliana GN=XTH25 PE=2 SV=2//1.69241e-138
	PH01001976G0230	=	=	=	-5.7791	-7.6964	sp|Q9FKL8|XTH13_ARATH Putative xyloglucan endotransglucosylase/hydrolase protein 13 OS=Arabidopsis thaliana GN=XTH13 PE=3 SV=1//1.30978e-81
	PH01001976G0240	=	=	=	-4.5724	-5.5015	sp|Q38857|XTH22_ARATH Xyloglucan endotransglucosylase/hydrolase protein 22 OS=Arabidopsis thaliana GN=XTH22 PE=1 SV=1//1.1156e-125
	PH01002098G0130	=	=	=	-7.489	-6.6213	sp|Q38909|XTH28_ARATH Probable xyloglucan endotransglucosylase/hydrolase protein 28 OS=Arabidopsis thaliana GN=XTH28 PE=2 SV=1//1.09735e-66
	PH01002295G0190	=	=	=	-5.1299	-4.912	sp|Q8L9A9|XTH8_ARATH Probable xyloglucan endotransglucosylase/hydrolase protein 8 OS=Arabidopsis thaliana GN=XTH8 PE=2 SV=2//5.95031e-114
	PH01002340G0240	=	=	=	6.6857	8.8416	sp|Q38908|XTH30_ARATH Probable xyloglucan endotransglucosylase/hydrolase protein 30 OS=Arabidopsis thaliana GN=XTH30 PE=2 SV=2//1.21144e-49
	PH01002434G0010	=	=	=	-10.737	-10.033	sp|Q8LDW9|XTH9_ARATH Xyloglucan endotransglucosylase/hydrolase protein 9 OS=Arabidopsis thaliana GN=XTH9 PE=2 SV=2//6.45852e-110
	PH01002545G0220	=	=	=	-2.741	-4.0713	sp|Q38908|XTH30_ARATH Probable xyloglucan endotransglucosylase/hydrolase protein 30 OS=Arabidopsis thaliana GN=XTH30 PE=2 SV=2//3.69448e-62
	PH01002568G0190	=	=	=	-3.0179	-3.968	sp|Q38909|XTH28_ARATH Probable xyloglucan endotransglucosylase/hydrolase protein 28 OS=Arabidopsis thaliana GN=XTH28 PE=2 SV=1//3.25941e-96
	PH01002883G0060	=	=	=	-6.0808	-5.2065	sp|Q8L9A9|XTH8_ARATH Probable xyloglucan endotransglucosylase/hydrolase protein 8 OS=Arabidopsis thaliana GN=XTH8 PE=2 SV=2//1.88745e-120
	PH01003340G0250	=	=	1.5072	-2.1508	-1.2839	sp|Q9SVV2|XTH26_ARATH Probable xyloglucan endotransglucosylase/hydrolase protein 26 OS=Arabidopsis thaliana GN=XTH26 PE=2 SV=1//5.57883e-82
	PH01003838G0050	=	=	2.0931	7.7843	=	sp|Q9SJL9|XTH32_ARATH Probable xyloglucan endotransglucosylase/hydrolase protein 32 OS=Arabidopsis thaliana GN=XTH32 PE=2 SV=1//1.20941e-112
	PH01000287G0220	=	=	5.7637	=	7.4927	sp|Q9SJL9|XTH32_ARATH Probable xyloglucan endotransglucosylase/hydrolase protein 32 OS=Arabidopsis thaliana GN=XTH32 PE=2 SV=1//2.1194e-115
	PH01009135G0010	=	=	2.5305	=	2.8689	sp|Q9SJL9|XTH32_ARATH Probable xyloglucan endotransglucosylase/hydrolase protein 32 OS=Arabidopsis thaliana GN=XTH32 PE=2 SV=1//1.69511e-70

## Sheet: Supplemental Table S5
Supplemental Table S5. Relative changes in expression of phytohormone-related genes in five comparisons between dwarf shengyin and wild moso bamboo
hormone pathway	Gene ID	bamboo gene name	SYa_vs_MZA	SYb_vs_MZB	SYd_vs_MZD	MZD_vs_MZB	SYd_vs_SYb	Description
gibberellic acid	PH01000246G0620	KAO2	==	==	==	3.8827	4.7416	sp|Q9AXH9|KAO1_HORVU Ent-kaurenoic acid oxidase 1 OS=Hordeum vulgare GN=KAO1 PE=1 SV=1//2.13204e-06
	PH01002274G0400	GA3ox	==	==	==	-4.366	-4.8161	sp|Q3I409|G3O23_WHEAT Gibberellin 3-beta-dioxygenase 2-3 OS=Triticum aestivum GN=GA3ox2-3 PE=2 SV=1//1.49001e-174
	PH01002500G0080	GASA3	==	==	==	-5.2099	-4.3212	sp|P46687|GASA3_ARATH Gibberellin-regulated protein 3 OS=Arabidopsis thaliana GN=GASA3 PE=2 SV=1//7.31161e-11
	PH01000727G0250	GASA4	==	==	==	-5.5944	-6.0866	sp|P46690|GASA4_ARATH Gibberellin-regulated protein 4 OS=Arabidopsis thaliana GN=GASA4 PE=1 SV=2//5.08787e-21
	PH01000122G0840	GASA4	==	==	==	-8.4537	-5.182	sp|P46690|GASA4_ARATH Gibberellin-regulated protein 4 OS=Arabidopsis thaliana GN=GASA4 PE=1 SV=2//1.34341e-23
	PH01000534G0860	GASA6	==	1.2268	==	==	-1.1201	sp|Q6NMQ7|GASA6_ARATH Gibberellin-regulated protein 6 OS=Arabidopsis thaliana GN=GASA6 PE=3 SV=1//1.94207e-28
	PH01000177G1220	GASA6	==	==	==	-4.4764	-2.0674	sp|Q6NMQ7|GASA6_ARATH Gibberellin-regulated protein 6 OS=Arabidopsis thaliana GN=GASA6 PE=3 SV=1//4.55953e-18
	PH01001477G0260	GASA8	==	==	==	-2.908	==	sp|O80641|GASA8_ARATH Gibberellin-regulated protein 8 OS=Arabidopsis thaliana GN=At2g39540 PE=2 SV=1//5.14659e-21
	PH01000073G1210	GASA8	==	==	==	-7.4904	-5.0963	sp|O80641|GASA8_ARATH Gibberellin-regulated protein 8 OS=Arabidopsis thaliana GN=At2g39540 PE=2 SV=1//1.28126e-06
	PH01000041G1250	GASA14	==	==	==	-7.0018	-8.5126	sp|Q9LFR3|GASAE_ARATH Gibberellin-regulated protein 14 OS=Arabidopsis thaliana GN=GASA14 PE=1 SV=1//1.43682e-16
	PH01002734G0310	GID1	==	==	2.5021	==	3.7129	sp|Q6L545|GID1_ORYSJ Gibberellin receptor GID1 OS=Oryza sativa subsp. japonica GN=GID1 PE=1 SV=1//2.29875e-172
	PH01002560G0270	GAI	==	==	==	2.9248	==	sp|Q9LQT8|GAI_ARATH DELLA protein GAI OS=Arabidopsis thaliana GN=GAI PE=1 SV=1//4.87557e-112
Brassinosteroid	PH01000559G0460	BKI1	==	==	==	7.762	6.2424	sp|Q67J19|BKI1_ORYSJ Probable BRI1 kinase inhibitor 1 OS=Oryza sativa subsp. japonica GN=BKI1 PE=1 SV=1//6.97068e-26
	PH01000502G0070	BRI1	==	==	==	-1.99	-2.785	sp|Q8GUQ5|BRI1_SOLLC Brassinosteroid LRR receptor kinase OS=Solanum lycopersicum GN=CURL3 PE=1 SV=1//0
	PH01000502G0180	BRI1	==	==	==	-1.6136	-1.2037	sp|Q8GUQ5|BRI1_SOLLC Brassinosteroid LRR receptor kinase OS=Solanum lycopersicum GN=CURL3 PE=1 SV=1//0
	PH01001187G0210	BRI1	==	==	==	-5.0254	-1.3722	sp|Q8L899|BRI1_SOLPE Systemin receptor SR160 OS=Solanum peruvianum PE=1 SV=1//5.86725e-09
	PH01000271G0830	BRI1	==	==	==	==	-1.2996	sp|Q8GUQ5|BRI1_SOLLC Brassinosteroid LRR receptor kinase OS=Solanum lycopersicum GN=CURL3 PE=1 SV=1//0
	PH01000253G0990	BZR1	==	==	==	-1.8628	-2.847	sp|Q5Z9E5|BZR3_ORYSJ Protein BZR1 homolog 3 OS=Oryza sativa subsp. japonica GN=BZR3 PE=2 SV=1//3.40427e-117
	PH01003058G0110	BZR1	==	==	==	-2.0215	-3.0596	sp|Q5Z9E5|BZR3_ORYSJ Protein BZR1 homolog 3 OS=Oryza sativa subsp. japonica GN=BZR3 PE=2 SV=1//6.74152e-148
	PH01006426G0020	BZR1	==	==	==	-4.128	-3.5743	sp|Q6EUF1|BZR4_ORYSJ Protein BZR1 homolog 4 OS=Oryza sativa subsp. japonica GN=BZR4 PE=3 SV=2//2.19813e-72
	PH01000086G0840	BZR1	==	==	==	==	1.398	sp|Q7XI96|BZR1_ORYSJ Protein BZR1 homolog 1 OS=Oryza sativa subsp. japonica GN=BZR1 PE=1 SV=1//2.61473e-123
	PH01001048G0540	BZR1	==	==	==	==	-1.5492	sp|Q7XI96|BZR1_ORYSJ Protein BZR1 homolog 1 OS=Oryza sativa subsp. japonica GN=BZR1 PE=1 SV=1//7.70487e-87
	PH01003893G0130	BIN2/GSK2	==	==	==	1.5834	1.6865	sp|Q39011|KSG7_ARATH Shaggy-related protein kinase eta OS=Arabidopsis thaliana GN=ASK7 PE=1 SV=2//0
	PH01001995G0390	CYP85A1	==	1.8658	6.6289	-5.2313	==	sp|Q8GSQ1|C85A1_ORYSJ Cytochrome P450 85A1 OS=Oryza sativa subsp. japonica GN=CYP85A1 PE=1 SV=1//0
	PH01002605G0130	CYP90D2/ROT3	==	==	2.4449	==	2.6102	sp|Q94IW5|C90D2_ORYSJ Cytochrome P450 90D2 OS=Oryza sativa subsp. japonica GN=CYP90D2 PE=1 SV=1//0
	PH01003419G0030	CPD/CYP90A1	==	1.7254	1.3275	==	==	sp|Q42569|C90A1_ARATH Cytochrome P450 90A1 OS=Arabidopsis thaliana GN=CYP90A1 PE=2 SV=1//6.93126e-169
	PH01001012G0570	DWF4/CYP90B1	==	==	==	==	5.3527	sp|O64989|C90B1_ARATH Cytochrome P450 90B1 OS=Arabidopsis thaliana GN=CYP90B1 PE=1 SV=2//0
	PH01000499G0070	DWF5	==	==	==	-2.5725	-2.5353	sp|Q9LDU6|ST7R_ARATH 7-dehydrocholesterol reductase OS=Arabidopsis thaliana GN=DWF5 PE=1 SV=1//1.32488e-35
	PH01002500G0170	DWF1	==	==	==	-4.7252	-3.5849	sp|Q39085|DIM_ARATH Delta(24)-sterol reductase OS=Arabidopsis thaliana GN=DIM PE=1 SV=2//0
	PH01000015G0080	STE1/DWARF7	==	==	-1.1553	==	==	sp|Q39208|SC5D1_ARATH Delta(7)-sterol-C5(6)-desaturase 1 OS=Arabidopsis thaliana GN=STE1 PE=1 SV=2//1.06564e-132
	PH01004855G0080	STE1/DWARF7	==	==	==	-2.2978	-1.3986	sp|Q9ZT29|SC5D_TOBAC Delta(7)-sterol-C5(6)-desaturase OS=Nicotiana tabacum PE=2 SV=1//8.18598e-128
Abscisic acid	PH01000283G0010	NCED	==	==	==	9.4385	7.2308	sp|O24592|NCED1_MAIZE 9-cis-epoxycarotenoid dioxygenase 1, chloroplastic OS=Zea mays GN=VP14 PE=1 SV=2//0
	PH01001453G0450	NCED	==	==	1.9466	3.5562	8.3703	sp|O24592|NCED1_MAIZE 9-cis-epoxycarotenoid dioxygenase 1, chloroplastic OS=Zea mays GN=VP14 PE=1 SV=2//1.11719e-60
	PH01005265G0030	NCED	==	==	2.1562	==	5.623	sp|O24592|NCED1_MAIZE 9-cis-epoxycarotenoid dioxygenase 1, chloroplastic OS=Zea mays GN=VP14 PE=1 SV=2//5.81736e-15
Auxin	PH01002158G0240	TAA1	==	==	==	-1.4814	==	sp|Q93Z38|TAR4_ARATH Tryptophan aminotransferase-related protein 4 OS=Arabidopsis thaliana GN=TAR4 PE=2 SV=2//1.17846e-120
	PH01000046G0220	ARF	==	==	1.2503	-1.3674	==	sp|Q8S985|ARFO_ORYSJ Auxin response factor 15 OS=Oryza sativa subsp. japonica GN=ARF15 PE=2 SV=1//0
	PH01000003G3650	AUX/IAA	==	==	==	1.7519	1.5271	sp|Q75GB1|IAA17_ORYSJ Auxin-responsive protein IAA17 OS=Oryza sativa subsp. japonica GN=IAA17 PE=2 SV=1//3.6263e-108
	PH01000025G1630	AUX/IAA	==	==	-1.5213	1.2687	==	sp|P0C133|IAA31_ORYSJ Auxin-responsive protein IAA31 OS=Oryza sativa subsp. japonica GN=IAA31 PE=2 SV=1//1.64807e-64
	PH01000075G0200	AUX/IAA	==	==	==	5.1481	==	sp|Q69VE0|IAA23_ORYSJ Auxin-responsive protein IAA23 OS=Oryza sativa subsp. japonica GN=IAA23 PE=2 SV=1//2.86624e-69
	PH01001098G0440	AUX/IAA	==	==	==	-1.9749	==	sp|Q7Y1H8|IAA14_ORYSJ Auxin-responsive protein IAA14 OS=Oryza sativa subsp. japonica GN=IAA14 PE=2 SV=1//3.09623e-36
	PH01001119G0310	AUX/IAA	==	==	-2.7855	3.5724	==	sp|Q7Y1H8|IAA14_ORYSJ Auxin-responsive protein IAA14 OS=Oryza sativa subsp. japonica GN=IAA14 PE=2 SV=1//5.00358e-55
	PH01001154G0590	AUX/IAA	==	==	1.1032	-1.1743	==	sp|P0C132|IAA30_ORYSJ Auxin-responsive protein IAA30 OS=Oryza sativa subsp. japonica GN=IAA30 PE=2 SV=1//1.10274e-46
	PH01001175G0280	AUX/IAA	==	==	==	2.0533	2.0169	sp|Q6AT10|IAA15_ORYSJ Auxin-responsive protein IAA15 OS=Oryza sativa subsp. japonica GN=IAA15 PE=2 SV=1//5.24317e-48
	PH01001446G0210	AUX/IAA	==	==	2.0138	-1.7459	==	sp|Q6ZL57|IAA24_ORYSJ Auxin-responsive protein IAA24 OS=Oryza sativa subsp. japonica GN=IAA24 PE=2 SV=1//5.02628e-65
	PH01003159G0070	AUX/IAA	==	==	==	-5.272	-3.8034	sp|P0C132|IAA30_ORYSJ Auxin-responsive protein IAA30 OS=Oryza sativa subsp. japonica GN=IAA30 PE=2 SV=1//1.92705e-93
	PH01003595G0090	AUX/IAA	==	==	==	1.3048	==	sp|Q75GB1|IAA17_ORYSJ Auxin-responsive protein IAA17 OS=Oryza sativa subsp. japonica GN=IAA17 PE=2 SV=1//5.86061e-89
	PH01005193G0070	AUX/IAA	==	==	==	-3.3613	-3.9386	sp|P0C132|IAA30_ORYSJ Auxin-responsive protein IAA30 OS=Oryza sativa subsp. japonica GN=IAA30 PE=2 SV=1//1.02799e-97
	PH01005434G0050	AUX/IAA	==	==	==	1.6852	1.7943	sp|Q5Z749|IAA21_ORYSJ Auxin-responsive protein IAA21 OS=Oryza sativa subsp. japonica GN=IAA21 PE=2 SV=1//4.07588e-103
	PH01005757G0030	AUX/IAA	==	-1.2151	==	1.6449	2.1086	sp|Q5Z749|IAA21_ORYSJ Auxin-responsive protein IAA21 OS=Oryza sativa subsp. japonica GN=IAA21 PE=2 SV=1//5.94056e-106
	PH01000497G0760	AUX/IAA	==	1.9809	==	==	==	sp|Q10D34|IAA13_ORYSJ Auxin-responsive protein IAA13 OS=Oryza sativa subsp. japonica GN=IAA13 PE=2 SV=1//1.10109e-75
	PH01000105G1710	AUX/IAA	==	==	==	==	-3.9135	sp|P0C133|IAA31_ORYSJ Auxin-responsive protein IAA31 OS=Oryza sativa subsp. japonica GN=IAA31 PE=2 SV=1//4.20015e-64
	PH01000356G1070	AUX/IAA	==	==	==	==	-1.0666	sp|A2XB18|IAA10_ORYSI Auxin-responsive protein IAA10 OS=Oryza sativa subsp. indica GN=IAA10 PE=2 SV=2//5.96621e-103
Jasmonic Acid	PH01000218G0630	DAD1	==	==	==	2.6363	4.2978	sp|O23522|PLA14_ARATH Phospholipase A1-Ibeta2, chloroplastic OS=Arabidopsis thaliana GN=At4g16820 PE=1 SV=2//3.17597e-116
	PH01003309G0170	PAL1	==	==	==	7.9788	6.3116	sp|P14717|PAL1_ORYSJ Phenylalanine ammonia-lyase OS=Oryza sativa subsp. japonica GN=PAL PE=1 SV=2//1.08188e-64
	PH01004115G0080	PAL1	==	==	==	5.9113	4.9968	sp|P14717|PAL1_ORYSJ Phenylalanine ammonia-lyase OS=Oryza sativa subsp. japonica GN=PAL PE=1 SV=2//1.6359e-67
	PH01089297G0010	PAL1	==	==	==	6.5111	5.2167	sp|P14717|PAL1_ORYSJ Phenylalanine ammonia-lyase OS=Oryza sativa subsp. japonica GN=PAL PE=1 SV=2//0
	PH01000571G0200	LOX	==	==	1.3728	5.5587	6.5754	sp|Q7XV13|LOX5_ORYSJ Putative lipoxygenase 5 OS=Oryza sativa subsp. japonica GN=Os04g0447100 PE=3 SV=2//3.85267e-130
	PH01003848G0120	LOX	==	==	==	5.8345	5.7157	sp|Q7XV13|LOX5_ORYSJ Putative lipoxygenase 5 OS=Oryza sativa subsp. japonica GN=Os04g0447100 PE=3 SV=2//1.27482e-27
	PH01005579G0050	LOX	==	==	==	-4.9094	-5.1792	sp|Q76I22|LOX1_ORYSJ Linoleate 9S-lipoxygenase 1 OS=Oryza sativa subsp. japonica GN=Os03g0699700 PE=2 SV=2//5.68276e-120
	PH01000914G0720	LOX	==	1.0868	1.4038	==	==	sp|Q7G794|LOX3_ORYSJ Putative linoleate 9S-lipoxygenase 3 OS=Oryza sativa subsp. japonica GN=Os03g0700400 PE=3 SV=1//4.1041e-22
	PH01001859G0010	LOX	==	==	1.2633	==	==	sp|P29250|LOX2_ORYSJ Linoleate 9S-lipoxygenase 2 OS=Oryza sativa subsp. japonica GN=LOX1.1 PE=2 SV=2//0
	PH01000426G0260	LOX	==	==	==	==	==	sp|Q7G794|LOX3_ORYSJ Putative linoleate 9S-lipoxygenase 3 OS=Oryza sativa subsp. japonica GN=Os03g0700400 PE=3 SV=1//0
	PH01001852G0260	LOX	==	==	3.3863	==	2.2126	sp|Q8H016|LOX6_ORYSJ Probable lipoxygenase 6 OS=Oryza sativa subsp. japonica GN=Os03g0179900 PE=2 SV=2//0
	PH01000038G0170	LOX	==	==	1.5524	==	==	sp|Q8H016|LOX6_ORYSJ Probable lipoxygenase 6 OS=Oryza sativa subsp. japonica GN=Os03g0179900 PE=2 SV=2//0
	PH01002899G0230	AOS	==	==	==	3.3005	4.3505	sp|Q7Y0C8|C74A1_ORYSJ Allene oxide synthase 1, chloroplastic OS=Oryza sativa subsp. japonica GN=CYP74A1 PE=2 SV=1//0
	PH01002490G0270	AOS	==	==	==	==	1.9197	sp|Q6Z6K9|C74A4_ORYSJ Allene oxide synthase 4 OS=Oryza sativa subsp. japonica GN=CYP74A4 PE=2 SV=1//0
	PH01100083G0010	AOS	==	==	1.6047	-1.0211	==	sp|Q7XYS3|C74A2_ORYSJ Allene oxide synthase 2 OS=Oryza sativa subsp. japonica GN=CYP74A2 PE=2 SV=2//2.87871e-144
	PH01003859G0110	AOC	==	==	1.0602	2.7429	3.9624	sp|Q9LS01|AOC3_ARATH Allene oxide cyclase 3, chloroplastic OS=Arabidopsis thaliana GN=AOC3 PE=2 SV=1//8.11107e-72
	PH01001926G0330	AOC	==	==	1.6524	==	1.0583	sp|Q9LS01|AOC3_ARATH Allene oxide cyclase 3, chloroplastic OS=Arabidopsis thaliana GN=AOC3 PE=2 SV=1//5.29888e-77
	PH01000222G0920	OPR	==	==	==	5.652	3.7414	sp|B9FFD3|OPR13_ORYSJ Putative 12-oxophytodienoate reductase 13 OS=Oryza sativa subsp. japonica GN=OPR13 PE=2 SV=1//7.777e-10
	PH01002347G0200	OPR	==	==	1.1022	2.4411	3.2892	sp|Q6Z965|OPR7_ORYSJ 12-oxophytodienoate reductase 7 OS=Oryza sativa subsp. japonica GN=OPR7 PE=2 SV=1//0
	PH01140719G0010	OPR	==	==	==	3.1396	==	sp|B9FSC8|OPR11_ORYSJ Putative 12-oxophytodienoate reductase 11 OS=Oryza sativa subsp. japonica GN=OPR11 PE=2 SV=1//2.66465e-59
	PH01000918G0140	OPR	==	==	2.9605	==	4.3718	sp|Q69TI0|OPR5_ORYSJ Putative 12-oxophytodienoate reductase 5 OS=Oryza sativa subsp. japonica GN=OPR5 PE=2 SV=1//6.38239e-158
	PH01001982G0390	OPR	==	==	==	==	6.9983	sp|Q69TH4|OPR2_ORYSJ Putative 12-oxophytodienoate reductase 2 OS=Oryza sativa subsp. japonica GN=OPR2 PE=3 SV=1//8.32105e-69
	PH01001982G0470	OPR	==	==	4.7626	==	5.8113	sp|Q84QK0|OPR1_ORYSJ 12-oxophytodienoate reductase 1 OS=Oryza sativa subsp. japonica GN=OPR1 PE=2 SV=1//0
	PH01000844G0660	ACX	==	==	==	4.472	4.3431	sp|O65201|ACOX2_ARATH Acyl-coenzyme A oxidase 2, peroxisomal OS=Arabidopsis thaliana GN=ACX2 PE=1 SV=2//1.66803e-20
	PH01001659G0260	ACX	==	==	==	3.3128	4.6281	sp|O65201|ACOX2_ARATH Acyl-coenzyme A oxidase 2, peroxisomal OS=Arabidopsis thaliana GN=ACX2 PE=1 SV=2//0
	PH01003084G0180	ACX	==	==	1.6275	==	1.1474	sp|O65202|ACOX1_ARATH Peroxisomal acyl-coenzyme A oxidase 1 OS=Arabidopsis thaliana GN=ACX1 PE=1 SV=1//0
	PH01001580G0120	KAT	==	==	==	2.3323	1.9403	sp|Q56WD9|THIK2_ARATH 3-ketoacyl-CoA thiolase 2, peroxisomal OS=Arabidopsis thaliana GN=PED1 PE=1 SV=2//0
	PH01000935G0680	KAT	==	==	==	==	1.0983	sp|Q56WD9|THIK2_ARATH 3-ketoacyl-CoA thiolase 2, peroxisomal OS=Arabidopsis thaliana GN=PED1 PE=1 SV=2//0
	PH01001857G0270	MYC2	==	==	==	2.1168	2.3158	sp|Q39204|MYC2_ARATH Transcription factor MYC2 OS=Arabidopsis thaliana GN=MYC2 PE=1 SV=2//7.44103e-41
	PH01003119G0170	MYC2	==	==	==	1.6975	3.1076	sp|Q39204|MYC2_ARATH Transcription factor MYC2 OS=Arabidopsis thaliana GN=MYC2 PE=1 SV=2//8.11986e-26
Salicylic Acid	PH01001285G0150	PAL	==	-1.0792	==	-2.3883	-1.946	sp|A2X7F7|PAL2_ORYSI Phenylalanine ammonia-lyase OS=Oryza sativa subsp. indica GN=ZB8 PE=3 SV=1//0
	PH01003309G0050	PAL	==	==	==	4.7919	4.5762	sp|A2X7F7|PAL2_ORYSI Phenylalanine ammonia-lyase OS=Oryza sativa subsp. indica GN=ZB8 PE=3 SV=1//8.15492e-57
	PH01004115G0010	PAL	==	==	==	6.3975	5.9134	sp|Q43210|PALY_WHEAT Phenylalanine ammonia-lyase OS=Triticum aestivum GN=PAL PE=3 SV=1//0
	PH01005855G0010	PAL	==	==	==	6.0047	6.5616	sp|A2X7F7|PAL2_ORYSI Phenylalanine ammonia-lyase OS=Oryza sativa subsp. indica GN=ZB8 PE=3 SV=1//5.77347e-168
	PH01002619G0230	PAL	==	==	==	==	5.9032	sp|Q43210|PALY_WHEAT Phenylalanine ammonia-lyase OS=Triticum aestivum GN=PAL PE=3 SV=1//0
	PH01006951G0050	PAL	==	==	==	==	5.1271	sp|A2X7F7|PAL2_ORYSI Phenylalanine ammonia-lyase OS=Oryza sativa subsp. indica GN=ZB8 PE=3 SV=1//1.25905e-46
	PH01085796G0010	PAL	==	==	2.9256	==	10.275	sp|A2X7F7|PAL2_ORYSI Phenylalanine ammonia-lyase OS=Oryza sativa subsp. indica GN=ZB8 PE=3 SV=1//0
	PH01004482G0060	PR-1	==	4.5208	1.4341	6.9067	3.921	sp|Q00008|PRMS_MAIZE Pathogenesis-related protein PRMS OS=Zea mays GN=PRMS PE=2 SV=1//4.0878e-66
	PH01157007G0010	EPS1	==	1.3728	==	-4.0708	-3.5799	sp|Q9FF86|EPS_ARATH BAHD acyltransferase OS=Arabidopsis thaliana GN=EPS PE=2 SV=1//5.26878e-79
	PH01000425G0570	SABP	==	==	==	3.6594	==	sp|Q6RYA0|SABP2_TOBAC Salicylic acid-binding protein 2 OS=Nicotiana tabacum GN=SABP2 PE=1 SV=1//7.6704e-88
	PH01002226G0130	NPR	==	==	==	-5.3493	-3.7912	sp|P93002|NPR1_ARATH Regulatory protein NPR1 OS=Arabidopsis thaliana GN=NPR1 PE=1 SV=1//5.3658e-110
	PH01000027G1390	NPR	==	==	==	1.8489	2.2626	sp|Q8L746|NPR3_ARATH Regulatory protein NPR3 OS=Arabidopsis thaliana GN=NPR3 PE=1 SV=1//7.53844e-168
	PH01004624G0130	NPR	==	==	2.4216	==	==	sp|Q8L746|NPR3_ARATH Regulatory protein NPR3 OS=Arabidopsis thaliana GN=NPR3 PE=1 SV=1//1.92746e-173
	PH01000027G1390	NPR	==	==	==	1.8489	2.2626	sp|Q8L746|NPR3_ARATH Regulatory protein NPR3 OS=Arabidopsis thaliana GN=NPR3 PE=1 SV=1//7.53844e-168
